# Supplementary material for: Freeze-like responses to pain in humans and its modulation by social context
Source: PeerJ. 2020 Nov 19;8:e10094. doi: 10.7717/peerj.10094 (PMC7680627; doi:10.7717/peerj.10094)
Supplement: Supplemental Information 5 [file peerj-08-10094-s005.zip]

Archive with 432 entries (393 files):
- 1 (05.08.2014)/
- 1 (05.08.2014)/1_1.txt
- 1 (05.08.2014)/1_10.txt
- 1 (05.08.2014)/1_2.txt
- 1 (05.08.2014)/1_3.txt
- 1 (05.08.2014)/1_4.txt
- 1 (05.08.2014)/1_5.txt
- 1 (05.08.2014)/1_6.txt
- 1 (05.08.2014)/1_7.txt
- 1 (05.08.2014)/1_8.txt
- 1 (05.08.2014)/1_9.txt
- 2 (07.08.2014)/
- 2 (07.08.2014)/2_1.txt
- 2 (07.08.2014)/2_10.txt
- 2 (07.08.2014)/2_11.txt
- 2 (07.08.2014)/2_2.txt
- 2 (07.08.2014)/2_3.txt
- 2 (07.08.2014)/2_4.txt
- 2 (07.08.2014)/2_5.txt
- 2 (07.08.2014)/2_6.txt
- 2 (07.08.2014)/2_7.txt
- 2 (07.08.2014)/2_8.txt
- 2 (07.08.2014)/2_9.txt
- 3 (07.08.2014)/
- 3 (07.08.2014)/3_1.txt
- 3 (07.08.2014)/3_10.txt
- 3 (07.08.2014)/3_11.txt
- 3 (07.08.2014)/3_2.txt
- 3 (07.08.2014)/3_3.txt
- 3 (07.08.2014)/3_4.txt
- 3 (07.08.2014)/3_5.txt
- 3 (07.08.2014)/3_6.txt
- 3 (07.08.2014)/3_7.txt
- 3 (07.08.2014)/3_8.txt
- 3 (07.08.2014)/3_9.txt
- 4 (07.08.2014)/
- 4 (07.08.2014)/4_1.txt
- 4 (07.08.2014)/4_10.txt
- 4 (07.08.2014)/4_11.txt
- 4 (07.08.2014)/4_2.txt
- 4 (07.08.2014)/4_3.txt
- 4 (07.08.2014)/4_4.txt
- 4 (07.08.2014)/4_5.txt
- 4 (07.08.2014)/4_6.txt
- 4 (07.08.2014)/4_7.txt
- 4 (07.08.2014)/4_8.txt
- 4 (07.08.2014)/4_9.txt
- 5 (08.08.2014)/
- 5 (08.08.2014)/5_1.txt
- 5 (08.08.2014)/5_10.txt
- 5 (08.08.2014)/5_11.txt
- 5 (08.08.2014)/5_2.txt
- 5 (08.08.2014)/5_3.txt
- 5 (08.08.2014)/5_4.txt
- 5 (08.08.2014)/5_5.txt
- 5 (08.08.2014)/5_6.txt
- 5 (08.08.2014)/5_7.txt
- 5 (08.08.2014)/5_8.txt
- 5 (08.08.2014)/5_9.txt
- 6 (08.08.2014)/
- 6 (08.08.2014)/6_1.txt
- 6 (08.08.2014)/6_10.txt
- 6 (08.08.2014)/6_11.txt
- 6 (08.08.2014)/6_2.txt
- 6 (08.08.2014)/6_3.txt
- 6 (08.08.2014)/6_4.txt
- 6 (08.08.2014)/6_5.txt
- 6 (08.08.2014)/6_6.txt
- 6 (08.08.2014)/6_7.txt
- 6 (08.08.2014)/6_8.txt
- 6 (08.08.2014)/6_9.txt
- 7 (08.08.2014)/
- 7 (08.08.2014)/7_1.txt
- 7 (08.08.2014)/7_10.txt
- 7 (08.08.2014)/7_11.txt
- 7 (08.08.2014)/7_2.txt
- 7 (08.08.2014)/7_3.txt
- 7 (08.08.2014)/7_4.txt
- 7 (08.08.2014)/7_5.txt
- 7 (08.08.2014)/7_6.txt
- 7 (08.08.2014)/7_7.txt
- 7 (08.08.2014)/7_8.txt
- 7 (08.08.2014)/7_9.txt
- 8 (11.08.2014)/
- 8 (11.08.2014)/8_1.txt
- 8 (11.08.2014)/8_10.txt
- 8 (11.08.2014)/8_11.txt
- 8 (11.08.2014)/8_2.txt
- 8 (11.08.2014)/8_3.txt
- 8 (11.08.2014)/8_4.txt
- 8 (11.08.2014)/8_5.txt
- 8 (11.08.2014)/8_6.txt
- 8 (11.08.2014)/8_7.txt
- 8 (11.08.2014)/8_8.txt
- 8 (11.08.2014)/8_9.txt
- 9 (12.08.2014)/
- 9 (12.08.2014)/9_1.txt
- 9 (12.08.2014)/9_2.txt
- 9 (12.08.2014)/9_3.txt
- 10 (12.08.2014)/
- 10 (12.08.2014)/10_1.txt
- 10 (12.08.2014)/10_10_.txt
- 10 (12.08.2014)/10_11.txt
- 10 (12.08.2014)/10_2.txt
- 10 (12.08.2014)/10_3.txt
- 10 (12.08.2014)/10_4.txt
- 10 (12.08.2014)/10_5.txt
- 10 (12.08.2014)/10_6.txt
- 10 (12.08.2014)/10_7.txt
- 10 (12.08.2014)/10_8.txt
- 10 (12.08.2014)/10_9.txt
- 11 (13.08.2014)/
- 11 (13.08.2014)/11_1.txt
- 11 (13.08.2014)/11_10.txt
- 11 (13.08.2014)/11_11_.txt
- 11 (13.08.2014)/11_2.txt
- 11 (13.08.2014)/11_3.txt
- 11 (13.08.2014)/11_4.txt
- 11 (13.08.2014)/11_5.txt
- 11 (13.08.2014)/11_6.txt
- 11 (13.08.2014)/11_7.txt
- 11 (13.08.2014)/11_8.txt
- 11 (13.08.2014)/11_9.txt
- 12 (14.08.2014)/
- 12 (14.08.2014)/12_1.txt
- 12 (14.08.2014)/12_10.txt
- 12 (14.08.2014)/12_11.txt
- 12 (14.08.2014)/12_2.txt
- 12 (14.08.2014)/12_3.txt
- 12 (14.08.2014)/12_4.txt
- 12 (14.08.2014)/12_5.txt
- 12 (14.08.2014)/12_6.txt
- 12 (14.08.2014)/12_7.txt
- 12 (14.08.2014)/12_8.txt
- 12 (14.08.2014)/12_9.txt
- 13 (14.08.2014)/
- 13 (14.08.2014)/13_1.txt
- 13 (14.08.2014)/13_10.txt
- 13 (14.08.2014)/13_11.txt
- 13 (14.08.2014)/13_2.txt
- 13 (14.08.2014)/13_3.txt
- 13 (14.08.2014)/13_4.txt
- 13 (14.08.2014)/13_5.txt
- 13 (14.08.2014)/13_6.txt
- 13 (14.08.2014)/13_7.txt
- 13 (14.08.2014)/13_8.txt
- 13 (14.08.2014)/13_9.txt
- 14 (18.08.2014)/
- 14 (18.08.2014)/14_1.txt
- 14 (18.08.2014)/14_10.txt
- 14 (18.08.2014)/14_11.txt
- 14 (18.08.2014)/14_2.txt
- 14 (18.08.2014)/14_3.txt
- 14 (18.08.2014)/14_4.txt
- 14 (18.08.2014)/14_5.txt
- 14 (18.08.2014)/14_6.txt
- 14 (18.08.2014)/14_7.txt
- 14 (18.08.2014)/14_8.txt
- 14 (18.08.2014)/14_9.txt
- 15 (19.08.2014)/
- 15 (19.08.2014)/15_1.txt
- 15 (19.08.2014)/15_10.txt
- 15 (19.08.2014)/15_11.txt
- 15 (19.08.2014)/15_2.txt
- 15 (19.08.2014)/15_3.txt
- 15 (19.08.2014)/15_4.txt
- 15 (19.08.2014)/15_5.txt
- 15 (19.08.2014)/15_6.txt
- 15 (19.08.2014)/15_7.txt
- 15 (19.08.2014)/15_8.txt
- 15 (19.08.2014)/15_9.txt
- 16 (19.08.2014)/
- 16 (19.08.2014)/16_1.txt
- 16 (19.08.2014)/16_10.txt
- 16 (19.08.2014)/16_11.txt
- 16 (19.08.2014)/16_2.txt
- 16 (19.08.2014)/16_3.txt
- 16 (19.08.2014)/16_4.txt
- 16 (19.08.2014)/16_5.txt
- 16 (19.08.2014)/16_6.txt
- 16 (19.08.2014)/16_7.txt
- 16 (19.08.2014)/16_8.txt
- 16 (19.08.2014)/16_9.txt
- 17 (20.08.2014/
- 17 (20.08.2014/17_1.txt
- 17 (20.08.2014/17_10.txt
- 17 (20.08.2014/17_11.txt
- 17 (20.08.2014/17_2.txt
- 17 (20.08.2014/17_3.txt
- 17 (20.08.2014/17_4.txt
- 17 (20.08.2014/17_5.txt
- 17 (20.08.2014/17_6.txt
- 17 (20.08.2014/17_7.txt
- 17 (20.08.2014/17_8.txt
- 17 (20.08.2014/17_9.txt
- 18 (20.08.2014)/
- 18 (20.08.2014)/18_1.txt
- 18 (20.08.2014)/18_10.txt
- 18 (20.08.2014)/18_11.txt
- 18 (20.08.2014)/18_2.txt
- 18 (20.08.2014)/18_3.txt
- 18 (20.08.2014)/18_4.txt
- 18 (20.08.2014)/18_5.txt
- 18 (20.08.2014)/18_6.txt
- 18 (20.08.2014)/18_7.txt
- 18 (20.08.2014)/18_8.txt
- 18 (20.08.2014)/18_9.txt
- 19 (22.08.2014)/
- 19 (22.08.2014)/19_1.txt
- 19 (22.08.2014)/19_10.txt
- 19 (22.08.2014)/19_11.txt
- 19 (22.08.2014)/19_2.txt
- 19 (22.08.2014)/19_3.txt
- 19 (22.08.2014)/19_4.txt
- 19 (22.08.2014)/19_5.txt
- 19 (22.08.2014)/19_6.txt
- 19 (22.08.2014)/19_7.txt
- 19 (22.08.2014)/19_8.txt
- 19 (22.08.2014)/19_9.txt
- 20 (26.08.2014)/
- 20 (26.08.2014)/20_1.txt
- 20 (26.08.2014)/20_10.txt
- 20 (26.08.2014)/20_11.txt
- 20 (26.08.2014)/20_2.txt
- 20 (26.08.2014)/20_3.txt
- 20 (26.08.2014)/20_4.txt
- 20 (26.08.2014)/20_5.txt
- 20 (26.08.2014)/20_6.txt
- 20 (26.08.2014)/20_7.txt
- 20 (26.08.2014)/20_8.txt
- 20 (26.08.2014)/20_9.txt
- 21 (26.08.2014)/
- 21 (26.08.2014)/21_1.txt
- 21 (26.08.2014)/21_10.txt
- 21 (26.08.2014)/21_11.txt
- 21 (26.08.2014)/21_2.txt
- 21 (26.08.2014)/21_3.txt
- 21 (26.08.2014)/21_4.txt
- 21 (26.08.2014)/21_5.txt
- 21 (26.08.2014)/21_6.txt
- 21 (26.08.2014)/21_7.txt
- 21 (26.08.2014)/21_8.txt
- 21 (26.08.2014)/21_9.txt
- 22 (26.08.2014)/
- 22 (26.08.2014)/22_1.txt
- 22 (26.08.2014)/22_10.txt
- 22 (26.08.2014)/22_11.txt
- 22 (26.08.2014)/22_2.txt
- 22 (26.08.2014)/22_3.txt
- 22 (26.08.2014)/22_4.txt
- 22 (26.08.2014)/22_5.txt
- 22 (26.08.2014)/22_6.txt
- 22 (26.08.2014)/22_7.txt
- 22 (26.08.2014)/22_8.txt
- 22 (26.08.2014)/22_9.txt
- 23 (28.08.2014)/
- 23 (28.08.2014)/23_1.txt
- 23 (28.08.2014)/23_10.txt
- 23 (28.08.2014)/23_11.txt
- 23 (28.08.2014)/23_2.txt
- 23 (28.08.2014)/23_3.txt
- 23 (28.08.2014)/23_4.txt
- 23 (28.08.2014)/23_5.txt
- 23 (28.08.2014)/23_6.txt
- 23 (28.08.2014)/23_7.txt
- 23 (28.08.2014)/23_8.txt
- 23 (28.08.2014)/23_9.txt
- 24 (28.08.2014)/
- 24 (28.08.2014)/24_1.txt
- 24 (28.08.2014)/24_2.txt
- 24 (28.08.2014)/24_3.txt
- 24 (28.08.2014)/24_4.txt
- 24 (28.08.2014)/24_5.txt
- 24 (28.08.2014)/24_6.txt
- 24 (28.08.2014)/24_7.txt
- 24 (28.08.2014)/24_8.txt
- 25 (28.08.2014)/
- 25 (28.08.2014)/25_1.txt
- 25 (28.08.2014)/25_10.txt
- 25 (28.08.2014)/25_11.txt
- 25 (28.08.2014)/25_3.txt
- 25 (28.08.2014)/25_4.txt
- 25 (28.08.2014)/25_5.txt
- 25 (28.08.2014)/25_6.txt
- 25 (28.08.2014)/25_7.txt
- 25 (28.08.2014)/25_8.txt
- 25 (28.08.2014)/25_9.txt
- 26 (29.08.2014)/
- 26 (29.08.2014)/26_1.txt
- 26 (29.08.2014)/26_2.txt
- 26 (29.08.2014)/26_3.txt
- 26 (29.08.2014)/26_4.txt
- 27 (29.08.2014)/
- 27 (29.08.2014)/27_1.txt
- 27 (29.08.2014)/27_2.txt
- 28 (30.08.2014)/
- 28 (30.08.2014)/28_1.txt
- 28 (30.08.2014)/28_10.txt
- 28 (30.08.2014)/28_11.txt
- 28 (30.08.2014)/28_2.txt
[truncated: 132 more entries]
