# Supplementary material for: Freeze-like responses to pain in humans and its modulation by social context
Source: PeerJ. 2020 Nov 19;8:e10094. doi: 10.7717/peerj.10094 (PMC7680627; doi:10.7717/peerj.10094)
Supplement: Supplemental Information 5 [file peerj-08-10094-s005.zip › 1 (05.08.2014)/1_1.txt]

577
578
573
573
570
572
573
568
569
564
563
561
555
551
546
538
535
533
536
537
542
541
546
555
563
571
569
576
573
572
569
567
565
561
557
553
554
553
552
555
554
555
561
568
568
570
573
572
573
573
569
574
571
570
575
571
573
572
567
568
568
564
566
561
557
553
553
553
556
559
562
565
564
562
560
562
562
566
569
569
566
570
570
566
565
566
569
571
577
578
578
577
578
575
576
577
576
576
577
575
569
562
555
549
542
539
539
543
551
554
556
559
555
557
557
559
559
557
560
552
546
544
543
544
547
555
564
572
578
589
593
596
595
585
580
572
565
557
549
542
538
537
537
538
542
548
556
560
565
566
574
577
582
587
581
579
575
572
560
552
548
546
