# Supplementary material for: Freeze-like responses to pain in humans and its modulation by social context
Source: PeerJ. 2020 Nov 19;8:e10094. doi: 10.7717/peerj.10094 (PMC7680627; doi:10.7717/peerj.10094)
Supplement: Supplemental Information 5 [file peerj-08-10094-s005.zip › 1 (05.08.2014)/1_10.txt]

598
593
584
578
573
571
559
546
535
533
539
551
555
571
586
593
600
623
631
647
656
687
681
662
631
607
604
606
620
646
655
722
747
797
843
920
957
924
963
957
1023
1081
1158
1188
1229
1307
1253
1198
1327
1437
1483
1385
1333
1281
1302
1263
1223
301
366
315
1124
905
933
817
854
823
822
865
805
702
724
727
730
732
735
738
741
726
846
848
940
937
922
907
816
856
815
857
883
853
850
815
833
786
779
857
868
863
961
929
939
1015
1106
961
956
770
705
673
640
644
664
666
643
679
715
716
748
973
959
910
840
867
761
761
679
679
705
674
671
671
824
757
859
859
750
712
657
656
773
773
892
798
740
705
800
1072
913
937
983
937
920
860
809
734
720
749
948
948
876
948
828
834
882
767
1036
1036
930
930
1371
1168
1031
875
826
1077
1077
760
1125
1321
1139
1131
1096
1069
1004
873
869
897
1048
1278
1299
1285
1060
996
939
971
898
819
771
690
739
1150
837
795
851
851
803
738
710
726
738
845
1125
1136
1064
936
1105
904
361
331
918
803
814
833
833
851
838
826
494
785
759
792
843
981
1135
1049
901
867
863
748
832
827
873
918
892
1188
1194
1021
1034
1013
1049
999
1151
1162
1162
993
933
971
980
933
924
867
849
814
809
831
849
896
841
864
876
792
803
818
804
854
781
801
792
708
692
769
773
800
773
807
1038
1038
1080
926
895
928
918
815
841
841
764
874
931
937
1098
1165
947
956
1067
1125
1000
851
801
836
918
1206
1171
1161
1065
1021
999
1010
996
863
814
813
793
793
794
815
850
879
888
884
876
882
886
943
916
923
940
927
861
766
877
851
926
907
887
786
753
790
847
901
928
943
951
968
988
1087
1086
1043
981
954
995
1065
1141
1078
1078
1006
979
913
841
826
843
897
878
935
915
822
863
884
914
996
1074
1056
991
854
810
824
831
867
1065
1078
1071
1043
1022
963
938
851
822
769
801
850
850
1050
1050
927
920
902
882
882
867
845
794
800
773
781
805
806
800
739
774
760
748
737
737
731
728
729
748
772
777
791
857
878
905
922
840
761
824
865
996
954
937
900
878
862
853
854
809
855
886
1030
1056
974
977
1039
1074
980
961
923
929
909
800
818
854
906
934
951
976
994
986
915
890
880
900
964
983
1022
1020
969
949
934
866
873
867
866
858
838
817
826
827
866
872
866
851
774
759
752
742
719
732
727
728
721
717
687
697
686
686
691
704
709
688
679
690
693
691
693
679
671
652
679
798
799
835
802
862
855
831
832
782
771
872
872
881
896
834
772
795
799
827
847
847
880
782
810
838
880
922
950
978
1054
935
878
842
842
870
894
917
941
965
966
854
844
802
802
736
750
772
832
832
990
990
1023
974
949
963
947
895
819
854
894
942
950
959
906
844
808
800
786
793
805
827
795
758
785
790
790
786
771
774
776
755
781
785
812
820
836
827
852
863
883
877
876
849
818
798
799
819
820
818
831
836
843
836
836
830
841
840
824
815
823
818
807
796
778
739
715
673
695
694
742
779
812
820
827
809
783
775
759
737
705
689
691
697
690
729
720
760
795
761
771
788
794
791
782
757
725
706
705
712
729
746
773
790
816
854
865
883
901
911
922
908
918
903
904
896
893
867
834
832
829
832
824
846
840
828
772
768
770
767
777
793
793
793
800
778
753
762
775
791
783
785
781
765
727
692
689
732
715
744
769
813
826
815
812
786
764
731
692
670
646
