# Supplementary material for: Freeze-like responses to pain in humans and its modulation by social context
Source: PeerJ. 2020 Nov 19;8:e10094. doi: 10.7717/peerj.10094 (PMC7680627; doi:10.7717/peerj.10094)
Supplement: Supplemental Information 5 [file peerj-08-10094-s005.zip › 1 (05.08.2014)/1_2.txt]

787
608
632
646
652
657
651
643
635
626
624
615
610
604
600
593
589
584
586
587
588
591
599
601
602
600
598
595
593
584
578
576
566
571
563
564
562
562
556
550
548
551
562
576
592
602
607
613
611
607
603
592
583
567
554
551
551
552
555
566
583
595
607
626
638
635
629
626
621
610
606
606
607
608
607
606
613
613
611
604
600
594
585
584
584
588
591
600
604
602
611
618
613
610
610
607
603
598
593
594
594
595
602
604
604
607
612
609
614
611
609
612
620
617
612
608
611
610
603
597
591
588
590
584
585
589
590
591
597
602
603
578
579
570
568
587
570
577
586
596
603
342
566
566
626
582
590
599
589
588
587
