# Supplementary material for: Freeze-like responses to pain in humans and its modulation by social context
Source: PeerJ. 2020 Nov 19;8:e10094. doi: 10.7717/peerj.10094 (PMC7680627; doi:10.7717/peerj.10094)
Supplement: Supplemental Information 5 [file peerj-08-10094-s005.zip › 1 (05.08.2014)/1_3.txt]

550
545
544
542
546
545
546
558
575
586
599
605
618
620
621
615
611
604
594
584
574
566
556
553
547
546
550
556
561
565
569
573
576
578
577
575
575
583
583
583
591
596
598
601
598
596
594
591
587
583
581
578
577
574
574
565
564
564
567
569
571
576
576
585
586
586
576
567
559
556
550
543
543
545
548
554
554
562
566
578
585
589
598
594
595
594
585
577
574
570
565
561
562
564
566
563
563
564
568
567
565
567
565
570
567
563
562
559
552
544
536
534
536
539
549
564
563
570
574
580
585
595
611
610
606
596
591
577
568
563
559
558
562
569
576
572
574
573
577
584
598
615
624
636
622
614
