# Supplementary material for: Freeze-like responses to pain in humans and its modulation by social context
Source: PeerJ. 2020 Nov 19;8:e10094. doi: 10.7717/peerj.10094 (PMC7680627; doi:10.7717/peerj.10094)
Supplement: Supplemental Information 5 [file peerj-08-10094-s005.zip › 1 (05.08.2014)/1_4.txt]

583
574
574
569
562
558
558
558
559
563
566
569
580
593
592
605
612
608
610
604
603
599
595
589
586
584
579
582
578
575
572
579
582
585
591
587
580
581
578
577
585
592
607
604
610
610
607
609
606
597
599
604
603
603
606
613
615
619
619
617
616
615
607
599
601
598
603
606
610
603
600
586
581
575
566
559
553
548
551
555
565
572
572
572
572
570
575
576
575
579
583
581
577
582
581
578
578
583
593
597
605
603
604
600
596
587
586
581
579
573
573
571
572
570
574
572
576
583
579
588
585
585
586
585
576
567
562
562
561
562
563
565
574
579
585
588
601
589
584
579
575
577
