# Supplementary material for: Freeze-like responses to pain in humans and its modulation by social context
Source: PeerJ. 2020 Nov 19;8:e10094. doi: 10.7717/peerj.10094 (PMC7680627; doi:10.7717/peerj.10094)
Supplement: Supplemental Information 5 [file peerj-08-10094-s005.zip › 1 (05.08.2014)/1_5.txt]

567
570
575
570
571
574
574
580
581
574
579
579
579
571
566
560
555
549
543
539
536
535
534
542
543
544
546
546
552
390
531
578
626
488
604
597
474
582
533
536
543
550
561
569
569
581
584
581
581
578
574
571
569
562
559
547
546
538
539
547
563
593
591
605
610
613
618
626
646
649
632
631
612
611
583
594
576
576
567
566
563
572
568
580
582
599
612
623
635
656
643
620
619
591
591
586
582
585
589
603
617
616
615
618
612
612
614
609
608
609
608
603
604
618
618
613
605
599
592
585
582
583
581
583
583
590
590
589
584
590
578
570
569
564
566
562
556
553
558
564
567
580
596
605
