# Supplementary material for: Freeze-like responses to pain in humans and its modulation by social context
Source: PeerJ. 2020 Nov 19;8:e10094. doi: 10.7717/peerj.10094 (PMC7680627; doi:10.7717/peerj.10094)
Supplement: Supplemental Information 5 [file peerj-08-10094-s005.zip › 1 (05.08.2014)/1_6.txt]

551
555
561
562
567
573
570
570
568
566
567
564
556
552
543
545
544
540
536
534
535
538
539
538
536
537
537
539
535
528
526
528
529
528
530
539
544
546
550
558
563
567
562
560
553
546
540
540
540
538
539
539
547
548
547
551
558
565
574
577
577
579
580
577
573
571
569
569
566
568
569
569
576
573
576
573
574
578
575
574
568
573
573
573
574
576
583
584
585
585
583
578
577
567
559
551
554
555
561
570
580
583
589
595
594
595
589
589
584
572
570
570
566
562
563
562
566
565
564
562
558
556
560
557
553
550
548
552
554
550
548
549
550
555
552
553
557
555
553
554
546
539
534
536
538
536
537
543
550
549
549
552
