# Supplementary material for: Freeze-like responses to pain in humans and its modulation by social context
Source: PeerJ. 2020 Nov 19;8:e10094. doi: 10.7717/peerj.10094 (PMC7680627; doi:10.7717/peerj.10094)
Supplement: Supplemental Information 5 [file peerj-08-10094-s005.zip › 1 (05.08.2014)/1_7.txt]

558
560
558
561
562
564
560
557
551
554
556
554
552
559
553
548
554
553
550
554
556
554
554
555
554
545
543
538
535
539
534
538
542
545
542
539
541
537
536
532
524
522
521
523
521
516
511
513
511
516
514
523
540
540
554
565
594
604
627
633
627
623
606
593
577
571
562
561
556
550
552
553
559
558
563
582
595
604
620
617
624
626
625
624
632
621
618
611
606
600
597
600
598
596
595
595
593
591
598
593
590
585
584
574
571
570
569
571
573
569
579
576
573
572
567
567
567
567
567
568
565
563
562
561
562
560
557
553
549
555
552
552
472
467
467
467
467
467
467
467
