# Supplementary material for: Freeze-like responses to pain in humans and its modulation by social context
Source: PeerJ. 2020 Nov 19;8:e10094. doi: 10.7717/peerj.10094 (PMC7680627; doi:10.7717/peerj.10094)
Supplement: Supplemental Information 5 [file peerj-08-10094-s005.zip › 1 (05.08.2014)/1_8.txt]

539
543
544
539
539
542
537
530
522
515
509
506
505
504
501
500
499
497
497
494
495
492
492
493
498
502
509
511
513
511
515
515
516
516
513
511
512
513
520
520
525
530
532
530
534
534
536
537
543
544
541
542
541
536
532
531
531
530
532
533
535
534
539
542
543
545
550
554
561
563
572
572
572
565
555
548
540
535
530
528
528
524
527
528
534
538
540
538
542
542
543
541
540
543
537
534
533
539
545
556
563
570
574
576
573
576
575
570
573
576
575
576
570
562
555
551
550
545
543
544
548
546
551
549
545
538
538
542
543
548
552
555
560
564
569
569
567
565
565
559
552
545
543
543
540
537
534
532
532
