# Supplementary material for: Freeze-like responses to pain in humans and its modulation by social context
Source: PeerJ. 2020 Nov 19;8:e10094. doi: 10.7717/peerj.10094 (PMC7680627; doi:10.7717/peerj.10094)
Supplement: Supplemental Information 5 [file peerj-08-10094-s005.zip › 1 (05.08.2014)/1_9.txt]

475
476
473
474
470
474
470
470
467
467
472
470
471
470
472
471
471
474
477
479
478
480
480
481
477
482
485
485
482
479
484
484
490
485
492
490
489
488
487
488
489
491
488
488
490
493
492
497
497
498
498
495
493
492
494
494
489
490
488
484
485
486
485
495
495
497
496
497
496
505
515
518
524
540
549
548
559
562
560
566
566
566
565
563
562
566
565
565
565
565
562
560
556
556
551
553
552
551
550
551
553
555
556
559
559
557
562
570
570
583
582
593
604
605
613
620
635
634
640
644
658
667
692
707
699
738
753
802
816
781
776
812
872
889
918
937
929
946
833
924
737
690
698
