# Supplementary material for: Freeze-like responses to pain in humans and its modulation by social context
Source: PeerJ. 2020 Nov 19;8:e10094. doi: 10.7717/peerj.10094 (PMC7680627; doi:10.7717/peerj.10094)
Supplement: Supplemental Information 5 [file peerj-08-10094-s005.zip › 2 (07.08.2014)/2_1.txt]

590
584
579
559
571
566
558
551
546
545
553
577
567
573
568
565
572
578
590
586
575
566
562
558
585
584
595
583
581
579
572
566
562
559
560
575
623
668
719
704
696
700
680
658
636
624
605
606
615
613
600
587
588
585
604
604
613
616
619
611
604
593
591
594
602
604
595
588
584
587
593
600
611
597
600
622
604
610
601
591
602
609
632
617
602
591
591
595
588
578
582
574
567
569
588
639
648
651
610
594
585
583
571
573
562
563
497
635
587
595
610
623
618
610
598
604
607
618
623
626
614
604
608
608
620
627
612
620
609
613
606
605
603
589
577
571
575
563
557
549
551
555
554
606
505
557
546
573
565
567
