# Supplementary material for: Freeze-like responses to pain in humans and its modulation by social context
Source: PeerJ. 2020 Nov 19;8:e10094. doi: 10.7717/peerj.10094 (PMC7680627; doi:10.7717/peerj.10094)
Supplement: Supplemental Information 5 [file peerj-08-10094-s005.zip › 2 (07.08.2014)/2_10.txt]

539
526
525
521
522
518
515
511
507
509
506
503
500
500
505
504
502
501
499
495
495
491
492
493
494
494
500
504
509
506
511
508
506
504
503
506
500
500
500
500
500
500
500
499
546
504
507
505
507
509
511
519
526
534
533
531
534
537
535
534
529
528
525
527
529
529
535
535
548
554
563
573
593
590
592
581
582
578
565
562
556
552
542
546
550
553
549
545
540
533
531
535
549
566
582
575
576
571
569
564
557
548
540
533
525
521
521
541
533
535
533
528
529
527
525
527
531
534
531
531
526
529
528
526
524
520
518
515
511
513
520
524
529
524
523
521
521
518
518
513
513
511
513
514
516
513
511
511
510
514
516
516
515
