# Supplementary material for: Freeze-like responses to pain in humans and its modulation by social context
Source: PeerJ. 2020 Nov 19;8:e10094. doi: 10.7717/peerj.10094 (PMC7680627; doi:10.7717/peerj.10094)
Supplement: Supplemental Information 5 [file peerj-08-10094-s005.zip › 2 (07.08.2014)/2_11.txt]

540
546
543
547
552
553
558
552
553
549
543
542
545
544
547
545
542
537
531
528
529
534
537
529
528
525
524
522
519
517
513
512
511
512
510
509
505
503
502
499
502
506
506
512
526
550
577
573
579
561
555
548
543
542
539
534
530
523
519
514
512
521
525
539
533
540
533
534
531
535
535
540
538
536
532
526
527
524
528
535
525
526
525
524
523
522
521
520
517
515
516
515
516
517
517
519
517
519
529
534
537
538
541
547
560
562
554
547
543
544
541
544
551
543
542
543
544
538
540
535
532
531
530
527
528
528
535
535
538
538
537
532
529
526
527
526
521
520
517
514
513
514
524
534
526
527
527
523
521
519
518
522
521
