# Supplementary material for: Freeze-like responses to pain in humans and its modulation by social context
Source: PeerJ. 2020 Nov 19;8:e10094. doi: 10.7717/peerj.10094 (PMC7680627; doi:10.7717/peerj.10094)
Supplement: Supplemental Information 5 [file peerj-08-10094-s005.zip › 2 (07.08.2014)/2_2.txt]

428
427
461
461
372
767
561
569
598
624
623
625
621
610
604
601
592
588
593
603
628
680
690
687
709
695
669
650
644
635
637
650
622
621
603
605
617
641
648
649
635
627
633
638
643
643
623
616
629
634
628
632
618
622
633
633
633
644
661
663
646
659
679
679
685
680
680
666
658
652
659
660
648
632
637
647
642
639
617
607
597
603
608
609
612
611
607
604
621
644
658
649
632
634
642
642
630
620
615
604
600
604
616
611
621
634
642
650
644
646
637
630
632
625
619
604
596
588
591
598
597
604
601
626
643
659
653
666
666
659
640
622
609
604
597
594
