# Supplementary material for: Freeze-like responses to pain in humans and its modulation by social context
Source: PeerJ. 2020 Nov 19;8:e10094. doi: 10.7717/peerj.10094 (PMC7680627; doi:10.7717/peerj.10094)
Supplement: Supplemental Information 5 [file peerj-08-10094-s005.zip › 2 (07.08.2014)/2_3.txt]

528
530
547
549
549
551
562
549
549
627
568
564
551
555
543
557
553
549
555
551
554
557
525
524
562
569
563
567
565
563
562
567
571
562
562
565
563
559
555
551
551
550
545
556
577
632
607
600
588
575
572
567
564
564
569
567
568
583
597
612
607
597
591
578
579
578
577
585
588
586
582
588
596
640
669
637
621
604
596
597
597
607
622
635
626
620
614
621
610
605
584
577
580
584
587
590
620
624
609
600
592
590
582
579
570
573
566
570
569
572
592
592
589
583
583
573
573
565
558
552
545
540
539
537
564
634
695
664
665
631
625
604
595
591
586
585
576
567
558
551
543
