# Supplementary material for: Freeze-like responses to pain in humans and its modulation by social context
Source: PeerJ. 2020 Nov 19;8:e10094. doi: 10.7717/peerj.10094 (PMC7680627; doi:10.7717/peerj.10094)
Supplement: Supplemental Information 5 [file peerj-08-10094-s005.zip › 2 (07.08.2014)/2_4.txt]

533
535
566
584
598
594
595
584
570
565
562
561
566
554
550
545
542
539
535
539
553
564
586
603
599
597
591
586
593
595
595
593
578
573
568
564
565
563
568
562
564
579
593
598
600
599
590
591
594
595
586
586
586
582
592
589
621
647
682
663
661
642
628
632
634
623
607
596
587
579
573
572
600
611
618
604
610
607
602
595
602
611
623
615
603
598
588
587
584
592
604
597
597
589
581
571
563
566
577
589
594
597
600
597
620
626
621
611
601
593
580
577
581
574
572
566
567
578
604
609
605
596
601
594
589
586
579
579
573
579
575
579
577
566
564
561
567
585
