# Supplementary material for: Freeze-like responses to pain in humans and its modulation by social context
Source: PeerJ. 2020 Nov 19;8:e10094. doi: 10.7717/peerj.10094 (PMC7680627; doi:10.7717/peerj.10094)
Supplement: Supplemental Information 5 [file peerj-08-10094-s005.zip › 2 (07.08.2014)/2_5.txt]

565
585
608
601
618
611
595
589
580
571
563
560
554
554
565
587
562
561
561
561
561
561
561
561
561
561
561
561
512
514
515
567
562
555
559
570
569
578
586
594
620
611
617
618
619
600
600
600
600
600
600
600
600
600
600
599
599
599
599
599
599
623
620
607
600
594
583
583
588
587
588
588
586
587
586
588
609
639
661
646
630
615
613
615
617
610
604
598
592
580
578
574
566
568
569
571
573
575
577
595
588
590
594
598
601
597
587
580
572
565
566
573
587
631
664
666
648
633
627
629
618
610
600
589
588
581
590
581
579
