# Supplementary material for: Freeze-like responses to pain in humans and its modulation by social context
Source: PeerJ. 2020 Nov 19;8:e10094. doi: 10.7717/peerj.10094 (PMC7680627; doi:10.7717/peerj.10094)
Supplement: Supplemental Information 5 [file peerj-08-10094-s005.zip › 2 (07.08.2014)/2_6.txt]

550
555
564
566
573
581
588
602
595
589
580
580
582
580
576
564
560
553
563
562
550
550
550
554
555
550
554
550
551
548
545
541
537
535
534
536
564
615
655
649
665
689
699
689
670
653
655
641
636
667
657
661
666
672
676
731
731
731
731
675
653
659
669
677
682
688
687
670
653
656
635
627
626
640
621
617
613
609
605
601
597
593
588
596
593
589
583
579
569
566
565
571
572
577
569
563
565
568
571
574
583
582
576
578
573
584
587
588
583
577
575
571
571
568
563
562
571
580
589
586
574
567
562
560
557
565
565
568
577
587
587
582
578
572
571
570
565
561
560
552
549
544
544
545
546
545
553
559
574
587
587
585
585
582
575
570
