# Supplementary material for: Freeze-like responses to pain in humans and its modulation by social context
Source: PeerJ. 2020 Nov 19;8:e10094. doi: 10.7717/peerj.10094 (PMC7680627; doi:10.7717/peerj.10094)
Supplement: Supplemental Information 5 [file peerj-08-10094-s005.zip › 2 (07.08.2014)/2_7.txt]

534
537
536
508
541
574
451
652
566
590
590
602
580
579
577
584
585
593
592
584
590
584
610
622
625
608
606
603
602
602
601
597
592
590
588
590
590
610
627
635
646
634
634
644
651
653
657
641
627
629
611
604
602
606
616
617
616
616
607
605
604
599
614
628
656
655
650
638
625
621
613
601
594
594
604
632
644
627
615
599
601
591
600
616
622
620
605
594
585
579
578
570
569
563
562
564
571
569
569
560
559
555
553
556
559
562
560
561
557
560
562
564
558
564
566
575
577
576
582
584
586
585
580
570
565
560
554
559
573
580
587
588
608
610
594
586
585
