# Supplementary material for: Freeze-like responses to pain in humans and its modulation by social context
Source: PeerJ. 2020 Nov 19;8:e10094. doi: 10.7717/peerj.10094 (PMC7680627; doi:10.7717/peerj.10094)
Supplement: Supplemental Information 5 [file peerj-08-10094-s005.zip › 2 (07.08.2014)/2_8.txt]

540
541
535
534
529
525
521
517
516
514
516
516
521
525
525
522
530
551
577
581
582
573
566
564
557
549
541
536
528
523
521
519
521
517
517
518
526
539
553
555
573
587
588
581
573
566
564
564
563
562
558
557
556
563
574
581
588
582
574
580
575
580
573
572
575
588
588
590
583
575
574
576
579
580
581
568
572
576
570
566
562
557
558
564
562
552
550
547
557
563
569
574
564
561
556
549
544
542
541
537
532
529
528
532
552
577
586
583
576
563
561
561
555
552
547
542
538
532
527
523
521
528
533
528
526
528
541
547
541
535
532
528
523
520
521
521
521
521
518
516
516
512
512
520
539
