# Supplementary material for: Freeze-like responses to pain in humans and its modulation by social context
Source: PeerJ. 2020 Nov 19;8:e10094. doi: 10.7717/peerj.10094 (PMC7680627; doi:10.7717/peerj.10094)
Supplement: Supplemental Information 5 [file peerj-08-10094-s005.zip › 2 (07.08.2014)/2_9.txt]

498
499
497
498
496
494
491
490
489
484
485
485
484
485
485
485
487
489
495
496
497
496
496
495
493
493
495
494
497
494
494
495
491
495
494
500
502
502
503
504
506
508
507
507
512
521
528
526
528
525
529
526
530
532
535
536
540
539
536
531
530
526
530
537
541
544
545
553
567
565
557
558
557
553
547
544
547
552
551
543
539
535
533
534
532
526
523
520
515
521
525
532
538
546
571
570
569
561
553
554
560
548
540
534
527
520
513
508
509
521
531
533
534
531
527
536
549
553
563
556
555
551
548
545
542
539
535
532
528
526
527
526
521
520
518
517
521
537
548
555
547
545
539
537
532
527
525
521
525
521
530
541
543
542
547
