# Supplementary material for: Freeze-like responses to pain in humans and its modulation by social context
Source: PeerJ. 2020 Nov 19;8:e10094. doi: 10.7717/peerj.10094 (PMC7680627; doi:10.7717/peerj.10094)
Supplement: Supplemental Information 5 [file peerj-08-10094-s005.zip › 3 (07.08.2014)/3_1.txt]

714
697
669
678
712
727
743
752
729
714
696
669
655
670
672
687
709
718
732
711
693
689
702
727
740
767
788
763
721
734
742
753
725
680
680
704
704
725
721
687
684
717
730
740
747
742
687
687
687
702
709
659
644
663
716
709
687
669
695
708
719
749
763
768
753
698
705
737
729
738
705
734
753
766
745
693
710
730
743
702
671
688
728
715
678
696
727
761
768
766
725
711
736
743
752
699
694
720
725
697
686
714
735
753
701
698
706
727
745
725
687
686
716
747
771
777
