# Supplementary material for: Freeze-like responses to pain in humans and its modulation by social context
Source: PeerJ. 2020 Nov 19;8:e10094. doi: 10.7717/peerj.10094 (PMC7680627; doi:10.7717/peerj.10094)
Supplement: Supplemental Information 5 [file peerj-08-10094-s005.zip › 3 (07.08.2014)/3_10.txt]

[Params]
Version=106
Monitor=38
SMode=000000000
Date=20140707
StartTime=11:57:02.0
Length=00:01:21.5
Interval=238
Upper1=0
Lower1=0
Upper2=0
Lower2=0
Upper3=0
Lower3=0
Timer1=00:00:00.0
Timer2=00:00:00.0
Timer3=00:00:00.0
ActiveLimit=0
MaxHR=180
RestHR=70
StartDelay=637
VO2max=24
Weight=70

[Note]

[IntTimes]
00:01:21.5	88	0	90	95
0	0	0	0	0	0
0	0	0	0	0
0	0	0	280	0	0
0	0	0	0	0	0

[IntNotes]

[ExtraData]

[Summary-123]
79	0	79	0	0	0
180	0	0	70
0	0	0	0	0	0
180	0	0	70
0	0	0	0	0	0
180	0	0	70
0	118

[Summary-TH]
79	0	79	0	0	0
180	0	0	70
0	118

[HRZones]
180
162
144
126
108
90
0
0
0
0
0

[SwapTimes]

[HRData]
684
669
646
631
650
657
665
679
686
687
668
661
642
623
614
606
602
610
609
625
619
630
646
667
674
662
672
694
704
704
703
702
693
673
666
664
661
670
671
669
659
655
664
699
728
733
728
687
668
686
693
685
671
649
636
643
677
690
679
643
644
659
681
686
673
656
664
694
689
671
668
642
629
636
662
683
687
658
663
691
684
693
681
653
664
677
703
704
692
675
667
687
695
693
700
707
665
643
650
675
687
694
670
659
672
674
687
693
689
693
678
681
684
673
669
658
657
686
711
