# Supplementary material for: Freeze-like responses to pain in humans and its modulation by social context
Source: PeerJ. 2020 Nov 19;8:e10094. doi: 10.7717/peerj.10094 (PMC7680627; doi:10.7717/peerj.10094)
Supplement: Supplemental Information 5 [file peerj-08-10094-s005.zip › 3 (07.08.2014)/3_11.txt]

[Params]
Version=106
Monitor=38
SMode=000000000
Date=20140707
StartTime=12:00:33.0
Length=00:01:21.7
Interval=238
Upper1=0
Lower1=0
Upper2=0
Lower2=0
Upper3=0
Lower3=0
Timer1=00:00:00.0
Timer2=00:00:00.0
Timer3=00:00:00.0
ActiveLimit=0
MaxHR=180
RestHR=70
StartDelay=1090
VO2max=24
Weight=70

[Note]

[IntTimes]
00:01:21.7	88	0	88	98
0	0	0	0	0	0
0	0	0	0	0
0	0	0	280	0	0
0	0	0	0	0	0

[IntNotes]

[ExtraData]

[Summary-123]
78	0	78	0	0	0
180	0	0	70
0	0	0	0	0	0
180	0	0	70
0	0	0	0	0	0
180	0	0	70
0	115

[Summary-TH]
78	0	78	0	0	0
180	0	0	70
0	115

[HRZones]
180
162
144
126
108
90
0
0
0
0
0

[SwapTimes]

[HRData]
601
592
581
593
609
616
623
617
604
598
615
638
641
638
644
649
644
637
629
622
649
672
709
730
724
716
693
669
662
670
679
675
676
662
685
701
694
696
694
671
657
683
712
720
704
680
672
683
683
698
726
700
699
711
703
702
695
684
671
692
706
716
686
666
695
698
697
691
660
669
688
716
722
705
699
733
742
760
767
741
722
687
695
717
740
718
696
691
705
726
715
701
694
707
716
707
684
693
688
655
640
649
669
683
676
655
638
646
667
685
688
710
710
701
702
676
