# Supplementary material for: Freeze-like responses to pain in humans and its modulation by social context
Source: PeerJ. 2020 Nov 19;8:e10094. doi: 10.7717/peerj.10094 (PMC7680627; doi:10.7717/peerj.10094)
Supplement: Supplemental Information 5 [file peerj-08-10094-s005.zip › 3 (07.08.2014)/3_2.txt]

722
704
679
669
672
674
674
699
683
665
663
647
632
621
623
634
646
658
634
638
649
666
666
669
696
729
730
731
738
716
688
695
706
713
730
747
748
747
717
714
711
734
736
726
743
723
742
722
703
685
687
682
667
679
679
679
678
667
666
664
660
656
652
674
695
700
701
722
737
749
751
744
746
744
744
744
744
741
719
694
718
729
747
746
721
702
712
727
737
741
731
680
660
685
698
700
681
669
706
715
714
685
694
725
743
745
706
675
665
671
662
662
661
