# Supplementary material for: Freeze-like responses to pain in humans and its modulation by social context
Source: PeerJ. 2020 Nov 19;8:e10094. doi: 10.7717/peerj.10094 (PMC7680627; doi:10.7717/peerj.10094)
Supplement: Supplemental Information 5 [file peerj-08-10094-s005.zip › 3 (07.08.2014)/3_3.txt]

690
663
648
664
682
701
698
659
643
637
619
608
607
615
611
613
625
621
617
611
628
673
706
719
711
686
653
656
665
680
681
689
686
665
683
710
738
743
758
751
705
691
697
688
651
664
707
743
739
725
703
724
738
742
715
689
707
733
737
699
693
716
735
757
751
704
670
688
711
705
666
692
726
712
691
679
691
713
725
727
722
702
712
738
748
758
768
768
709
689
703
717
719
704
720
731
729
704
674
676
686
676
654
662
688
698
711
700
684
710
725
