# Supplementary material for: Freeze-like responses to pain in humans and its modulation by social context
Source: PeerJ. 2020 Nov 19;8:e10094. doi: 10.7717/peerj.10094 (PMC7680627; doi:10.7717/peerj.10094)
Supplement: Supplemental Information 5 [file peerj-08-10094-s005.zip › 3 (07.08.2014)/3_4.txt]

664
668
652
631
645
659
670
655
640
640
646
646
649
648
636
627
662
673
695
704
702
708
694
664
673
680
695
674
659
677
697
719
707
687
692
689
694
712
678
661
686
697
709
697
668
660
684
688
669
638
651
678
693
669
678
707
714
713
712
703
695
678
688
678
684
661
651
672
701
729
744
738
745
746
725
692
696
703
725
722
737
731
733
725
717
721
720
654
646
659
681
661
655
698
735
723
677
693
701
707
688
653
665
672
676
654
642
663
697
711
733
690
672
684
698
