# Supplementary material for: Freeze-like responses to pain in humans and its modulation by social context
Source: PeerJ. 2020 Nov 19;8:e10094. doi: 10.7717/peerj.10094 (PMC7680627; doi:10.7717/peerj.10094)
Supplement: Supplemental Information 5 [file peerj-08-10094-s005.zip › 3 (07.08.2014)/3_5.txt]

657
674
691
682
681
682
677
659
652
635
639
649
649
657
657
652
664
672
664
654
641
639
646
661
642
623
615
639
643
657
647
640
654
661
653
660
641
629
642
665
690
687
703
692
662
660
660
646
630
637
678
699
727
709
717
744
754
720
693
660
636
655
685
692
694
683
710
745
774
773
773
774
759
756
737
713
707
720
747
774
775
754
704
696
724
727
730
740
687
688
707
725
741
699
681
684
693
682
660
670
690
696
678
646
651
671
659
646
666
687
696
696
660
665
679
