# Supplementary material for: Freeze-like responses to pain in humans and its modulation by social context
Source: PeerJ. 2020 Nov 19;8:e10094. doi: 10.7717/peerj.10094 (PMC7680627; doi:10.7717/peerj.10094)
Supplement: Supplemental Information 5 [file peerj-08-10094-s005.zip › 3 (07.08.2014)/3_6.txt]

656
636
621
613
624
644
648
650
652
659
631
622
632
632
634
649
664
667
672
675
654
637
647
669
687
705
703
677
656
664
676
675
671
650
670
693
684
663
664
694
682
672
640
616
609
622
646
671
646
630
618
624
654
670
693
705
682
664
672
679
687
680
658
694
704
704
711
711
704
672
675
705
728
728
728
723
715
681
688
709
729
741
691
664
673
686
691
687
665
671
697
702
698
676
686
704
716
724
679
651
670
679
682
686
663
656
685
693
707
710
670
641
653
676
659
639
638
