# Supplementary material for: Freeze-like responses to pain in humans and its modulation by social context
Source: PeerJ. 2020 Nov 19;8:e10094. doi: 10.7717/peerj.10094 (PMC7680627; doi:10.7717/peerj.10094)
Supplement: Supplemental Information 5 [file peerj-08-10094-s005.zip › 3 (07.08.2014)/3_7.txt]

630
657
681
703
704
696
669
660
663
682
653
639
645
647
648
652
643
635
650
679
684
691
673
656
658
665
667
673
682
681
675
659
663
681
686
700
699
684
692
706
717
728
707
681
657
653
688
694
704
678
662
662
659
646
633
646
668
673
678
671
661
670
669
674
666
652
653
652
674
666
670
653
642
646
664
686
708
722
704
704
686
660
642
651
660
682
665
673
676
663
648
661
689
703
714
717
687
678
691
694
712
729
714
710
693
683
668
691
714
716
682
692
704
683
663
673
693
687
684
661
671
