# Supplementary material for: Freeze-like responses to pain in humans and its modulation by social context
Source: PeerJ. 2020 Nov 19;8:e10094. doi: 10.7717/peerj.10094 (PMC7680627; doi:10.7717/peerj.10094)
Supplement: Supplemental Information 5 [file peerj-08-10094-s005.zip › 3 (07.08.2014)/3_8.txt]

675
682
688
684
684
685
680
667
657
639
647
662
664
663
664
648
642
640
639
643
636
616
618
620
626
624
639
654
664
672
649
630
625
628
644
662
661
644
659
664
684
694
685
672
651
639
652
662
670
668
654
681
706
713
725
731
704
689
696
699
714
719
725
711
678
679
669
650
642
638
661
684
682
665
651
685
700
701
695
683
659
675
679
698
699
674
675
705
711
738
730
709
681
688
695
695
677
661
678
702
703
702
677
676
688
706
713
677
667
667
690
655
637
663
698
677
641
642
650
659
649
660
646
626
