# Supplementary material for: Freeze-like responses to pain in humans and its modulation by social context
Source: PeerJ. 2020 Nov 19;8:e10094. doi: 10.7717/peerj.10094 (PMC7680627; doi:10.7717/peerj.10094)
Supplement: Supplemental Information 5 [file peerj-08-10094-s005.zip › 3 (07.08.2014)/3_9.txt]

643
639
649
665
662
665
664
646
642
630
641
645
653
650
646
625
620
645
644
639
624
623
639
661
674
685
683
679
671
664
647
632
657
673
681
695
712
722
724
718
687
663
662
688
680
673
648
667
675
687
674
654
645
660
686
709
708
659
644
656
672
663
638
646
663
683
667
646
662
675
689
705
706
701
677
665
670
695
673
670
651
651
675
677
673
658
661
688
710
706
705
675
666
687
686
692
677
659
656
673
696
707
697
666
671
678
679
672
647
644
682
693
690
668
663
682
702
711
