# Supplementary material for: Freeze-like responses to pain in humans and its modulation by social context
Source: PeerJ. 2020 Nov 19;8:e10094. doi: 10.7717/peerj.10094 (PMC7680627; doi:10.7717/peerj.10094)
Supplement: Supplemental Information 5 [file peerj-08-10094-s005.zip › 4 (07.08.2014)/4_1.txt]

796
727
711
666
700
723
695
706
697
699
769
727
736
743
721
699
662
639
643
704
771
787
741
788
818
818
781
740
802
812
829
782
709
697
752
797
742
713
755
746
786
755
759
731
688
733
767
784
817
774
707
744
811
838
808
821
823
843
862
880
792
811
789
741
627
630
687
778
741
734
801
808
841
757
706
656
669
687
721
684
670
757
759
743
726
672
676
738
751
712
641
632
651
690
714
722
677
688
655
687
680
669
640
674
728
746
750
723
682
624
608
641
715
711
646
669
676
755
750
