# Supplementary material for: Freeze-like responses to pain in humans and its modulation by social context
Source: PeerJ. 2020 Nov 19;8:e10094. doi: 10.7717/peerj.10094 (PMC7680627; doi:10.7717/peerj.10094)
Supplement: Supplemental Information 5 [file peerj-08-10094-s005.zip › 4 (07.08.2014)/4_10.txt]

703
687
704
708
710
736
715
763
731
711
722
692
687
660
646
652
690
687
647
628
611
644
710
692
674
686
712
742
681
677
700
711
682
730
771
743
720
701
686
725
772
749
703
684
665
663
815
854
875
880
808
864
851
820
785
804
772
739
682
695
763
779
807
772
758
731
721
709
729
699
690
712
718
716
681
677
706
721
714
734
698
658
662
701
696
669
651
642
647
659
637
642
645
653
668
671
710
739
694
674
685
714
731
712
757
776
772
738
709
694
723
709
692
676
663
658
668
687
689
679
692
