# Supplementary material for: Freeze-like responses to pain in humans and its modulation by social context
Source: PeerJ. 2020 Nov 19;8:e10094. doi: 10.7717/peerj.10094 (PMC7680627; doi:10.7717/peerj.10094)
Supplement: Supplemental Information 5 [file peerj-08-10094-s005.zip › 4 (07.08.2014)/4_11.txt]

676
644
626
643
673
689
687
697
684
693
671
648
643
623
633
664
663
660
652
639
634
642
657
694
728
685
667
671
683
684
701
715
762
759
708
724
712
729
743
686
678
674
691
722
728
781
750
753
744
735
707
670
668
714
677
680
660
660
688
747
776
758
725
715
759
752
704
673
666
711
687
692
676
685
732
751
763
718
687
666
676
697
696
671
654
701
717
692
673
662
652
648
630
624
608
602
628
648
673
685
670
671
661
646
633
625
637
657
673
707
727
700
689
696
688
668
666
668
662
674
690
687
