# Supplementary material for: Freeze-like responses to pain in humans and its modulation by social context
Source: PeerJ. 2020 Nov 19;8:e10094. doi: 10.7717/peerj.10094 (PMC7680627; doi:10.7717/peerj.10094)
Supplement: Supplemental Information 5 [file peerj-08-10094-s005.zip › 4 (07.08.2014)/4_2.txt]

615
622
671
674
670
717
724
711
695
689
662
670
653
637
627
594
604
645
701
698
715
694
675
640
648
657
687
696
745
718
694
719
746
735
635
616
615
643
713
713
655
685
691
694
690
676
669
677
709
678
671
656
680
706
757
742
738
771
833
643
655
687
721
714
746
763
736
677
660
701
751
734
730
697
661
647
717
739
771
644
725
715
701
699
819
904
877
822
743
733
745
760
696
734
813
828
809
771
828
843
805
758
795
893
910
894
789
790
853
884
776
699
763
