# Supplementary material for: Freeze-like responses to pain in humans and its modulation by social context
Source: PeerJ. 2020 Nov 19;8:e10094. doi: 10.7717/peerj.10094 (PMC7680627; doi:10.7717/peerj.10094)
Supplement: Supplemental Information 5 [file peerj-08-10094-s005.zip › 4 (07.08.2014)/4_3.txt]

740
715
694
668
684
721
768
760
796
761
707
693
670
654
649
654
679
713
697
685
661
666
703
728
703
696
716
704
705
708
694
658
609
612
649
684
657
721
787
751
755
742
699
655
623
604
600
607
706
730
738
669
650
685
700
705
693
679
729
754
745
742
739
697
703
710
697
625
608
629
741
801
856
830
788
820
885
888
802
769
748
783
762
769
734
778
775
814
801
883
940
911
879
878
887
857
849
790
772
708
755
795
839
759
668
675
719
707
690
677
725
746
