# Supplementary material for: Freeze-like responses to pain in humans and its modulation by social context
Source: PeerJ. 2020 Nov 19;8:e10094. doi: 10.7717/peerj.10094 (PMC7680627; doi:10.7717/peerj.10094)
Supplement: Supplemental Information 5 [file peerj-08-10094-s005.zip › 4 (07.08.2014)/4_4.txt]

693
719
757
717
732
711
697
673
658
676
723
732
729
729
692
691
714
689
676
650
639
611
607
639
612
633
632
641
640
724
785
739
700
662
642
656
674
682
680
680
645
638
645
693
709
723
825
861
866
790
756
789
775
763
752
686
681
705
694
687
739
761
807
793
783
740
719
694
729
765
749
693
686
697
749
741
745
729
749
773
808
781
713
671
655
630
630
653
707
714
711
672
699
745
759
729
700
662
664
708
737
768
816
819
752
801
850
837
805
798
719
680
672
666
670
773
