# Supplementary material for: Freeze-like responses to pain in humans and its modulation by social context
Source: PeerJ. 2020 Nov 19;8:e10094. doi: 10.7717/peerj.10094 (PMC7680627; doi:10.7717/peerj.10094)
Supplement: Supplemental Information 5 [file peerj-08-10094-s005.zip › 4 (07.08.2014)/4_5.txt]

752
716
669
689
717
695
699
678
663
656
654
682
690
678
677
698
715
698
685
651
645
679
677
699
773
778
797
744
725
753
686
657
643
652
644
679
769
823
836
808
771
723
695
694
684
650
655
686
741
780
805
841
761
714
707
691
684
687
656
680
785
817
873
847
813
755
747
862
814
854
777
759
711
740
791
803
820
810
804
858
829
828
790
757
763
776
776
714
753
750
767
711
705
750
784
753
708
691
721
713
727
727
712
718
735
763
727
646
627
637
702
