# Supplementary material for: Freeze-like responses to pain in humans and its modulation by social context
Source: PeerJ. 2020 Nov 19;8:e10094. doi: 10.7717/peerj.10094 (PMC7680627; doi:10.7717/peerj.10094)
Supplement: Supplemental Information 5 [file peerj-08-10094-s005.zip › 4 (07.08.2014)/4_6.txt]

674
698
794
839
835
808
736
775
804
749
720
677
650
628
630
619
604
599
620
616
632
708
730
712
715
778
775
726
708
681
653
640
634
646
644
696
704
712
741
724
721
794
828
818
831
773
709
693
674
678
705
755
752
842
867
896
891
835
767
754
761
758
759
778
741
694
698
740
747
744
781
825
818
785
756
740
744
740
771
741
660
643
652
722
721
700
739
749
755
744
720
742
724
728
709
702
688
689
669
683
682
699
710
799
700
715
694
676
680
692
693
664
