# Supplementary material for: Freeze-like responses to pain in humans and its modulation by social context
Source: PeerJ. 2020 Nov 19;8:e10094. doi: 10.7717/peerj.10094 (PMC7680627; doi:10.7717/peerj.10094)
Supplement: Supplemental Information 5 [file peerj-08-10094-s005.zip › 4 (07.08.2014)/4_7.txt]

751
712
684
693
687
702
687
687
672
655
642
647
653
666
671
666
656
640
647
637
622
696
768
731
671
648
669
682
690
675
697
722
756
728
724
730
735
734
757
788
757
830
871
890
818
791
826
732
744
734
699
728
808
788
687
673
691
777
744
740
729
706
729
716
761
784
731
708
763
789
814
861
816
764
807
842
826
816
851
762
746
755
748
769
752
771
796
814
812
768
775
747
758
719
718
747
772
754
735
709
719
715
726
684
658
649
664
628
638
681
638
655
651
