# Supplementary material for: Freeze-like responses to pain in humans and its modulation by social context
Source: PeerJ. 2020 Nov 19;8:e10094. doi: 10.7717/peerj.10094 (PMC7680627; doi:10.7717/peerj.10094)
Supplement: Supplemental Information 5 [file peerj-08-10094-s005.zip › 4 (07.08.2014)/4_8.txt]

688
711
704
705
693
676
662
643
630
625
651
654
662
658
674
692
712
691
671
690
698
693
681
682
675
689
709
737
699
653
672
664
682
678
655
673
690
677
658
646
639
648
671
684
674
682
687
709
745
702
675
653
658
681
716
718
745
732
656
641
625
611
623
694
670
661
670
689
688
688
635
642
664
713
696
687
675
665
677
674
668
699
669
689
694
673
657
684
694
714
699
694
687
700
743
712
709
721
698
705
702
679
694
706
742
728
706
702
695
714
696
685
663
693
723
701
694
703
721
713
718
692
703
