# Supplementary material for: Freeze-like responses to pain in humans and its modulation by social context
Source: PeerJ. 2020 Nov 19;8:e10094. doi: 10.7717/peerj.10094 (PMC7680627; doi:10.7717/peerj.10094)
Supplement: Supplemental Information 5 [file peerj-08-10094-s005.zip › 4 (07.08.2014)/4_9.txt]

683
801
742
796
775
731
729
730
677
656
635
615
606
590
584
590
667
683
685
670
658
626
639
690
729
726
718
718
687
695
695
646
640
646
668
744
729
722
690
678
667
666
670
688
667
687
717
732
699
669
658
681
723
741
738
715
748
763
768
751
726
728
731
722
704
677
694
748
771
749
731
729
744
724
702
681
657
635
629
633
644
664
667
686
648
647
686
713
708
673
646
636
614
607
629
663
675
650
657
729
763
698
672
661
669
648
657
711
730
739
739
741
729
712
721
691
