# Supplementary material for: Freeze-like responses to pain in humans and its modulation by social context
Source: PeerJ. 2020 Nov 19;8:e10094. doi: 10.7717/peerj.10094 (PMC7680627; doi:10.7717/peerj.10094)
Supplement: Supplemental Information 5 [file peerj-08-10094-s005.zip › 5 (08.08.2014)/5_1.txt]

580
590
596
607
602
608
604
604
608
604
598
593
592
601
605
603
620
632
638
657
641
626
620
612
602
590
583
577
580
588
585
595
611
646
663
687
671
665
644
633
614
609
607
615
612
595
589
590
591
606
614
608
625
646
647
634
605
597
593
600
585
585
575
571
568
568
567
577
592
607
600
598
603
616
620
630
631
634
629
622
606
593
587
584
588
597
610
624
634
662
659
671
666
667
625
611
596
588
587
589
587
580
582
593
585
582
583
568
563
566
578
587
597
609
615
606
594
586
586
595
615
629
628
610
628
629
620
625
640
649
651
631
624
616
608
603
608
606
641
662
635
648
