# Supplementary material for: Freeze-like responses to pain in humans and its modulation by social context
Source: PeerJ. 2020 Nov 19;8:e10094. doi: 10.7717/peerj.10094 (PMC7680627; doi:10.7717/peerj.10094)
Supplement: Supplemental Information 5 [file peerj-08-10094-s005.zip › 5 (08.08.2014)/5_10.txt]

692
661
636
636
613
604
588
588
579
579
580
578
574
576
586
601
620
620
604
611
604
601
606
587
577
570
565
562
552
493
596
541
542
562
618
641
685
692
702
697
678
656
640
622
604
592
583
580
574
570
571
583
611
636
636
639
641
664
653
636
628
627
619
606
604
603
604
600
594
598
607
614
612
606
617
629
632
617
614
623
614
621
607
604
611
616
621
636
653
660
658
655
652
649
647
645
607
597
603
590
598
599
603
610
611
614
614
605
605
600
600
594
588
587
588
583
586
583
587
600
604
602
597
602
598
598
593
593
588
583
