# Supplementary material for: Freeze-like responses to pain in humans and its modulation by social context
Source: PeerJ. 2020 Nov 19;8:e10094. doi: 10.7717/peerj.10094 (PMC7680627; doi:10.7717/peerj.10094)
Supplement: Supplemental Information 5 [file peerj-08-10094-s005.zip › 5 (08.08.2014)/5_11.txt]

599
604
603
589
586
581
575
578
574
573
567
562
565
572
583
591
587
600
620
637
655
647
678
703
703
658
647
646
637
622
607
606
604
610
604
607
620
611
609
614
627
616
600
598
594
594
584
576
574
570
570
562
562
562
571
583
580
578
588
594
595
584
593
595
579
572
567
565
567
572
568
575
600
660
698
680
642
627
623
610
597
584
574
568
567
565
563
566
582
616
675
691
694
691
687
662
639
634
618
616
604
606
600
593
588
591
594
598
604
608
609
618
630
625
634
633
636
623
617
620
626
629
628
613
612
609
