# Supplementary material for: Freeze-like responses to pain in humans and its modulation by social context
Source: PeerJ. 2020 Nov 19;8:e10094. doi: 10.7717/peerj.10094 (PMC7680627; doi:10.7717/peerj.10094)
Supplement: Supplemental Information 5 [file peerj-08-10094-s005.zip › 5 (08.08.2014)/5_2.txt]

584
578
570
567
567
569
579
591
604
640
658
667
635
622
606
602
609
632
652
653
629
604
586
573
565
562
560
563
567
569
577
590
616
624
649
680
695
681
673
670
658
660
667
667
651
634
622
623
598
587
576
566
564
571
588
599
605
607
637
672
694
710
699
687
684
674
657
644
627
618
622
618
623
609
627
655
698
703
725
724
723
691
660
654
644
632
628
623
623
629
628
637
671
661
652
650
641
651
662
647
646
622
609
593
580
573
569
579
597
612
609
639
662
672
669
691
703
688
672
690
706
711
676
644
636
632
623
628
