# Supplementary material for: Freeze-like responses to pain in humans and its modulation by social context
Source: PeerJ. 2020 Nov 19;8:e10094. doi: 10.7717/peerj.10094 (PMC7680627; doi:10.7717/peerj.10094)
Supplement: Supplemental Information 5 [file peerj-08-10094-s005.zip › 5 (08.08.2014)/5_3.txt]

607
594
587
586
577
572
570
569
573
585
588
605
604
605
601
594
591
590
589
587
598
624
654
653
649
643
670
672
651
638
633
619
611
599
606
610
627
628
632
645
661
652
654
629
623
619
617
616
604
605
613
624
624
620
620
617
620
619
607
601
600
594
594
590
600
619
644
649
622
615
601
590
587
600
610
601
599
594
595
585
582
582
576
576
574
575
563
553
557
563
568
572
597
634
649
630
610
599
588
572
562
551
543
550
552
559
564
582
624
725
803
821
794
784
776
802
775
737
723
691
687
667
674
679
665
646
638
624
652
610
618
