# Supplementary material for: Freeze-like responses to pain in humans and its modulation by social context
Source: PeerJ. 2020 Nov 19;8:e10094. doi: 10.7717/peerj.10094 (PMC7680627; doi:10.7717/peerj.10094)
Supplement: Supplemental Information 5 [file peerj-08-10094-s005.zip › 5 (08.08.2014)/5_4.txt]

557
545
538
530
525
523
519
515
538
606
643
663
625
608
596
580
573
566
564
565
563
578
595
629
699
746
747
744
773
729
676
649
616
605
590
576
562
555
544
535
535
535
536
532
538
548
546
557
583
574
574
586
594
596
592
582
584
581
578
578
575
574
584
592
612
600
599
598
601
600
609
617
650
687
640
636
616
607
598
594
588
589
584
589
595
606
629
653
667
665
660
671
642
634
610
595
586
579
574
577
599
624
669
678
662
669
673
696
692
671
636
615
602
588
583
578
573
591
576
579
566
561
565
593
636
650
633
604
592
595
620
620
604
