# Supplementary material for: Freeze-like responses to pain in humans and its modulation by social context
Source: PeerJ. 2020 Nov 19;8:e10094. doi: 10.7717/peerj.10094 (PMC7680627; doi:10.7717/peerj.10094)
Supplement: Supplemental Information 5 [file peerj-08-10094-s005.zip › 5 (08.08.2014)/5_5.txt]

560
560
561
565
567
584
607
632
591
590
596
599
606
604
592
587
579
575
570
571
564
562
562
566
574
578
589
591
598
615
623
641
641
642
624
611
602
594
594
590
577
576
580
605
614
635
678
700
637
614
592
582
569
567
562
557
555
556
561
567
581
586
610
639
642
654
673
651
631
629
628
610
591
574
566
560
558
566
576
602
645
676
670
638
619
619
611
613
602
604
598
593
589
580
574
572
571
566
570
571
576
598
604
597
611
619
626
615
613
628
595
586
572
563
556
550
548
557
580
570
586
616
636
631
616
625
620
610
603
593
591
597
609
598
594
600
615
608
605
