# Supplementary material for: Freeze-like responses to pain in humans and its modulation by social context
Source: PeerJ. 2020 Nov 19;8:e10094. doi: 10.7717/peerj.10094 (PMC7680627; doi:10.7717/peerj.10094)
Supplement: Supplemental Information 5 [file peerj-08-10094-s005.zip › 5 (08.08.2014)/5_6.txt]

579
588
593
623
619
633
638
660
668
632
628
622
609
595
583
576
577
584
595
598
602
611
639
675
698
680
712
716
700
647
625
609
595
586
573
562
560
562
576
589
594
622
646
675
678
666
703
713
656
624
597
586
574
569
578
583
594
590
601
604
613
605
602
600
595
596
591
594
597
609
621
613
612
603
598
592
584
579
578
577
578
585
602
604
633
616
624
612
603
597
591
589
575
569
562
561
572
578
590
594
601
601
598
592
591
594
589
578
570
571
566
565
562
563
561
561
563
561
560
564
571
588
580
569
571
573
578
578
573
567
557
575
483
