# Supplementary material for: Freeze-like responses to pain in humans and its modulation by social context
Source: PeerJ. 2020 Nov 19;8:e10094. doi: 10.7717/peerj.10094 (PMC7680627; doi:10.7717/peerj.10094)
Supplement: Supplemental Information 5 [file peerj-08-10094-s005.zip › 5 (08.08.2014)/5_7.txt]

607
601
601
595
585
578
570
564
560
562
558
558
558
561
577
596
650
714
798
832
847
818
761
709
704
705
687
700
643
623
607
597
598
620
660
720
730
732
717
706
728
736
712
684
682
676
677
650
642
632
633
630
636
650
670
702
703
751
748
711
670
646
631
621
614
624
633
654
629
638
630
643
643
639
630
630
619
614
613
614
625
622
639
636
660
694
681
660
657
645
662
640
662
684
530
717
646
638
648
652
655
646
638
633
631
637
640
630
615
616
626
637
655
656
679
665
671
655
635
633
628
615
616
618
