# Supplementary material for: Freeze-like responses to pain in humans and its modulation by social context
Source: PeerJ. 2020 Nov 19;8:e10094. doi: 10.7717/peerj.10094 (PMC7680627; doi:10.7717/peerj.10094)
Supplement: Supplemental Information 5 [file peerj-08-10094-s005.zip › 5 (08.08.2014)/5_8.txt]

624
609
599
597
604
623
679
752
736
704
785
795
773
782
739
712
682
650
628
614
602
599
602
596
589
585
598
619
670
720
704
710
703
731
717
717
717
701
676
655
655
657
617
605
599
596
607
631
648
675
700
708
709
714
688
667
643
623
610
603
598
598
600
582
577
572
565
565
570
575
569
567
566
587
603
622
647
666
667
679
674
666
659
654
692
691
658
657
688
727
757
750
761
727
692
673
661
667
676
652
637
620
606
595
598
583
587
619
634
627
635
656
662
638
638
633
627
625
609
607
614
645
669
674
693
732
734
700
