# Supplementary material for: Freeze-like responses to pain in humans and its modulation by social context
Source: PeerJ. 2020 Nov 19;8:e10094. doi: 10.7717/peerj.10094 (PMC7680627; doi:10.7717/peerj.10094)
Supplement: Supplemental Information 5 [file peerj-08-10094-s005.zip › 5 (08.08.2014)/5_9.txt]

608
608
612
605
597
599
598
616
598
611
631
637
665
664
645
630
633
623
629
630
623
616
618
617
620
614
611
609
603
607
605
609
628
637
625
631
611
607
604
607
595
592
581
582
585
605
680
704
724
757
764
742
706
688
672
662
642
617
603
586
575
571
578
582
593
624
639
687
674
644
638
650
679
671
655
641
630
635
627
613
603
601
604
602
591
583
585
597
621
607
604
609
633
623
610
601
589
582
580
573
568
564
560
557
562
569
579
585
608
614
618
638
631
641
618
610
607
617
620
639
658
635
651
636
632
636
635
626
