# Supplementary material for: Freeze-like responses to pain in humans and its modulation by social context
Source: PeerJ. 2020 Nov 19;8:e10094. doi: 10.7717/peerj.10094 (PMC7680627; doi:10.7717/peerj.10094)
Supplement: Supplemental Information 5 [file peerj-08-10094-s005.zip › 6 (08.08.2014)/6_1.txt]

518
518
516
515
518
524
527
533
536
536
535
532
535
541
551
550
541
532
525
520
520
520
523
520
519
517
516
515
512
511
511
510
509
513
518
521
523
523
521
518
515
516
521
527
535
538
535
538
537
540
546
549
546
538
534
526
526
527
530
534
536
536
533
529
530
535
542
557
561
562
554
544
542
539
538
539
537
531
529
525
527
525
527
529
528
526
523
525
527
527
529
527
527
523
521
524
522
525
527
527
528
524
527
530
537
540
531
528
521
516
516
514
514
512
513
515
511
515
518
518
520
516
520
519
521
529
537
553
558
562
555
550
547
542
536
535
527
522
513
510
511
511
516
518
519
519
516
517
515
516
519
525
531
533
530
529
528
530
531
532
531
