# Supplementary material for: Freeze-like responses to pain in humans and its modulation by social context
Source: PeerJ. 2020 Nov 19;8:e10094. doi: 10.7717/peerj.10094 (PMC7680627; doi:10.7717/peerj.10094)
Supplement: Supplemental Information 5 [file peerj-08-10094-s005.zip › 6 (08.08.2014)/6_10.txt]

512
507
504
505
502
502
502
496
495
492
493
492
492
494
500
510
534
667
735
701
680
630
576
555
542
533
524
520
512
509
507
505
502
499
496
495
494
493
495
498
505
514
521
521
523
519
527
536
541
547
549
547
541
536
536
536
535
533
534
529
527
529
536
552
575
592
591
590
595
606
613
610
589
568
560
553
552
559
564
553
546
540
540
543
548
553
561
553
559
555
556
557
560
558
550
546
549
550
559
571
575
565
564
563
557
552
548
540
537
530
529
529
531
531
532
528
527
526
528
536
541
540
544
545
557
568
573
565
558
553
552
550
547
545
541
536
533
531
533
539
545
