# Supplementary material for: Freeze-like responses to pain in humans and its modulation by social context
Source: PeerJ. 2020 Nov 19;8:e10094. doi: 10.7717/peerj.10094 (PMC7680627; doi:10.7717/peerj.10094)
Supplement: Supplemental Information 5 [file peerj-08-10094-s005.zip › 6 (08.08.2014)/6_11.txt]

503
504
501
498
495
492
490
495
500
514
527
540
557
557
554
545
540
532
523
517
512
506
502
497
493
490
488
489
487
487
488
491
497
502
505
508
511
516
522
526
530
530
526
521
516
513
508
501
504
504
506
510
511
514
512
514
519
517
520
521
525
527
525
526
531
535
539
541
539
538
540
549
559
559
560
553
542
537
532
529
533
532
534
530
528
532
539
562
624
718
713
648
622
599
586
572
559
547
536
529
528
528
530
533
529
525
521
526
533
551
569
572
571
565
568
568
567
563
553
542
532
525
522
520
518
518
518
518
516
519
526
543
561
577
565
566
565
570
565
561
549
539
533
526
523
521
522
525
525
527
526
