# Supplementary material for: Freeze-like responses to pain in humans and its modulation by social context
Source: PeerJ. 2020 Nov 19;8:e10094. doi: 10.7717/peerj.10094 (PMC7680627; doi:10.7717/peerj.10094)
Supplement: Supplemental Information 5 [file peerj-08-10094-s005.zip › 6 (08.08.2014)/6_2.txt]

489
491
497
516
586
563
586
610
760
681
607
573
559
547
541
538
531
527
523
519
517
517
519
521
521
519
517
515
514
513
517
523
533
540
540
539
541
542
545
547
547
543
537
530
526
525
525
526
525
521
520
514
514
514
517
520
519
518
518
522
532
543
562
564
561
558
556
560
562
564
568
559
547
534
526
522
523
523
521
520
521
518
520
521
526
534
537
532
532
532
539
546
554
566
566
562
561
560
562
562
562
562
555
550
542
538
536
538
540
531
528
522
522
525
531
533
534
533
530
533
534
536
538
538
536
533
531
533
534
538
542
537
535
530
532
534
538
539
541
538
535
531
529
528
529
528
