# Supplementary material for: Freeze-like responses to pain in humans and its modulation by social context
Source: PeerJ. 2020 Nov 19;8:e10094. doi: 10.7717/peerj.10094 (PMC7680627; doi:10.7717/peerj.10094)
Supplement: Supplemental Information 5 [file peerj-08-10094-s005.zip › 6 (08.08.2014)/6_3.txt]

500
500
499
500
501
501
500
504
502
506
508
508
509
509
510
513
519
523
527
524
521
518
518
518
519
518
515
511
509
507
509
509
513
516
513
513
510
513
515
517
521
519
516
513
510
514
515
521
521
516
513
507
505
505
506
510
514
514
513
510
509
513
516
520
523
522
519
521
525
527
529
529
522
517
513
511
512
515
516
519
520
518
516
518
523
533
543
543
542
541
542
543
543
549
547
544
537
532
527
525
527
533
532
531
527
523
520
517
517
523
533
542
537
541
538
542
550
547
544
538
530
524
518
514
512
513
515
513
513
509
507
509
514
517
529
542
554
553
553
555
553
550
540
533
525
523
522
521
520
519
516
515
