# Supplementary material for: Freeze-like responses to pain in humans and its modulation by social context
Source: PeerJ. 2020 Nov 19;8:e10094. doi: 10.7717/peerj.10094 (PMC7680627; doi:10.7717/peerj.10094)
Supplement: Supplemental Information 5 [file peerj-08-10094-s005.zip › 6 (08.08.2014)/6_4.txt]

564
547
533
528
519
516
512
508
506
502
500
495
493
492
489
486
486
488
492
495
501
504
507
507
512
515
517
521
518
516
510
506
503
506
508
513
514
516
515
511
509
507
506
505
505
505
501
499
498
499
504
513
523
531
535
534
536
539
543
553
550
547
537
530
526
525
527
530
531
529
528
522
520
517
520
531
548
559
562
563
563
576
558
557
547
536
528
522
521
521
524
525
523
520
517
511
512
512
517
521
523
524
527
534
551
568
593
590
561
552
545
543
543
542
538
532
527
525
519
517
515
514
509
506
504
506
509
514
516
516
515
515
526
526
536
539
535
529
522
520
518
516
521
521
521
517
517
516
521
522
527
532
