# Supplementary material for: Freeze-like responses to pain in humans and its modulation by social context
Source: PeerJ. 2020 Nov 19;8:e10094. doi: 10.7717/peerj.10094 (PMC7680627; doi:10.7717/peerj.10094)
Supplement: Supplemental Information 5 [file peerj-08-10094-s005.zip › 6 (08.08.2014)/6_5.txt]

494
494
498
501
502
504
505
507
505
502
503
504
505
504
508
506
504
501
499
497
496
497
498
502
502
505
501
502
506
509
516
523
521
522
522
527
531
526
524
519
512
509
504
505
506
509
511
510
511
507
507
513
516
519
521
521
521
526
542
559
571
574
561
551
546
542
539
538
535
533
527
524
520
521
527
527
523
521
517
518
520
521
522
522
521
518
519
517
521
523
524
519
514
512
512
525
536
546
554
547
543
541
540
542
541
537
529
523
518
517
520
519
521
520
516
518
516
523
537
562
589
602
596
589
577
578
570
566
557
546
537
535
526
521
522
521
516
517
516
519
530
561
624
717
692
642
