# Supplementary material for: Freeze-like responses to pain in humans and its modulation by social context
Source: PeerJ. 2020 Nov 19;8:e10094. doi: 10.7717/peerj.10094 (PMC7680627; doi:10.7717/peerj.10094)
Supplement: Supplemental Information 5 [file peerj-08-10094-s005.zip › 6 (08.08.2014)/6_6.txt]

490
494
494
495
497
500
499
502
502
505
505
505
504
502
498
494
492
492
494
501
515
534
553
555
554
546
537
528
523
523
520
518
514
507
502
498
494
493
494
495
494
498
497
502
511
527
551
585
595
591
582
598
604
584
564
552
537
533
527
527
522
519
514
510
507
509
519
536
562
578
577
572
574
583
588
590
577
562
555
540
536
534
533
538
535
530
527
522
520
522
530
539
548
556
563
570
592
600
595
577
562
552
546
538
535
530
524
521
518
518
521
529
536
540
539
552
565
579
590
581
566
560
549
546
545
543
540
534
532
530
530
533
537
538
533
537
535
549
576
652
762
706
660
617
604
587
