# Supplementary material for: Freeze-like responses to pain in humans and its modulation by social context
Source: PeerJ. 2020 Nov 19;8:e10094. doi: 10.7717/peerj.10094 (PMC7680627; doi:10.7717/peerj.10094)
Supplement: Supplemental Information 5 [file peerj-08-10094-s005.zip › 6 (08.08.2014)/6_7.txt]

565
588
593
581
563
557
546
545
540
538
535
530
526
519
514
510
507
508
508
511
514
516
519
521
521
530
538
543
543
544
541
540
538
540
537
536
534
531
528
530
526
524
518
522
518
513
508
508
507
510
510
510
509
507
508
511
514
520
521
523
525
528
530
534
537
539
535
531
524
522
521
525
527
526
526
524
526
527
530
536
532
530
529
527
533
542
543
545
543
543
540
543
546
543
538
537
536
533
534
535
534
531
529
526
530
533
541
544
541
540
540
545
550
557
557
556
549
545
536
534
535
538
538
535
532
532
534
541
548
554
553
546
544
544
550
554
556
553
549
547
547
550
552
554
548
547
545
544
