# Supplementary material for: Freeze-like responses to pain in humans and its modulation by social context
Source: PeerJ. 2020 Nov 19;8:e10094. doi: 10.7717/peerj.10094 (PMC7680627; doi:10.7717/peerj.10094)
Supplement: Supplemental Information 5 [file peerj-08-10094-s005.zip › 6 (08.08.2014)/6_8.txt]

529
528
522
518
514
510
509
507
505
502
502
499
495
496
496
499
502
501
501
500
499
502
505
510
511
514
510
512
510
510
511
514
516
516
512
506
504
503
504
509
509
509
507
505
503
508
513
520
529
533
528
529
532
536
540
542
541
540
542
541
539
538
541
541
537
534
533
533
537
544
549
548
544
546
546
559
572
597
610
601
597
604
606
607
598
579
573
563
559
557
559
554
545
538
533
535
543
555
562
562
571
576
582
586
587
576
566
558
557
558
562
554
544
539
534
531
533
536
537
535
534
534
536
537
537
539
536
534
533
532
534
534
533
529
528
528
530
536
537
539
537
536
536
535
540
541
545
