# Supplementary material for: Freeze-like responses to pain in humans and its modulation by social context
Source: PeerJ. 2020 Nov 19;8:e10094. doi: 10.7717/peerj.10094 (PMC7680627; doi:10.7717/peerj.10094)
Supplement: Supplemental Information 5 [file peerj-08-10094-s005.zip › 6 (08.08.2014)/6_9.txt]

499
498
501
508
515
522
526
529
533
537
535
532
529
522
518
515
511
510
508
509
506
504
502
504
505
514
521
525
527
526
527
528
535
537
538
539
537
531
529
521
519
519
521
524
530
532
533
533
526
524
522
525
529
529
526
527
527
530
534
538
540
538
539
536
535
532
531
526
522
519
521
522
525
524
524
521
518
518
518
520
523
522
522
521
524
527
531
533
534
532
529
527
528
527
530
530
529
525
523
526
533
539
540
537
533
530
531
532
533
533
534
533
533
534
541
544
552
545
543
544
541
546
545
541
537
538
542
553
558
560
555
550
550
544
542
542
540
535
533
529
532
534
536
534
532
529
533
537
538
542
541
536
