# Supplementary material for: Freeze-like responses to pain in humans and its modulation by social context
Source: PeerJ. 2020 Nov 19;8:e10094. doi: 10.7717/peerj.10094 (PMC7680627; doi:10.7717/peerj.10094)
Supplement: Supplemental Information 5 [file peerj-08-10094-s005.zip › 7 (08.08.2014)/7_1.txt]

727
719
696
735
600
663
654
656
672
708
727
721
711
697
673
654
642
647
676
735
768
780
776
771
757
759
772
766
747
741
742
730
712
691
694
687
688
729
782
751
734
729
746
753
747
729
700
688
682
708
728
745
762
773
734
722
726
751
725
699
684
650
638
636
645
663
721
776
803
780
780
768
775
775
766
751
730
706
692
709
701
695
698
702
691
678
676
668
679
713
767
780
796
786
765
726
714
736
790
833
858
838
875
885
885
876
856
854
818
788
798
820
