# Supplementary material for: Freeze-like responses to pain in humans and its modulation by social context
Source: PeerJ. 2020 Nov 19;8:e10094. doi: 10.7717/peerj.10094 (PMC7680627; doi:10.7717/peerj.10094)
Supplement: Supplemental Information 5 [file peerj-08-10094-s005.zip › 7 (08.08.2014)/7_10.txt]

642
661
662
653
643
628
620
616
611
612
616
613
615
619
639
650
681
695
715
729
731
722
710
692
675
637
627
632
639
661
674
673
671
671
670
668
659
664
674
694
702
712
715
708
688
689
700
712
716
714
729
745
754
753
743
748
752
737
728
707
698
688
687
695
674
658
651
656
676
695
713
749
765
770
752
732
725
705
691
681
669
660
667
708
699
708
706
694
688
687
693
698
695
683
714
719
725
710
696
680
659
633
624
625
638
679
737
788
787
762
757
