# Supplementary material for: Freeze-like responses to pain in humans and its modulation by social context
Source: PeerJ. 2020 Nov 19;8:e10094. doi: 10.7717/peerj.10094 (PMC7680627; doi:10.7717/peerj.10094)
Supplement: Supplemental Information 5 [file peerj-08-10094-s005.zip › 7 (08.08.2014)/7_11.txt]

641
655
659
659
677
715
730
727
702
675
661
649
645
644
640
633
631
635
646
671
688
693
687
679
689
707
700
700
700
693
694
677
666
670
673
696
708
701
709
715
703
685
658
650
651
656
663
663
654
660
665
680
695
692
696
702
686
691
685
669
682
690
696
704
711
700
693
684
683
674
661
652
642
634
628
622
633
674
742
777
798
791
779
788
782
765
728
691
670
653
635
627
618
625
642
679
713
733
729
731
729
751
782
781
764
736
709
695
702
685
677
662
653
657
664
