# Supplementary material for: Freeze-like responses to pain in humans and its modulation by social context
Source: PeerJ. 2020 Nov 19;8:e10094. doi: 10.7717/peerj.10094 (PMC7680627; doi:10.7717/peerj.10094)
Supplement: Supplemental Information 5 [file peerj-08-10094-s005.zip › 7 (08.08.2014)/7_2.txt]

610
600
595
601
617
654
668
646
659
673
670
702
752
791
804
790
779
746
730
725
720
721
723
761
805
809
784
798
815
801
750
727
706
692
720
681
670
675
731
748
780
789
794
770
744
756
769
788
788
776
806
830
832
808
784
795
810
813
817
811
794
830
852
861
853
828
790
758
745
739
759
771
773
807
825
829
802
795
798
793
793
789
771
748
774
767
777
802
804
790
819
837
849
854
828
801
791
785
774
750
