# Supplementary material for: Freeze-like responses to pain in humans and its modulation by social context
Source: PeerJ. 2020 Nov 19;8:e10094. doi: 10.7717/peerj.10094 (PMC7680627; doi:10.7717/peerj.10094)
Supplement: Supplemental Information 5 [file peerj-08-10094-s005.zip › 7 (08.08.2014)/7_3.txt]

722
726
728
732
737
728
715
728
724
721
729
733
711
676
653
633
625
622
643
705
693
700
691
718
742
750
742
729
719
686
656
650
650
662
660
664
658
679
746
781
790
792
774
743
718
702
707
719
743
736
743
768
785
798
771
762
766
750
705
668
646
646
666
704
729
721
726
729
745
765
760
715
693
671
660
667
672
686
706
711
738
777
793
795
772
775
764
750
725
699
710
730
771
809
821
752
720
715
717
742
758
769
708
685
684
690
699
708
