# Supplementary material for: Freeze-like responses to pain in humans and its modulation by social context
Source: PeerJ. 2020 Nov 19;8:e10094. doi: 10.7717/peerj.10094 (PMC7680627; doi:10.7717/peerj.10094)
Supplement: Supplemental Information 5 [file peerj-08-10094-s005.zip › 7 (08.08.2014)/7_4.txt]

615
612
613
620
625
630
634
649
683
736
778
802
776
768
763
758
746
726
724
716
707
706
696
706
728
750
765
745
740
725
712
715
735
757
721
682
667
680
700
721
729
718
712
715
723
732
733
743
750
721
713
715
729
754
754
746
748
762
776
766
723
711
698
711
708
709
754
741
747
740
736
732
730
704
702
712
742
788
815
825
832
827
799
805
814
805
780
751
730
732
707
682
664
667
683
715
771
822
851
830
862
878
869
810
789
765
738
