# Supplementary material for: Freeze-like responses to pain in humans and its modulation by social context
Source: PeerJ. 2020 Nov 19;8:e10094. doi: 10.7717/peerj.10094 (PMC7680627; doi:10.7717/peerj.10094)
Supplement: Supplemental Information 5 [file peerj-08-10094-s005.zip › 7 (08.08.2014)/7_5.txt]

730
715
704
702
687
667
668
676
695
710
713
708
683
675
665
670
678
684
674
664
662
661
660
670
688
682
680
708
753
766
729
700
680
668
666
659
643
636
639
646
656
652
661
669
679
687
727
754
777
766
751
728
706
676
674
684
698
717
718
728
716
700
681
685
701
726
721
703
698
704
727
735
715
688
681
678
674
675
670
661
656
667
695
730
760
789
773
774
793
788
756
733
710
707
707
711
695
669
646
640
629
629
645
683
732
756
739
733
725
729
722
708
