# Supplementary material for: Freeze-like responses to pain in humans and its modulation by social context
Source: PeerJ. 2020 Nov 19;8:e10094. doi: 10.7717/peerj.10094 (PMC7680627; doi:10.7717/peerj.10094)
Supplement: Supplemental Information 5 [file peerj-08-10094-s005.zip › 7 (08.08.2014)/7_6.txt]

191
700
683
659
646
640
643
663
696
710
725
721
693
681
672
675
684
681
674
681
655
641
630
617
616
629
658
689
707
716
718
704
699
697
689
703
711
724
716
721
734
759
779
764
745
746
736
732
713
687
662
653
666
689
698
704
726
743
751
746
732
711
714
709
704
701
700
686
670
663
678
704
695
682
654
635
624
620
630
677
722
767
807
812
791
781
783
785
777
765
750
720
713
712
731
751
773
790
778
755
752
763
772
774
742
729
