# Supplementary material for: Freeze-like responses to pain in humans and its modulation by social context
Source: PeerJ. 2020 Nov 19;8:e10094. doi: 10.7717/peerj.10094 (PMC7680627; doi:10.7717/peerj.10094)
Supplement: Supplemental Information 5 [file peerj-08-10094-s005.zip › 7 (08.08.2014)/7_7.txt]

667
671
665
661
683
667
668
670
662
650
630
611
601
593
591
594
603
604
627
672
742
712
697
691
698
724
735
719
707
710
718
736
697
669
660
677
711
739
736
742
757
778
785
780
768
775
782
786
789
790
778
755
760
785
804
774
757
736
739
755
782
787
754
750
748
757
772
777
767
745
729
728
757
783
820
822
798
776
761
747
747
756
747
731
734
737
760
778
791
786
761
744
736
752
762
763
747
719
713
724
703
703
696
680
671
664
681
707
745
