# Supplementary material for: Freeze-like responses to pain in humans and its modulation by social context
Source: PeerJ. 2020 Nov 19;8:e10094. doi: 10.7717/peerj.10094 (PMC7680627; doi:10.7717/peerj.10094)
Supplement: Supplemental Information 5 [file peerj-08-10094-s005.zip › 7 (08.08.2014)/7_8.txt]

586
598
610
645
796
841
854
876
836
811
811
796
778
748
697
671
665
677
707
732
734
742
771
786
782
776
775
771
761
749
711
694
685
689
688
700
780
848
886
839
797
777
770
754
728
693
679
677
683
697
711
719
714
730
749
747
745
719
729
701
687
681
664
666
670
683
690
690
695
690
680
664
661
671
701
699
702
693
682
690
706
741
752
748
722
698
686
659
643
636
641
649
678
687
662
666
681
692
704
721
755
795
801
784
772
732
712
685
675
