# Supplementary material for: Freeze-like responses to pain in humans and its modulation by social context
Source: PeerJ. 2020 Nov 19;8:e10094. doi: 10.7717/peerj.10094 (PMC7680627; doi:10.7717/peerj.10094)
Supplement: Supplemental Information 5 [file peerj-08-10094-s005.zip › 7 (08.08.2014)/7_9.txt]

599
589
579
574
577
591
623
666
687
715
713
694
714
715
694
671
652
639
632
622
620
613
615
624
627
636
651
657
664
675
661
661
659
666
678
686
684
687
687
681
666
664
675
685
693
687
676
656
644
654
664
686
706
708
708
737
723
712
696
674
669
665
680
669
665
649
655
671
695
712
712
727
737
745
745
724
715
713
722
696
696
701
713
714
705
693
688
712
737
761
797
811
810
797
767
738
706
646
695
661
667
687
696
719
764
802
821
801
782
746
725
685
