# Supplementary material for: Freeze-like responses to pain in humans and its modulation by social context
Source: PeerJ. 2020 Nov 19;8:e10094. doi: 10.7717/peerj.10094 (PMC7680627; doi:10.7717/peerj.10094)
Supplement: Supplemental Information 5 [file peerj-08-10094-s005.zip › 8 (11.08.2014)/8_1.txt]

619
646
665
743
755
760
775
772
744
724
714
703
699
685
663
679
710
716
729
725
723
728
733
738
742
788
794
800
806
811
825
824
824
824
824
824
808
787
762
763
750
746
725
711
709
726
772
771
707
716
720
723
718
705
729
692
690
667
655
672
716
746
752
727
720
725
721
700
677
680
709
746
763
737
732
728
729
722
708
684
701
736
730
732
744
769
762
735
707
702
705
711
729
736
707
688
692
683
674
688
698
707
695
670
646
