# Supplementary material for: Freeze-like responses to pain in humans and its modulation by social context
Source: PeerJ. 2020 Nov 19;8:e10094. doi: 10.7717/peerj.10094 (PMC7680627; doi:10.7717/peerj.10094)
Supplement: Supplemental Information 5 [file peerj-08-10094-s005.zip › 8 (11.08.2014)/8_10.txt]

623
609
604
612
627
634
623
630
652
686
698
681
673
673
694
688
651
636
630
645
696
729
708
697
710
721
738
717
695
689
683
676
663
665
679
687
721
722
707
696
677
666
659
658
649
656
691
761
729
721
728
711
695
668
655
642
632
621
622
632
649
635
625
611
617
623
629
634
653
665
693
707
738
715
692
687
695
710
704
708
711
679
675
663
652
660
682
734
738
712
707
698
687
666
656
673
695
677
665
655
646
651
675
665
651
647
650
650
646
637
633
633
636
639
622
618
