# Supplementary material for: Freeze-like responses to pain in humans and its modulation by social context
Source: PeerJ. 2020 Nov 19;8:e10094. doi: 10.7717/peerj.10094 (PMC7680627; doi:10.7717/peerj.10094)
Supplement: Supplemental Information 5 [file peerj-08-10094-s005.zip › 8 (11.08.2014)/8_11.txt]

601
621
688
760
791
775
754
761
759
751
725
702
689
687
683
673
666
709
713
716
720
724
729
729
728
728
717
715
713
719
717
722
726
786
793
800
807
813
764
675
661
650
639
640
650
669
676
650
647
642
637
634
648
672
686
682
670
667
663
663
647
646
662
674
686
668
662
666
689
692
674
662
656
647
644
636
638
638
646
654
645
635
636
646
657
666
655
646
645
646
651
662
656
655
674
656
657
648
645
637
643
647
656
649
648
652
663
658
653
649
659
