# Supplementary material for: Freeze-like responses to pain in humans and its modulation by social context
Source: PeerJ. 2020 Nov 19;8:e10094. doi: 10.7717/peerj.10094 (PMC7680627; doi:10.7717/peerj.10094)
Supplement: Supplemental Information 5 [file peerj-08-10094-s005.zip › 8 (11.08.2014)/8_2.txt]

618
622
632
656
671
673
673
685
682
660
654
670
685
705
700
718
737
745
726
711
698
700
689
660
657
665
705
731
749
745
720
729
725
714
667
670
691
708
697
702
714
732
703
699
723
738
732
723
718
748
755
750
724
707
689
688
680
655
637
634
665
677
674
685
708
725
718
689
692
707
721
733
719
707
714
719
699
692
703
718
728
709
715
732
739
703
696
682
654
637
624
632
650
688
686
688
702
725
712
694
677
706
678
698
684
662
659
680
677
669
683
694
683
680
666
679
