# Supplementary material for: Freeze-like responses to pain in humans and its modulation by social context
Source: PeerJ. 2020 Nov 19;8:e10094. doi: 10.7717/peerj.10094 (PMC7680627; doi:10.7717/peerj.10094)
Supplement: Supplemental Information 5 [file peerj-08-10094-s005.zip › 8 (11.08.2014)/8_3.txt]

663
646
628
619
623
637
656
668
668
697
708
707
686
673
670
672
672
687
669
661
679
697
710
709
703
711
714
709
684
685
684
686
694
704
694
678
665
678
685
683
675
695
720
718
725
702
697
687
682
681
659
659
673
688
703
710
700
692
686
700
694
652
646
655
688
705
708
736
748
754
725
710
704
694
672
663
672
687
689
701
705
715
708
733
729
713
687
694
692
681
687
697
714
706
685
684
698
677
678
661
656
674
701
714
699
695
704
695
680
657
653
