# Supplementary material for: Freeze-like responses to pain in humans and its modulation by social context
Source: PeerJ. 2020 Nov 19;8:e10094. doi: 10.7717/peerj.10094 (PMC7680627; doi:10.7717/peerj.10094)
Supplement: Supplemental Information 5 [file peerj-08-10094-s005.zip › 8 (11.08.2014)/8_4.txt]

691
686
671
650
645
632
652
669
677
673
677
694
697
693
705
708
709
717
739
721
705
696
698
712
703
695
697
695
699
714
727
724
687
684
695
690
686
687
703
688
661
660
651
656
673
676
691
690
705
706
694
696
699
708
699
687
677
675
694
701
689
677
687
717
684
666
662
676
687
684
683
705
691
687
663
657
664
668
682
688
688
658
664
653
643
645
659
704
724
689
694
703
727
692
671
665
660
680
678
674
695
686
681
663
643
625
610
602
604
633
670
710
698
687
673
682
668
