# Supplementary material for: Freeze-like responses to pain in humans and its modulation by social context
Source: PeerJ. 2020 Nov 19;8:e10094. doi: 10.7717/peerj.10094 (PMC7680627; doi:10.7717/peerj.10094)
Supplement: Supplemental Information 5 [file peerj-08-10094-s005.zip › 8 (11.08.2014)/8_5.txt]

668
661
656
655
646
645
649
647
639
638
645
652
658
666
656
656
661
685
712
733
726
709
691
695
700
695
685
685
687
696
714
714
700
685
688
720
726
721
742
757
717
704
685
671
668
666
664
662
660
655
688
714
708
710
720
734
733
721
693
675
669
681
721
725
716
729
735
745
716
692
677
671
684
682
676
695
710
728
715
711
714
702
694
679
664
666
685
707
670
661
655
674
695
703
709
718
727
706
688
685
682
676
674
674
682
698
715
706
712
698
702
721
709
674
668
