# Supplementary material for: Freeze-like responses to pain in humans and its modulation by social context
Source: PeerJ. 2020 Nov 19;8:e10094. doi: 10.7717/peerj.10094 (PMC7680627; doi:10.7717/peerj.10094)
Supplement: Supplemental Information 5 [file peerj-08-10094-s005.zip › 8 (11.08.2014)/8_6.txt]

692
691
667
653
650
647
638
630
629
631
646
659
670
682
698
718
764
719
718
677
662
662
682
694
715
708
669
657
651
670
712
734
734
736
736
754
723
702
682
668
655
646
649
664
697
683
674
655
654
663
671
672
659
656
651
644
633
621
610
608
615
651
684
675
679
705
737
718
691
670
660
663
681
697
699
683
683
705
686
671
666
663
666
657
653
659
684
698
691
679
665
665
645
629
622
611
609
611
623
657
731
745
714
725
723
707
679
657
641
628
626
632
627
