# Supplementary material for: Freeze-like responses to pain in humans and its modulation by social context
Source: PeerJ. 2020 Nov 19;8:e10094. doi: 10.7717/peerj.10094 (PMC7680627; doi:10.7717/peerj.10094)
Supplement: Supplemental Information 5 [file peerj-08-10094-s005.zip › 8 (11.08.2014)/8_7.txt]

704
694
668
649
632
613
604
605
622
659
708
732
738
741
722
708
694
695
668
666
686
711
713
729
739
715
703
684
667
663
670
693
689
693
699
698
713
691
676
667
670
696
691
683
685
683
687
687
668
659
653
693
707
721
724
730
736
738
706
678
663
657
671
694
706
716
728
734
716
725
711
693
693
702
705
675
666
664
687
718
738
729
730
767
761
739
728
705
699
686
679
680
685
687
677
677
703
747
767
750
736
726
707
697
665
646
634
630
643
657
663
660
663
657
652
