# Supplementary material for: Freeze-like responses to pain in humans and its modulation by social context
Source: PeerJ. 2020 Nov 19;8:e10094. doi: 10.7717/peerj.10094 (PMC7680627; doi:10.7717/peerj.10094)
Supplement: Supplemental Information 5 [file peerj-08-10094-s005.zip › 8 (11.08.2014)/8_8.txt]

640
637
634
616
615
625
642
662
690
717
701
687
675
671
664
664
676
691
715
756
775
771
755
729
731
743
716
698
678
670
675
698
713
707
688
684
687
708
669
652
645
646
671
725
730
723
705
719
745
731
687
668
652
652
658
669
688
720
729
732
737
719
708
690
670
657
660
672
679
690
714
739
749
730
738
743
742
712
693
685
693
709
703
705
721
719
698
678
676
667
657
655
672
672
671
671
671
656
672
721
709
694
686
697
699
704
688
685
678
660
652
642
641
646
662
