# Supplementary material for: Freeze-like responses to pain in humans and its modulation by social context
Source: PeerJ. 2020 Nov 19;8:e10094. doi: 10.7717/peerj.10094 (PMC7680627; doi:10.7717/peerj.10094)
Supplement: Supplemental Information 5 [file peerj-08-10094-s005.zip › 8 (11.08.2014)/8_9.txt]

679
728
724
752
758
753
720
690
690
673
658
665
667
681
734
718
712
726
716
706
695
687
691
703
724
689
691
678
672
675
691
716
722
716
712
710
701
686
671
683
709
686
674
658
653
658
661
660
653
653
656
672
672
659
668
666
675
662
654
650
649
658
656
646
646
672
720
710
697
673
667
655
631
641
637
631
625
621
625
640
680
703
727
716
702
718
708
688
670
654
646
647
665
683
687
684
711
740
728
701
688
675
660
646
643
652
702
705
680
671
686
693
681
665
667
667
686
