# Supplementary material for: Freeze-like responses to pain in humans and its modulation by social context
Source: PeerJ. 2020 Nov 19;8:e10094. doi: 10.7717/peerj.10094 (PMC7680627; doi:10.7717/peerj.10094)
Supplement: Supplemental Information 5 [file peerj-08-10094-s005.zip › 9 (12.08.2014)/9_1.txt]

794
755
745
759
750
717
703
697
715
726
715
729
739
728
719
737
776
811
806
773
766
768
782
771
788
797
779
776
763
768
793
800
793
808
761
724
690
637
650
688
747
766
771
820
818
782
811
798
766
752
720
833
754
752
800
878
818
714
784
712
784
855
934
948
909
911
860
846
890
935
881
818
872
887
804
790
792
804
779
834
851
822
881
863
910
822
810
775
749
768
779
763
764
787
826
822
854
864
867
894
843
829
