# Supplementary material for: Freeze-like responses to pain in humans and its modulation by social context
Source: PeerJ. 2020 Nov 19;8:e10094. doi: 10.7717/peerj.10094 (PMC7680627; doi:10.7717/peerj.10094)
Supplement: Supplemental Information 5 [file peerj-08-10094-s005.zip › 9 (12.08.2014)/9_2.txt]

746
750
729
728
733
736
714
722
733
736
736
719
717
713
705
703
717
720
738
717
760
804
803
745
732
694
680
685
707
695
681
687
687
675
662
669
677
707
981
316
994
917
885
841
826
837
822
815
813
817
810
839
863
844
819
846
819
796
800
855
890
846
878
930
942
878
836
798
764
760
779
803
790
833
880
909
879
853
826
818
774
819
856
810
798
764
764
731
753
773
766
767
764
768
738
743
780
788
746
741
749
747
750
792
822
852
835
841
830
801
