# Supplementary material for: Freeze-like responses to pain in humans and its modulation by social context
Source: PeerJ. 2020 Nov 19;8:e10094. doi: 10.7717/peerj.10094 (PMC7680627; doi:10.7717/peerj.10094)
Supplement: Supplemental Information 5 [file peerj-08-10094-s005.zip › 9 (12.08.2014)/9_3.txt]

729
738
749
736
733
759
752
748
727
701
690
687
682
675
687
697
668
774
685
688
689
693
693
692
697
697
693
676
693
689
687
676
674
684
705
718
703
720
733
767
758
781
771
756
757
765
765
737
751
802
775
742
740
748
765
729
721
729
749
720
719
724
743
782
777
768
766
767
747
770
822
894
850
820
284
331
919
865
815
836
803
845
877
824
775
764
744
717
729
743
774
793
888
918
866
847
807
742
738
757
749
727
727
744
760
779
