# Supplementary material for: Freeze-like responses to pain in humans and its modulation by social context
Source: PeerJ. 2020 Nov 19;8:e10094. doi: 10.7717/peerj.10094 (PMC7680627; doi:10.7717/peerj.10094)
Supplement: Supplemental Information 5 [file peerj-08-10094-s005.zip › 10 (12.08.2014)/10_1.txt]

447
451
445
443
449
449
465
499
546
562
549
555
551
540
550
535
509
488
474
460
454
451
447
450
470
525
634
653
664
666
632
606
589
581
561
555
558
535
517
506
498
496
485
479
477
473
477
496
516
521
568
619
635
588
565
558
556
536
516
499
491
490
491
504
514
500
493
487
498
530
586
599
596
618
593
578
542
516
498
491
488
491
497
495
491
510
502
500
510
527
561
577
587
540
511
498
489
481
483
477
468
465
524
472
524
576
604
669
720
720
679
634
625
618
562
512
495
481
480
481
479
479
479
484
498
573
572
661
665
604
554
530
513
496
486
479
479
505
550
600
609
609
635
