# Supplementary material for: Freeze-like responses to pain in humans and its modulation by social context
Source: PeerJ. 2020 Nov 19;8:e10094. doi: 10.7717/peerj.10094 (PMC7680627; doi:10.7717/peerj.10094)
Supplement: Supplemental Information 5 [file peerj-08-10094-s005.zip › 10 (12.08.2014)/10_10_.txt]

458
470
480
478
485
499
508
516
512
499
490
484
478
470
461
459
453
452
450
451
447
448
452
459
474
496
512
526
540
554
567
566
544
526
516
504
498
488
481
475
472
465
460
459
462
460
468
478
525
622
708
702
655
604
564
544
531
518
505
502
495
495
495
492
493
497
497
495
504
504
534
538
544
543
544
533
516
505
495
490
488
500
500
516
532
549
532
520
508
499
491
482
478
471
468
470
483
494
494
488
491
503
502
500
496
492
490
486
483
479
475
469
468
469
471
469
469
472
499
548
590
613
596
562
542
531
509
499
495
491
489
483
478
477
471
468
464
461
458
456
475
524
545
545
545
544
709
675
