# Supplementary material for: Freeze-like responses to pain in humans and its modulation by social context
Source: PeerJ. 2020 Nov 19;8:e10094. doi: 10.7717/peerj.10094 (PMC7680627; doi:10.7717/peerj.10094)
Supplement: Supplemental Information 5 [file peerj-08-10094-s005.zip › 10 (12.08.2014)/10_11.txt]

475
470
463
459
461
468
469
470
481
491
508
509
510
508
500
494
487
481
474
470
467
461
460
455
452
455
454
455
459
485
515
544
549
566
598
599
556
537
529
528
515
503
495
487
481
479
478
476
476
479
495
544
583
604
623
650
662
646
596
573
563
555
537
531
521
521
517
519
512
503
498
491
490
489
513
579
673
732
744
693
651
620
587
556
531
518
505
494
489
484
482
491
522
536
576
581
591
565
540
527
521
510
504
500
492
487
487
483
479
477
479
494
513
562
612
645
611
594
584
579
553
534
521
507
498
487
482
473
469
477
488
498
509
526
555
604
674
666
664
628
628
575
549
531
