# Supplementary material for: Freeze-like responses to pain in humans and its modulation by social context
Source: PeerJ. 2020 Nov 19;8:e10094. doi: 10.7717/peerj.10094 (PMC7680627; doi:10.7717/peerj.10094)
Supplement: Supplemental Information 5 [file peerj-08-10094-s005.zip › 10 (12.08.2014)/10_2.txt]

467
466
463
462
472
481
484
480
474
469
461
454
447
443
438
439
448
460
467
474
467
460
476
504
537
562
563
531
519
512
501
494
484
477
472
464
463
475
507
537
571
654
733
759
673
671
645
641
625
600
543
521
503
502
512
521
531
541
554
534
556
576
582
571
561
542
530
526
519
505
492
483
484
499
521
530
555
597
646
651
623
604
586
561
516
496
484
477
476
483
476
481
499
543
612
646
627
621
610
569
536
520
510
506
498
490
488
492
515
555
573
634
672
655
633
629
625
588
576
561
562
554
543
526
514
504
499
499
506
517
523
577
677
771
773
730
664
627
561
543
