# Supplementary material for: Freeze-like responses to pain in humans and its modulation by social context
Source: PeerJ. 2020 Nov 19;8:e10094. doi: 10.7717/peerj.10094 (PMC7680627; doi:10.7717/peerj.10094)
Supplement: Supplemental Information 5 [file peerj-08-10094-s005.zip › 10 (12.08.2014)/10_3.txt]

640
625
585
559
534
517
499
489
482
477
473
467
461
458
452
446
445
442
444
467
507
568
676
689
652
666
647
638
605
592
546
506
494
479
474
464
464
472
519
615
693
719
662
646
632
616
635
568
530
515
500
487
479
471
462
460
472
509
554
601
600
629
639
643
592
565
561
544
526
516
508
499
491
485
482
479
507
540
628
716
779
696
672
657
660
612
538
517
500
490
485
480
479
478
485
480
488
515
533
556
580
560
545
545
532
524
523
520
522
510
496
486
481
480
491
508
537
588
639
657
640
633
617
610
629
607
551
521
509
500
485
478
469
470
485
514
529
539
