# Supplementary material for: Freeze-like responses to pain in humans and its modulation by social context
Source: PeerJ. 2020 Nov 19;8:e10094. doi: 10.7717/peerj.10094 (PMC7680627; doi:10.7717/peerj.10094)
Supplement: Supplemental Information 5 [file peerj-08-10094-s005.zip › 10 (12.08.2014)/10_4.txt]

549
512
498
489
489
489
482
477
469
462
456
451
446
444
459
475
518
535
518
525
549
587
673
715
646
638
597
594
548
535
525
507
496
490
487
487
498
507
513
521
530
548
570
588
592
580
544
518
505
487
479
475
474
468
464
461
459
474
502
524
536
577
612
582
576
562
554
534
518
503
487
481
477
475
475
479
483
493
523
580
642
694
711
658
631
592
555
540
525
517
507
503
497
491
485
483
486
503
525
562
644
710
718
717
669
622
579
566
544
536
523
512
502
494
483
478
477
482
501
547
634
703
742
694
659
661
647
608
558
532
520
509
501
501
493
487
482
493
