# Supplementary material for: Freeze-like responses to pain in humans and its modulation by social context
Source: PeerJ. 2020 Nov 19;8:e10094. doi: 10.7717/peerj.10094 (PMC7680627; doi:10.7717/peerj.10094)
Supplement: Supplemental Information 5 [file peerj-08-10094-s005.zip › 10 (12.08.2014)/10_5.txt]

549
589
637
633
606
562
529
510
499
491
483
477
470
467
464
462
458
459
455
460
485
565
654
671
646
645
634
590
556
536
524
517
504
491
482
475
472
474
483
504
516
513
530
562
630
663
640
603
575
557
544
535
523
508
496
485
480
484
486
501
508
510
513
542
572
578
581
585
580
565
549
527
511
501
495
488
488
483
495
501
527
537
556
578
613
661
656
619
582
557
546
532
537
514
501
491
484
484
493
500
510
529
563
616
692
650
601
558
543
532
516
502
492
484
477
471
470
466
461
465
481
504
502
542
604
686
669
656
601
563
538
525
521
515
508
500
492
486
482
483
494
522
530
550
562
