# Supplementary material for: Freeze-like responses to pain in humans and its modulation by social context
Source: PeerJ. 2020 Nov 19;8:e10094. doi: 10.7717/peerj.10094 (PMC7680627; doi:10.7717/peerj.10094)
Supplement: Supplemental Information 5 [file peerj-08-10094-s005.zip › 10 (12.08.2014)/10_6.txt]

752
672
637
664
634
587
532
504
489
481
475
470
471
467
465
468
473
490
501
513
508
500
510
540
545
587
601
578
553
524
507
490
479
472
470
473
475
479
491
500
494
486
480
485
506
540
583
588
567
548
559
540
521
515
509
509
508
499
494
492
490
490
484
481
489
512
561
645
636
584
573
583
590
579
554
535
515
501
488
480
470
462
458
456
453
452
449
450
447
450
462
506
555
572
610
674
710
716
700
643
594
548
521
511
508
501
496
498
494
490
492
523
568
614
695
734
724
675
670
584
546
519
503
490
485
487
497
502
505
514
538
567
603
581
564
544
532
516
500
489
483
477
477
