# Supplementary material for: Freeze-like responses to pain in humans and its modulation by social context
Source: PeerJ. 2020 Nov 19;8:e10094. doi: 10.7717/peerj.10094 (PMC7680627; doi:10.7717/peerj.10094)
Supplement: Supplemental Information 5 [file peerj-08-10094-s005.zip › 10 (12.08.2014)/10_7.txt]

567
535
517
500
483
473
464
459
460
465
471
507
577
725
670
689
742
759
744
696
690
669
674
633
573
542
522
509
501
503
496
494
496
501
541
602
642
691
641
604
592
574
561
540
526
516
503
493
488
482
480
477
485
487
491
490
497
500
503
509
515
517
510
499
490
482
475
473
468
463
461
458
457
463
473
486
523
606
536
555
575
595
615
727
716
683
663
612
550
526
518
515
515
524
531
540
545
544
540
542
560
588
636
636
584
565
555
547
550
552
540
524
513
507
510
537
578
640
650
649
646
606
567
546
531
518
509
498
492
488
497
521
573
623
648
633
639
646
624
