# Supplementary material for: Freeze-like responses to pain in humans and its modulation by social context
Source: PeerJ. 2020 Nov 19;8:e10094. doi: 10.7717/peerj.10094 (PMC7680627; doi:10.7717/peerj.10094)
Supplement: Supplemental Information 5 [file peerj-08-10094-s005.zip › 10 (12.08.2014)/10_8.txt]

459
461
470
479
508
560
599
610
592
600
563
541
515
505
493
483
478
476
472
467
464
459
455
453
453
452
452
450
451
461
473
488
530
592
645
675
643
610
586
569
566
560
552
543
538
529
529
521
517
509
507
516
541
572
586
587
597
623
628
604
570
550
539
528
516
506
497
491
490
504
518
527
522
527
546
589
562
542
533
523
520
509
498
490
481
478
480
478
474
477
491
535
562
594
616
630
628
588
564
538
525
518
513
504
492
485
479
480
492
528
575
598
632
687
710
721
666
605
571
551
531
519
513
511
505
495
490
482
486
509
532
547
592
659
685
687
645
586
558
534
525
517
