# Supplementary material for: Freeze-like responses to pain in humans and its modulation by social context
Source: PeerJ. 2020 Nov 19;8:e10094. doi: 10.7717/peerj.10094 (PMC7680627; doi:10.7717/peerj.10094)
Supplement: Supplemental Information 5 [file peerj-08-10094-s005.zip › 10 (12.08.2014)/10_9.txt]

471
475
479
479
473
467
467
460
461
467
473
479
481
482
476
473
468
464
462
462
461
458
458
461
461
461
462
458
458
458
457
461
467
473
471
470
471
477
481
479
474
473
472
473
476
477
476
477
478
476
472
472
472
477
486
501
513
532
552
579
571
543
523
511
498
487
478
469
466
459
456
454
453
451
450
453
480
513
572
610
597
598
586
596
573
549
524
510
498
486
479
475
469
466
468
479
503
551
578
569
537
541
540
547
538
531
511
501
491
483
479
475
471
467
472
484
505
507
534
560
564
577
588
589
579
555
539
528
519
507
497
487
479
476
469
465
467
473
484
496
545
636
563
556
562
568
649
586
556
535
518
507
