# Supplementary material for: Freeze-like responses to pain in humans and its modulation by social context
Source: PeerJ. 2020 Nov 19;8:e10094. doi: 10.7717/peerj.10094 (PMC7680627; doi:10.7717/peerj.10094)
Supplement: Supplemental Information 5 [file peerj-08-10094-s005.zip › 11 (13.08.2014)/11_1.txt]

870
868
848
847
853
870
854
872
884
889
869
871
877
868
841
855
875
854
847
852
878
903
873
886
892
876
823
828
818
820
827
851
854
839
842
857
838
831
839
824
800
789
815
841
827
863
877
870
853
847
845
867
846
819
846
862
854
840
884
913
900
896
895
885
890
848
848
854
844
826
841
851
840
818
851
839
801
773
817
841
814
755
771
782
809
776
771
812
843
822
800
799
782
771
730
714
