# Supplementary material for: Freeze-like responses to pain in humans and its modulation by social context
Source: PeerJ. 2020 Nov 19;8:e10094. doi: 10.7717/peerj.10094 (PMC7680627; doi:10.7717/peerj.10094)
Supplement: Supplemental Information 5 [file peerj-08-10094-s005.zip › 11 (13.08.2014)/11_10.txt]

730
719
728
710
708
712
686
684
688
718
737
740
771
785
793
788
768
739
727
699
711
738
777
787
785
831
855
824
776
732
733
751
787
769
772
807
808
775
751
759
764
786
783
814
829
802
770
816
812
794
755
745
771
798
815
787
803
807
823
764
751
743
738
722
735
771
780
769
763
796
774
780
747
750
816
814
805
794
826
854
857
807
771
777
797
800
800
770
770
812
819
800
798
762
733
742
737
751
