# Supplementary material for: Freeze-like responses to pain in humans and its modulation by social context
Source: PeerJ. 2020 Nov 19;8:e10094. doi: 10.7717/peerj.10094 (PMC7680627; doi:10.7717/peerj.10094)
Supplement: Supplemental Information 5 [file peerj-08-10094-s005.zip › 11 (13.08.2014)/11_11_.txt]

749
754
730
722
709
695
720
736
752
735
734
745
758
754
741
761
765
761
750
769
792
804
783
763
777
769
769
737
723
694
697
710
746
761
771
749
744
738
720
704
718
753
811
778
761
776
774
774
771
763
766
775
799
804
784
764
735
702
697
703
735
742
774
773
775
801
805
803
792
755
722
716
728
730
742
737
730
746
796
838
840
806
732
707
711
719
740
763
727
755
785
792
762
763
829
842
829
796
772
790
794
