# Supplementary material for: Freeze-like responses to pain in humans and its modulation by social context
Source: PeerJ. 2020 Nov 19;8:e10094. doi: 10.7717/peerj.10094 (PMC7680627; doi:10.7717/peerj.10094)
Supplement: Supplemental Information 5 [file peerj-08-10094-s005.zip › 11 (13.08.2014)/11_2.txt]

776
813
819
842
863
874
843
857
840
849
849
824
839
850
854
854
886
924
894
888
873
824
845
880
884
852
898
889
869
862
893
896
869
887
923
886
853
827
867
881
854
875
876
861
843
854
873
862
868
889
884
841
847
853
844
788
840
895
872
879
899
884
815
806
815
837
825
849
884
862
832
801
837
870
809
802
815
819
774
759
793
822
789
823
854
856
810
844
838
829
794
