# Supplementary material for: Freeze-like responses to pain in humans and its modulation by social context
Source: PeerJ. 2020 Nov 19;8:e10094. doi: 10.7717/peerj.10094 (PMC7680627; doi:10.7717/peerj.10094)
Supplement: Supplemental Information 5 [file peerj-08-10094-s005.zip › 11 (13.08.2014)/11_3.txt]

708
677
703
757
753
777
785
800
771
778
791
817
813
827
839
839
823
833
845
830
811
815
827
851
842
846
847
850
807
795
849
847
839
812
804
830
828
812
781
834
841
850
803
781
826
843
825
785
812
886
917
866
859
877
888
865
827
840
857
846
840
792
808
833
848
839
825
867
884
877
848
824
816
801
757
764
813
856
836
817
844
848
837
786
785
817
815
782
788
824
843
815
794
811
