# Supplementary material for: Freeze-like responses to pain in humans and its modulation by social context
Source: PeerJ. 2020 Nov 19;8:e10094. doi: 10.7717/peerj.10094 (PMC7680627; doi:10.7717/peerj.10094)
Supplement: Supplemental Information 5 [file peerj-08-10094-s005.zip › 11 (13.08.2014)/11_4.txt]

754
778
793
808
779
759
728
706
722
777
775
808
829
828
850
854
854
822
817
810
840
843
829
825
796
791
812
837
836
835
853
831
810
820
826
806
767
799
819
827
830
858
884
874
848
841
841
831
844
840
846
808
803
821
837
823
808
834
845
805
789
784
827
848
823
816
842
850
812
800
823
844
851
837
794
795
824
855
777
761
783
806
773
769
822
856
881
827
817
812
781
780
744
784
