# Supplementary material for: Freeze-like responses to pain in humans and its modulation by social context
Source: PeerJ. 2020 Nov 19;8:e10094. doi: 10.7717/peerj.10094 (PMC7680627; doi:10.7717/peerj.10094)
Supplement: Supplemental Information 5 [file peerj-08-10094-s005.zip › 11 (13.08.2014)/11_5.txt]

758
741
752
773
766
759
771
781
770
741
746
746
762
774
775
795
787
759
746
770
779
779
762
760
790
805
821
786
782
797
812
797
781
848
835
814
771
794
812
800
754
750
779
812
823
801
820
842
828
789
817
805
787
754
731
750
798
835
820
822
832
822
807
771
758
776
787
803
778
777
788
788
771
750
770
807
825
797
752
743
771
775
800
771
741
767
782
811
790
765
787
826
840
827
793
850
889
849
792
