# Supplementary material for: Freeze-like responses to pain in humans and its modulation by social context
Source: PeerJ. 2020 Nov 19;8:e10094. doi: 10.7717/peerj.10094 (PMC7680627; doi:10.7717/peerj.10094)
Supplement: Supplemental Information 5 [file peerj-08-10094-s005.zip › 11 (13.08.2014)/11_6.txt]

773
750
740
751
755
770
738
762
788
816
812
866
842
814
772
781
814
829
839
843
860
844
789
790
816
863
795
798
815
818
799
830
873
861
833
814
793
794
785
753
755
793
846
836
818
812
827
839
846
819
808
793
761
732
744
771
806
786
776
830
868
846
848
826
813
846
835
797
785
814
834
808
763
778
814
829
793
771
802
804
805
791
833
829
812
789
781
801
842
819
854
894
904
886
866
