# Supplementary material for: Freeze-like responses to pain in humans and its modulation by social context
Source: PeerJ. 2020 Nov 19;8:e10094. doi: 10.7717/peerj.10094 (PMC7680627; doi:10.7717/peerj.10094)
Supplement: Supplemental Information 5 [file peerj-08-10094-s005.zip › 11 (13.08.2014)/11_7.txt]

771
741
729
763
808
823
822
834
860
882
868
868
854
848
827
812
839
867
891
883
908
920
918
879
856
823
829
860
895
850
825
851
835
817
871
847
840
809
854
886
875
870
892
910
871
872
859
859
838
843
871
884
850
812
833
810
768
772
810
840
859
849
856
871
826
758
773
777
796
773
797
827
842
831
834
818
801
766
776
801
809
824
854
880
855
818
812
798
783
755
777
777
743
