# Supplementary material for: Freeze-like responses to pain in humans and its modulation by social context
Source: PeerJ. 2020 Nov 19;8:e10094. doi: 10.7717/peerj.10094 (PMC7680627; doi:10.7717/peerj.10094)
Supplement: Supplemental Information 5 [file peerj-08-10094-s005.zip › 11 (13.08.2014)/11_8.txt]

651
689
735
757
747
743
755
738
737
750
758
765
744
775
801
834
840
820
808
808
773
782
788
766
744
774
794
771
746
787
801
811
775
786
804
856
854
837
820
775
733
747
790
813
796
842
886
867
813
771
787
786
794
779
828
822
814
832
840
840
801
790
842
843
815
813
813
848
849
832
825
792
760
779
791
794
767
782
789
794
733
755
784
775
745
776
792
790
783
761
794
795
807
776
760
784
816
