# Supplementary material for: Freeze-like responses to pain in humans and its modulation by social context
Source: PeerJ. 2020 Nov 19;8:e10094. doi: 10.7717/peerj.10094 (PMC7680627; doi:10.7717/peerj.10094)
Supplement: Supplemental Information 5 [file peerj-08-10094-s005.zip › 11 (13.08.2014)/11_9.txt]

691
709
746
757
764
724
730
714
736
710
707
729
746
735
734
763
772
763
751
755
764
753
751
776
790
783
756
765
758
749
735
797
812
805
770
765
784
808
828
825
807
757
762
779
800
786
780
786
849
861
864
842
777
749
762
789
829
838
839
819
788
800
843
783
767
793
808
789
806
816
802
765
746
760
777
794
757
753
791
803
761
722
719
740
771
770
812
825
811
793
754
754
768
769
755
798
844
860
843
902
878
