# Supplementary material for: Freeze-like responses to pain in humans and its modulation by social context
Source: PeerJ. 2020 Nov 19;8:e10094. doi: 10.7717/peerj.10094 (PMC7680627; doi:10.7717/peerj.10094)
Supplement: Supplemental Information 5 [file peerj-08-10094-s005.zip › 12 (14.08.2014)/12_1.txt]

680
668
659
645
643
642
642
644
637
637
651
699
773
746
724
716
687
666
668
670
676
680
706
685
680
666
669
671
678
662
664
666
693
735
708
687
679
684
700
713
718
698
702
697
691
687
664
667
664
674
674
679
692
662
652
650
656
697
696
690
674
652
630
624
618
617
624
639
662
680
692
697
746
712
696
662
648
643
651
660
653
662
671
665
684
666
658
659
676
683
678
666
653
655
646
638
637
641
631
628
634
647
652
645
643
640
632
629
638
664
690
669
650
