# Supplementary material for: Freeze-like responses to pain in humans and its modulation by social context
Source: PeerJ. 2020 Nov 19;8:e10094. doi: 10.7717/peerj.10094 (PMC7680627; doi:10.7717/peerj.10094)
Supplement: Supplemental Information 5 [file peerj-08-10094-s005.zip › 12 (14.08.2014)/12_10.txt]

752
834
771
754
688
664
646
654
659
670
691
681
690
692
717
706
707
702
713
719
739
746
749
714
698
681
684
693
699
684
674
654
651
649
657
655
678
679
689
676
676
684
701
670
662
655
660
660
676
674
681
678
726
699
685
674
657
646
633
637
639
656
667
667
678
679
680
684
689
693
689
672
663
663
667
686
675
662
666
671
684
690
713
727
735
714
710
712
704
683
677
671
672
663
653
660
659
672
673
669
667
677
679
667
669
673
673
667
658
651
646
638
