# Supplementary material for: Freeze-like responses to pain in humans and its modulation by social context
Source: PeerJ. 2020 Nov 19;8:e10094. doi: 10.7717/peerj.10094 (PMC7680627; doi:10.7717/peerj.10094)
Supplement: Supplemental Information 5 [file peerj-08-10094-s005.zip › 12 (14.08.2014)/12_11.txt]

623
625
617
615
613
606
604
611
615
626
630
641
632
638
625
629
634
639
642
635
643
646
648
638
627
620
625
639
635
633
637
641
637
636
633
629
626
621
616
613
615
610
609
610
613
620
615
620
620
623
622
620
621
627
637
640
645
663
684
653
643
631
623
621
615
624
644
629
625
610
604
597
596
593
597
603
617
631
631
621
620
619
610
614
619
628
632
626
631
646
642
641
629
642
656
646
633
635
627
620
610
604
599
601
601
604
611
621
634
639
638
638
631
631
628
642
633
624
613
609
605
602
