# Supplementary material for: Freeze-like responses to pain in humans and its modulation by social context
Source: PeerJ. 2020 Nov 19;8:e10094. doi: 10.7717/peerj.10094 (PMC7680627; doi:10.7717/peerj.10094)
Supplement: Supplemental Information 5 [file peerj-08-10094-s005.zip › 12 (14.08.2014)/12_2.txt]

669
666
666
670
676
671
657
657
657
661
659
651
668
669
694
716
729
770
754
732
709
711
690
674
683
693
701
704
693
703
709
718
699
688
691
679
679
687
689
674
672
683
690
679
660
659
661
676
687
688
695
694
678
674
665
666
677
704
703
687
678
676
668
662
650
653
659
684
714
706
726
721
705
676
651
635
628
625
629
632
624
625
617
623
625
635
668
695
682
680
672
672
666
648
655
659
667
697
702
722
730
730
707
687
681
665
656
634
632
624
622
626
