# Supplementary material for: Freeze-like responses to pain in humans and its modulation by social context
Source: PeerJ. 2020 Nov 19;8:e10094. doi: 10.7717/peerj.10094 (PMC7680627; doi:10.7717/peerj.10094)
Supplement: Supplemental Information 5 [file peerj-08-10094-s005.zip › 12 (14.08.2014)/12_3.txt]

629
622
608
603
604
612
635
674
770
761
731
741
729
726
681
676
671
679
693
691
722
749
751
729
735
737
728
714
715
710
722
708
703
695
708
733
755
729
693
677
675
684
702
701
690
692
693
705
697
697
688
698
681
687
689
698
699
696
690
683
687
667
669
665
656
646
641
636
637
640
646
663
687
700
694
678
668
664
661
655
660
658
661
656
667
659
673
664
678
680
698
689
681
679
676
667
650
654
658
675
682
671
668
661
663
668
675
678
676
660
660
652
