# Supplementary material for: Freeze-like responses to pain in humans and its modulation by social context
Source: PeerJ. 2020 Nov 19;8:e10094. doi: 10.7717/peerj.10094 (PMC7680627; doi:10.7717/peerj.10094)
Supplement: Supplemental Information 5 [file peerj-08-10094-s005.zip › 12 (14.08.2014)/12_4.txt]

636
633
637
632
641
647
658
658
661
664
669
655
659
677
695
702
712
709
706
707
707
700
687
678
673
668
656
666
673
698
717
743
762
789
737
729
713
685
682
673
671
675
702
725
739
713
728
726
729
704
706
703
704
688
694
704
723
729
716
715
713
701
675
676
667
683
690
672
672
677
678
678
696
680
691
691
672
672
681
684
671
668
661
659
654
660
663
683
702
691
695
689
694
682
678
673
672
673
670
672
681
694
690
685
694
704
695
680
681
692
674
664
