# Supplementary material for: Freeze-like responses to pain in humans and its modulation by social context
Source: PeerJ. 2020 Nov 19;8:e10094. doi: 10.7717/peerj.10094 (PMC7680627; doi:10.7717/peerj.10094)
Supplement: Supplemental Information 5 [file peerj-08-10094-s005.zip › 12 (14.08.2014)/12_5.txt]

676
670
672
676
687
694
700
691
696
708
715
726
708
724
709
702
681
683
676
691
666
669
666
665
646
643
639
640
637
626
623
617
616
611
620
619
619
610
612
605
604
604
618
627
654
698
732
719
714
692
678
662
656
653
655
651
662
662
674
694
682
682
670
669
665
671
664
661
654
671
676
684
677
677
671
666
659
655
654
664
651
654
655
651
648
645
646
652
668
645
655
653
669
655
655
658
664
663
649
665
655
645
634
635
636
641
638
647
650
650
641
640
638
