# Supplementary material for: Freeze-like responses to pain in humans and its modulation by social context
Source: PeerJ. 2020 Nov 19;8:e10094. doi: 10.7717/peerj.10094 (PMC7680627; doi:10.7717/peerj.10094)
Supplement: Supplemental Information 5 [file peerj-08-10094-s005.zip › 12 (14.08.2014)/12_6.txt]

687
665
645
625
606
606
602
619
656
665
709
751
847
785
788
769
730
701
682
669
666
659
658
654
652
649
655
658
670
660
669
663
675
667
670
672
685
680
673
679
691
694
665
679
692
704
670
660
652
646
632
634
631
637
637
649
654
689
703
705
704
710
679
672
677
675
684
673
680
680
694
706
701
693
693
697
704
695
701
705
686
678
661
654
654
651
644
641
639
645
653
660
667
667
662
661
673
657
648
637
632
620
614
613
617
622
639
644
659
670
679
656
659
657
645
637
