# Supplementary material for: Freeze-like responses to pain in humans and its modulation by social context
Source: PeerJ. 2020 Nov 19;8:e10094. doi: 10.7717/peerj.10094 (PMC7680627; doi:10.7717/peerj.10094)
Supplement: Supplemental Information 5 [file peerj-08-10094-s005.zip › 12 (14.08.2014)/12_7.txt]

759
760
771
741
687
673
665
663
649
649
647
655
662
664
657
666
679
676
707
696
702
715
729
736
710
699
690
696
693
689
687
681
672
663
661
667
667
659
667
673
672
674
695
698
697
675
672
668
658
650
656
660
667
661
657
651
659
650
644
644
636
641
634
646
656
652
655
646
637
633
627
623
623
624
632
642
651
673
655
652
650
650
647
638
635
631
634
636
645
658
674
687
679
671
667
669
665
652
656
658
665
664
662
653
648
645
641
640
642
647
649
653
668
667
662
663
