# Supplementary material for: Freeze-like responses to pain in humans and its modulation by social context
Source: PeerJ. 2020 Nov 19;8:e10094. doi: 10.7717/peerj.10094 (PMC7680627; doi:10.7717/peerj.10094)
Supplement: Supplemental Information 5 [file peerj-08-10094-s005.zip › 12 (14.08.2014)/12_8.txt]

776
758
728
723
718
726
700
700
700
714
725
702
705
703
712
687
698
694
701
695
695
702
709
703
700
716
731
725
711
732
727
701
691
677
675
678
702
721
706
691
675
674
665
667
656
658
661
677
707
698
697
697
697
697
707
712
707
719
710
698
694
708
760
705
693
680
665
653
647
646
648
660
670
671
684
681
670
659
657
651
652
651
655
656
657
671
664
668
683
667
689
685
680
676
672
449
635
644
657
663
654
665
660
664
670
675
666
670
664
664
662
659
