# Supplementary material for: Freeze-like responses to pain in humans and its modulation by social context
Source: PeerJ. 2020 Nov 19;8:e10094. doi: 10.7717/peerj.10094 (PMC7680627; doi:10.7717/peerj.10094)
Supplement: Supplemental Information 5 [file peerj-08-10094-s005.zip › 12 (14.08.2014)/12_9.txt]

748
812
817
808
764
737
729
721
740
716
718
721
727
744
733
720
714
704
687
681
681
681
686
679
685
684
682
670
673
663
679
691
697
690
692
699
680
695
675
679
674
684
663
662
650
643
639
643
643
663
657
667
658
654
646
636
630
632
633
645
687
693
682
680
667
663
656
661
670
687
688
714
695
676
669
659
663
662
666
657
660
652
664
669
682
679
673
681
707
723
702
690
675
674
667
664
667
674
669
664
663
673
667
659
660
662
660
646
657
648
645
631
629
628
627
630
633
633
648
648
644
650
650
642
