# Supplementary material for: Freeze-like responses to pain in humans and its modulation by social context
Source: PeerJ. 2020 Nov 19;8:e10094. doi: 10.7717/peerj.10094 (PMC7680627; doi:10.7717/peerj.10094)
Supplement: Supplemental Information 5 [file peerj-08-10094-s005.zip › 13 (14.08.2014)/13_1.txt]

745
744
735
712
716
723
734
757
755
760
781
794
808
777
771
786
775
768
758
780
798
816
801
770
750
765
768
777
756
766
784
792
792
780
777
775
773
760
769
794
802
771
754
764
775
772
765
746
754
768
805
817
801
812
818
813
790
812
819
829
794
801
808
802
803
773
751
753
761
774
757
754
771
796
822
807
784
795
800
794
772
760
764
769
761
737
750
755
758
764
748
765
769
773
758
757
751
