# Supplementary material for: Freeze-like responses to pain in humans and its modulation by social context
Source: PeerJ. 2020 Nov 19;8:e10094. doi: 10.7717/peerj.10094 (PMC7680627; doi:10.7717/peerj.10094)
Supplement: Supplemental Information 5 [file peerj-08-10094-s005.zip › 13 (14.08.2014)/13_10.txt]

728
698
697
700
714
731
716
725
749
755
758
761
754
743
742
741
748
737
720
724
738
765
760
753
747
758
748
748
770
745
759
778
782
784
753
760
758
746
739
717
710
719
713
729
741
727
721
737
735
739
749
721
720
716
714
713
703
712
720
733
744
683
789
722
715
715
716
709
729
731
745
755
752
741
735
735
730
724
710
711
716
721
744
752
745
723
725
717
721
732
743
739
762
766
776
779
757
774
783
783
771
752
