# Supplementary material for: Freeze-like responses to pain in humans and its modulation by social context
Source: PeerJ. 2020 Nov 19;8:e10094. doi: 10.7717/peerj.10094 (PMC7680627; doi:10.7717/peerj.10094)
Supplement: Supplemental Information 5 [file peerj-08-10094-s005.zip › 13 (14.08.2014)/13_11.txt]

819
798
775
759
761
755
747
745
731
747
745
748
753
754
728
729
716
717
716
720
711
652
747
747
705
693
691
707
734
812
808
789
824
824
810
789
792
767
739
718
697
707
699
695
703
693
693
705
704
715
706
708
714
722
721
712
719
719
716
705
704
689
680
663
666
716
779
771
800
842
894
898
876
888
880
858
719
863
755
748
752
724
722
722
733
677
823
736
743
735
740
757
629
870
759
765
770
756
747
750
660
568
567
444
