# Supplementary material for: Freeze-like responses to pain in humans and its modulation by social context
Source: PeerJ. 2020 Nov 19;8:e10094. doi: 10.7717/peerj.10094 (PMC7680627; doi:10.7717/peerj.10094)
Supplement: Supplemental Information 5 [file peerj-08-10094-s005.zip › 13 (14.08.2014)/13_2.txt]

756
747
755
761
766
764
766
779
798
812
777
783
781
801
798
804
819
832
847
833
806
772
789
812
878
884
851
856
866
846
829
826
809
813
794
763
767
761
778
766
781
775
769
753
730
737
732
739
748
736
743
765
760
772
748
751
757
767
792
769
775
780
788
760
736
756
758
775
789
771
769
771
772
751
722
726
729
742
736
724
723
726
727
735
720
729
730
740
743
739
760
766
791
754
731
729
725
731
712
711
