# Supplementary material for: Freeze-like responses to pain in humans and its modulation by social context
Source: PeerJ. 2020 Nov 19;8:e10094. doi: 10.7717/peerj.10094 (PMC7680627; doi:10.7717/peerj.10094)
Supplement: Supplemental Information 5 [file peerj-08-10094-s005.zip › 13 (14.08.2014)/13_3.txt]

761
755
732
716
719
725
745
742
737
780
792
812
798
795
794
791
776
760
771
769
793
792
766
772
755
762
748
757
805
792
783
763
758
755
750
749
729
725
727
734
725
709
721
727
733
714
724
719
706
695
690
693
704
719
748
735
738
742
745
735
719
738
724
720
705
698
709
712
727
724
721
742
752
776
783
763
750
749
751
740
727
731
733
752
755
740
745
744
734
738
725
726
724
729
724
712
706
720
740
765
784
781
788
