# Supplementary material for: Freeze-like responses to pain in humans and its modulation by social context
Source: PeerJ. 2020 Nov 19;8:e10094. doi: 10.7717/peerj.10094 (PMC7680627; doi:10.7717/peerj.10094)
Supplement: Supplemental Information 5 [file peerj-08-10094-s005.zip › 13 (14.08.2014)/13_4.txt]

743
758
763
777
773
768
767
763
752
741
748
742
735
726
724
737
753
738
711
696
696
691
693
694
687
683
687
693
702
717
716
708
722
706
698
694
673
680
679
704
700
703
692
690
690
684
704
700
707
715
722
723
722
715
702
692
693
691
696
707
713
733
749
757
761
746
741
747
737
736
724
705
720
701
689
687
680
665
663
660
655
666
667
662
668
685
693
697
700
695
686
691
688
689
696
691
699
695
705
694
695
713
694
687
677
668
673
673
670
