# Supplementary material for: Freeze-like responses to pain in humans and its modulation by social context
Source: PeerJ. 2020 Nov 19;8:e10094. doi: 10.7717/peerj.10094 (PMC7680627; doi:10.7717/peerj.10094)
Supplement: Supplemental Information 5 [file peerj-08-10094-s005.zip › 13 (14.08.2014)/13_5.txt]

734
752
743
735
735
706
696
690
688
692
693
689
701
700
709
733
736
720
737
754
761
770
787
751
743
725
716
698
696
699
698
711
719
737
707
711
701
698
688
687
697
706
720
714
714
730
746
747
726
720
714
712
705
698
687
694
692
705
706
698
711
703
703
691
678
672
665
657
601
729
690
722
785
828
819
775
768
752
733
711
695
691
684
678
675
672
663
668
676
700
742
762
744
728
707
703
697
694
718
711
695
714
713
723
729
716
710
715
