# Supplementary material for: Freeze-like responses to pain in humans and its modulation by social context
Source: PeerJ. 2020 Nov 19;8:e10094. doi: 10.7717/peerj.10094 (PMC7680627; doi:10.7717/peerj.10094)
Supplement: Supplemental Information 5 [file peerj-08-10094-s005.zip › 13 (14.08.2014)/13_6.txt]

708
699
690
690
681
678
687
711
748
781
760
767
757
748
740
729
719
724
729
738
755
765
739
719
724
726
737
758
758
749
740
733
739
777
806
813
816
821
812
816
813
799
784
771
775
774
771
774
773
756
740
715
724
737
750
764
734
751
765
780
751
743
757
746
748
737
755
749
752
771
745
759
756
757
726
726
729
730
728
711
738
733
739
740
718
730
731
733
733
716
719
717
745
747
725
743
750
766
765
735
724
726
727
742
