# Supplementary material for: Freeze-like responses to pain in humans and its modulation by social context
Source: PeerJ. 2020 Nov 19;8:e10094. doi: 10.7717/peerj.10094 (PMC7680627; doi:10.7717/peerj.10094)
Supplement: Supplemental Information 5 [file peerj-08-10094-s005.zip › 13 (14.08.2014)/13_7.txt]

806
757
727
721
721
707
721
748
814
836
834
864
888
911
917
867
835
827
820
818
829
815
857
904
900
898
850
808
822
831
851
828
826
835
831
818
795
824
822
843
855
824
825
809
802
801
779
788
780
771
760
742
743
751
763
771
750
766
765
767
768
749
750
751
771
748
750
756
789
786
758
735
731
728
727
757
744
729
727
729
725
718
705
716
722
720
725
717
716
727
731
747
750
742
749
746
750
