# Supplementary material for: Freeze-like responses to pain in humans and its modulation by social context
Source: PeerJ. 2020 Nov 19;8:e10094. doi: 10.7717/peerj.10094 (PMC7680627; doi:10.7717/peerj.10094)
Supplement: Supplemental Information 5 [file peerj-08-10094-s005.zip › 13 (14.08.2014)/13_8.txt]

729
703
711
716
724
740
732
728
718
720
729
719
723
740
740
750
749
735
734
731
737
749
731
675
806
748
756
753
730
729
718
719
714
695
710
722
743
754
753
750
760
752
742
728
726
726
722
739
679
745
744
730
738
722
723
728
726
724
722
715
712
705
703
696
687
692
690
712
717
706
705
705
703
703
690
682
687
684
696
695
689
687
643
726
725
730
733
725
709
705
700
713
712
710
707
705
706
717
728
721
727
727
730
733
733
507
