# Supplementary material for: Freeze-like responses to pain in humans and its modulation by social context
Source: PeerJ. 2020 Nov 19;8:e10094. doi: 10.7717/peerj.10094 (PMC7680627; doi:10.7717/peerj.10094)
Supplement: Supplemental Information 5 [file peerj-08-10094-s005.zip › 13 (14.08.2014)/13_9.txt]

412
474
535
515
515
383
706
694
703
706
713
721
704
675
674
765
699
718
717
707
691
690
694
695
705
704
698
687
689
686
695
709
702
687
687
683
679
675
691
693
684
690
689
687
694
763
644
690
612
768
689
687
681
551
526
277
670
576
607
549
260
671
689
710
734
744
735
731
729
730
727
701
701
686
688
690
690
642
775
587
812
702
704
701
692
705
703
709
711
645
747
701
701
702
709
691
691
699
701
717
729
716
726
728
727
729
705
698
697
707
693
691
693
717
756
