# Supplementary material for: Freeze-like responses to pain in humans and its modulation by social context
Source: PeerJ. 2020 Nov 19;8:e10094. doi: 10.7717/peerj.10094 (PMC7680627; doi:10.7717/peerj.10094)
Supplement: Supplemental Information 5 [file peerj-08-10094-s005.zip › 14 (18.08.2014)/14_1.txt]

578
577
538
515
497
484
479
479
494
577
664
642
591
589
3999
397
536
527
541
554
557
557
547
523
521
525
528
533
524
518
509
506
500
497
490
491
482
484
491
497
499
493
491
483
485
488
495
499
504
505
500
491
491
494
495
505
509
513
504
507
507
508
509
510
498
492
499
504
507
515
511
506
497
501
506
504
509
508
503
500
514
521
529
523
531
524
545
548
581
581
541
533
519
519
528
542
562
534
521
499
493
495
497
505
507
505
512
498
498
504
506
511
515
511
506
495
495
498
506
520
546
543
514
514
495
491
487
490
490
498
504
495
481
480
475
473
472
474
473
469
466
463
467
