# Supplementary material for: Freeze-like responses to pain in humans and its modulation by social context
Source: PeerJ. 2020 Nov 19;8:e10094. doi: 10.7717/peerj.10094 (PMC7680627; doi:10.7717/peerj.10094)
Supplement: Supplemental Information 5 [file peerj-08-10094-s005.zip › 14 (18.08.2014)/14_10.txt]

505
512
519
519
513
514
510
509
510
510
508
503
499
499
499
502
507
515
518
513
511
507
510
509
512
515
518
517
521
511
511
500
496
491
489
487
486
483
488
492
503
512
521
512
511
503
500
500
503
505
506
509
509
508
512
519
528
535
529
521
512
514
511
508
502
495
491
490
486
487
484
482
490
514
526
540
534
512
503
496
492
488
485
481
480
477
475
474
472
472
473
476
477
484
499
521
538
558
537
534
530
539
540
539
532
526
512
510
513
514
522
525
527
517
521
522
529
530
530
527
525
524
536
544
551
563
558
555
554
564
567
536
528
512
506
501
504
512
521
526
528
509
506
501
500
501
504
505
507
