# Supplementary material for: Freeze-like responses to pain in humans and its modulation by social context
Source: PeerJ. 2020 Nov 19;8:e10094. doi: 10.7717/peerj.10094 (PMC7680627; doi:10.7717/peerj.10094)
Supplement: Supplemental Information 5 [file peerj-08-10094-s005.zip › 14 (18.08.2014)/14_11.txt]

565
568
569
565
565
568
564
564
550
541
535
532
542
547
550
558
545
545
533
535
531
521
514
506
497
495
487
483
485
490
499
496
498
500
507
518
517
508
507
502
499
493
493
498
512
523
537
530
529
519
523
529
533
534
536
543
547
552
554
558
562
564
578
574
570
547
526
520
518
524
528
532
532
528
524
530
542
564
569
565
536
529
520
514
516
509
512
508
507
519
533
562
644
660
600
563
546
531
521
513
503
493
490
491
493
503
510
518
507
514
525
530
541
544
542
547
538
530
536
561
580
602
581
581
578
581
580
556
554
543
544
549
550
549
545
537
533
533
541
