# Supplementary material for: Freeze-like responses to pain in humans and its modulation by social context
Source: PeerJ. 2020 Nov 19;8:e10094. doi: 10.7717/peerj.10094 (PMC7680627; doi:10.7717/peerj.10094)
Supplement: Supplemental Information 5 [file peerj-08-10094-s005.zip › 14 (18.08.2014)/14_2.txt]

483
479
477
475
478
476
479
491
498
515
524
538
524
522
518
514
516
528
529
534
522
516
517
528
550
550
590
581
561
556
556
564
559
527
507
494
496
499
504
502
506
496
481
480
478
479
482
481
478
471
464
462
463
468
474
468
468
470
452
459
461
465
462
460
463
475
484
500
507
515
515
516
508
498
495
488
482
482
478
477
471
472
481
492
514
525
540
536
547
547
550
552
546
540
537
529
526
523
508
501
492
487
480
479
480
484
486
492
490
493
494
498
506
505
506
507
509
507
505
499
487
486
476
467
457
456
456
456
461
464
470
472
480
481
482
483
483
484
485
480
481
476
479
479
485
487
496
488
492
489
487
