# Supplementary material for: Freeze-like responses to pain in humans and its modulation by social context
Source: PeerJ. 2020 Nov 19;8:e10094. doi: 10.7717/peerj.10094 (PMC7680627; doi:10.7717/peerj.10094)
Supplement: Supplemental Information 5 [file peerj-08-10094-s005.zip › 14 (18.08.2014)/14_3.txt]

533
550
573
633
633
623
601
586
564
545
529
517
511
516
521
522
519
514
514
527
560
602
645
635
618
597
615
579
567
539
525
514
516
528
553
603
626
576
558
561
571
582
580
586
567
546
543
539
532
545
548
564
566
572
546
529
516
503
505
505
516
530
536
519
513
510
521
522
532
529
531
520
523
527
541
552
556
554
538
532
534
537
551
553
546
539
537
546
571
599
601
587
571
578
592
587
575
549
523
513
508
511
516
525
536
518
521
504
501
494
492
481
479
472
468
465
467
476
483
495
506
503
514
529
557
585
597
572
562
531
529
523
517
514
508
510
521
534
559
577
564
544
