# Supplementary material for: Freeze-like responses to pain in humans and its modulation by social context
Source: PeerJ. 2020 Nov 19;8:e10094. doi: 10.7717/peerj.10094 (PMC7680627; doi:10.7717/peerj.10094)
Supplement: Supplemental Information 5 [file peerj-08-10094-s005.zip › 14 (18.08.2014)/14_4.txt]

443
443
441
445
448
452
457
468
478
491
502
508
515
522
526
528
525
517
504
492
484
486
486
493
504
509
505
502
502
509
510
532
541
556
554
562
566
586
568
566
563
560
561
559
571
567
582
573
554
539
533
550
573
610
610
563
543
521
517
514
521
536
529
520
507
496
488
482
480
479
484
491
504
512
532
535
551
548
536
519
518
521
523
524
521
519
516
505
493
490
490
491
495
505
520
534
529
537
528
532
527
512
513
509
515
521
526
514
497
501
504
506
502
501
500
501
507
526
548
553
548
524
509
499
496
493
492
489
486
480
474
474
476
484
497
514
511
496
492
488
483
479
488
489
491
490
493
497
492
493
491
484
481
480
478
481
490
503
521
526
