# Supplementary material for: Freeze-like responses to pain in humans and its modulation by social context
Source: PeerJ. 2020 Nov 19;8:e10094. doi: 10.7717/peerj.10094 (PMC7680627; doi:10.7717/peerj.10094)
Supplement: Supplemental Information 5 [file peerj-08-10094-s005.zip › 14 (18.08.2014)/14_5.txt]

507
526
531
556
542
536
530
524
524
524
530
536
533
536
538
534
528
518
514
518
522
523
529
540
539
539
534
525
521
528
523
520
516
513
510
503
498
500
517
536
545
562
555
555
546
531
525
518
518
515
510
498
496
488
484
479
479
474
471
473
479
481
485
483
484
480
481
481
484
483
485
483
487
491
498
503
510
515
514
514
506
504
495
489
489
487
485
489
494
500
499
499
490
479
476
471
467
465
464
463
464
467
469
473
476
479
494
521
564
593
578
529
519
511
505
500
493
487
480
476
470
467
464
464
463
467
480
475
478
475
478
473
478
482
494
511
517
516
507
511
520
525
539
518
508
494
491
489
499
511
537
531
