# Supplementary material for: Freeze-like responses to pain in humans and its modulation by social context
Source: PeerJ. 2020 Nov 19;8:e10094. doi: 10.7717/peerj.10094 (PMC7680627; doi:10.7717/peerj.10094)
Supplement: Supplemental Information 5 [file peerj-08-10094-s005.zip › 14 (18.08.2014)/14_6.txt]

534
546
544
542
534
527
525
521
530
537
554
554
556
551
543
533
535
538
542
546
548
544
535
522
515
508
507
508
517
527
536
547
532
524
515
519
520
523
525
537
540
545
530
526
516
510
510
519
522
525
530
555
576
573
584
563
547
529
521
520
522
525
531
536
546
552
559
572
554
558
559
576
581
578
563
562
536
523
518
502
495
492
488
484
482
478
471
470
467
462
462
465
472
480
487
488
491
497
506
523
544
564
560
552
524
517
507
499
490
488
485
491
500
521
515
514
505
460
564
510
528
525
542
554
574
540
531
516
514
501
508
513
522
523
523
510
511
509
518
538
549
555
546
545
545
