# Supplementary material for: Freeze-like responses to pain in humans and its modulation by social context
Source: PeerJ. 2020 Nov 19;8:e10094. doi: 10.7717/peerj.10094 (PMC7680627; doi:10.7717/peerj.10094)
Supplement: Supplemental Information 5 [file peerj-08-10094-s005.zip › 14 (18.08.2014)/14_7.txt]

586
585
586
592
575
568
570
593
639
633
621
653
698
705
685
675
651
626
598
578
567
568
585
622
653
678
699
712
705
694
683
681
670
662
658
664
671
684
637
614
598
580
570
568
574
586
580
576
567
571
587
603
608
593
577
568
570
575
585
605
613
598
590
589
596
610
599
576
567
575
609
627
610
587
574
575
580
582
563
550
533
513
509
498
487
479
473
470
474
501
557
537
539
553
558
562
552
557
564
571
571
571
562
554
540
541
550
562
571
578
572
565
567
592
679
723
731
720
723
702
669
647
644
644
631
589
562
