# Supplementary material for: Freeze-like responses to pain in humans and its modulation by social context
Source: PeerJ. 2020 Nov 19;8:e10094. doi: 10.7717/peerj.10094 (PMC7680627; doi:10.7717/peerj.10094)
Supplement: Supplemental Information 5 [file peerj-08-10094-s005.zip › 14 (18.08.2014)/14_8.txt]

543
541
534
529
519
509
499
496
494
496
501
504
517
521
527
527
534
549
560
565
569
578
572
566
554
551
550
560
571
591
568
545
535
528
523
521
521
520
519
526
528
529
527
524
515
521
528
532
539
535
528
521
523
531
549
569
560
550
527
521
519
516
516
510
506
505
513
521
518
531
521
517
511
514
522
526
540
542
539
532
538
542
549
562
552
546
540
556
559
552
531
521
511
511
511
519
519
517
513
512
502
499
493
488
482
481
489
511
545
611
612
582
596
601
599
599
577
555
530
518
512
510
514
516
519
523
535
548
612
683
684
632
599
595
579
561
548
535
531
535
543
525
512
501
