# Supplementary material for: Freeze-like responses to pain in humans and its modulation by social context
Source: PeerJ. 2020 Nov 19;8:e10094. doi: 10.7717/peerj.10094 (PMC7680627; doi:10.7717/peerj.10094)
Supplement: Supplemental Information 5 [file peerj-08-10094-s005.zip › 14 (18.08.2014)/14_9.txt]

502
505
501
501
502
503
515
527
546
554
554
551
543
548
555
577
571
564
549
533
521
514
512
507
505
501
505
506
515
527
539
538
540
554
576
593
608
582
573
542
530
519
510
508
506
505
517
540
556
580
585
602
632
637
610
601
592
578
584
572
564
554
535
529
536
554
576
579
574
578
587
604
595
591
372
631
572
577
589
594
562
540
529
522
522
521
520
513
511
516
525
529
531
533
528
535
546
557
549
547
540
544
557
559
569
566
550
537
524
515
508
501
495
501
512
522
540
527
520
510
510
502
496
490
483
479
479
477
478
483
497
530
567
596
607
606
644
624
583
552
531
520
508
