# Supplementary material for: Freeze-like responses to pain in humans and its modulation by social context
Source: PeerJ. 2020 Nov 19;8:e10094. doi: 10.7717/peerj.10094 (PMC7680627; doi:10.7717/peerj.10094)
Supplement: Supplemental Information 5 [file peerj-08-10094-s005.zip › 15 (19.08.2014)/15_1.txt]

575
564
548
545
533
529
525
530
554
577
571
570
560
582
547
547
537
527
522
525
528
528
531
527
517
516
515
517
524
529
526
524
522
529
541
557
569
558
552
551
547
540
538
530
519
513
514
518
520
533
514
505
503
506
509
512
515
517
515
521
532
549
555
556
553
545
543
546
558
560
575
546
536
531
531
531
532
532
528
525
530
541
554
567
561
552
556
555
546
534
536
534
528
521
519
523
533
547
556
556
552
555
566
574
583
574
562
567
551
551
553
548
538
539
543
555
568
570
564
559
553
564
574
588
593
587
575
591
598
616
624
625
609
593
589
589
