# Supplementary material for: Freeze-like responses to pain in humans and its modulation by social context
Source: PeerJ. 2020 Nov 19;8:e10094. doi: 10.7717/peerj.10094 (PMC7680627; doi:10.7717/peerj.10094)
Supplement: Supplemental Information 5 [file peerj-08-10094-s005.zip › 15 (19.08.2014)/15_10.txt]

688
714
703
673
658
651
649
650
641
633
642
654
677
714
657
663
666
664
674
675
651
655
662
671
682
689
650
647
645
651
646
641
665
696
721
723
704
698
691
687
683
660
652
666
689
718
723
752
780
805
812
772
769
781
771
771
754
783
812
780
741
735
742
748
742
735
739
773
742
704
695
714
733
724
700
718
718
718
695
673
670
668
668
663
641
650
661
667
673
679
679
691
692
703
673
655
670
685
715
715
699
673
679
687
692
679
672
682
710
