# Supplementary material for: Freeze-like responses to pain in humans and its modulation by social context
Source: PeerJ. 2020 Nov 19;8:e10094. doi: 10.7717/peerj.10094 (PMC7680627; doi:10.7717/peerj.10094)
Supplement: Supplemental Information 5 [file peerj-08-10094-s005.zip › 15 (19.08.2014)/15_11.txt]

616
619
631
631
628
621
625
635
612
614
616
623
654
669
687
655
668
677
695
711
705
689
706
697
708
705
680
692
701
720
707
678
686
704
730
741
703
701
712
743
679
651
653
660
685
668
649
665
670
689
678
656
660
664
679
677
656
676
696
702
711
694
702
719
746
747
715
736
741
754
749
703
692
684
698
708
700
713
719
726
723
677
674
670
666
654
648
666
672
678
682
668
690
682
681
673
659
673
679
687
693
675
689
738
763
768
738
737
749
731
