# Supplementary material for: Freeze-like responses to pain in humans and its modulation by social context
Source: PeerJ. 2020 Nov 19;8:e10094. doi: 10.7717/peerj.10094 (PMC7680627; doi:10.7717/peerj.10094)
Supplement: Supplemental Information 5 [file peerj-08-10094-s005.zip › 15 (19.08.2014)/15_2.txt]

594
582
570
566
563
559
558
562
563
565
581
595
595
605
604
598
614
611
613
596
587
562
557
547
540
542
550
572
592
597
585
577
587
597
610
617
604
598
599
618
637
655
662
647
673
637
635
615
600
601
609
630
644
628
614
619
614
613
610
608
607
624
626
649
646
627
618
609
596
593
579
563
555
553
560
569
581
575
572
580
582
589
599
595
596
606
618
619
625
608
605
602
592
589
580
566
562
568
577
586
580
577
577
585
593
605
617
616
608
616
626
634
647
645
642
653
658
666
662
642
643
649
658
686
646
629
