# Supplementary material for: Freeze-like responses to pain in humans and its modulation by social context
Source: PeerJ. 2020 Nov 19;8:e10094. doi: 10.7717/peerj.10094 (PMC7680627; doi:10.7717/peerj.10094)
Supplement: Supplemental Information 5 [file peerj-08-10094-s005.zip › 15 (19.08.2014)/15_3.txt]

650
623
613
597
582
583
588
606
623
637
635
626
624
623
628
640
634
630
617
616
588
582
583
578
575
586
602
622
632
636
619
604
609
607
606
606
591
579
579
565
567
577
575
581
609
651
707
732
706
680
683
683
673
666
643
631
637
651
667
675
658
652
658
684
692
682
662
660
672
675
664
651
640
648
654
659
646
622
635
604
599
588
573
562
567
573
597
594
588
571
563
568
572
588
589
585
581
583
589
604
622
627
622
614
629
639
661
667
650
636
644
647
677
700
696
663
647
645
646
672
637
635
