# Supplementary material for: Freeze-like responses to pain in humans and its modulation by social context
Source: PeerJ. 2020 Nov 19;8:e10094. doi: 10.7717/peerj.10094 (PMC7680627; doi:10.7717/peerj.10094)
Supplement: Supplemental Information 5 [file peerj-08-10094-s005.zip › 15 (19.08.2014)/15_4.txt]

661
663
640
612
602
584
568
559
558
569
625
697
697
687
656
659
665
655
641
630
604
602
601
603
609
614
607
598
604
611
622
615
605
601
611
620
625
625
615
611
625
600
596
588
576
567
574
589
621
597
593
577
575
581
586
604
617
603
593
606
610
642
682
680
662
692
713
728
702
656
644
636
633
623
614
602
600
596
599
597
581
567
564
569
586
605
626
618
605
604
607
619
643
650
639
611
614
624
649
673
672
650
644
647
652
666
659
632
617
621
617
630
627
622
594
598
601
604
605
588
576
599
585
