# Supplementary material for: Freeze-like responses to pain in humans and its modulation by social context
Source: PeerJ. 2020 Nov 19;8:e10094. doi: 10.7717/peerj.10094 (PMC7680627; doi:10.7717/peerj.10094)
Supplement: Supplemental Information 5 [file peerj-08-10094-s005.zip › 15 (19.08.2014)/15_5.txt]

658
616
598
582
571
571
589
606
622
630
630
629
619
605
605
607
613
617
610
619
613
619
592
587
585
583
574
567
574
579
585
590
595
593
588
604
613
634
649
664
659
666
670
671
663
646
646
645
651
662
630
634
647
676
698
688
669
678
676
673
657
644
624
627
631
625
612
604
614
633
655
664
647
646
672
689
716
727
710
680
682
676
676
684
673
648
667
693
680
671
648
639
637
643
651
639
626
629
632
632
635
627
600
586
594
600
619
649
671
669
667
666
670
664
651
651
661
686
743
673
649
