# Supplementary material for: Freeze-like responses to pain in humans and its modulation by social context
Source: PeerJ. 2020 Nov 19;8:e10094. doi: 10.7717/peerj.10094 (PMC7680627; doi:10.7717/peerj.10094)
Supplement: Supplemental Information 5 [file peerj-08-10094-s005.zip › 15 (19.08.2014)/15_6.txt]

771
725
701
664
630
631
645
679
716
743
719
716
710
715
718
705
673
675
681
696
719
703
663
657
666
686
696
702
674
665
668
679
692
690
667
653
653
654
660
658
632
609
610
616
636
654
659
645
662
684
727
667
646
610
595
598
606
631
657
615
616
617
622
635
627
626
647
671
702
722
705
684
681
675
685
688
671
673
678
689
700
665
658
666
703
665
652
643
643
649
675
664
656
658
681
709
731
699
677
674
682
685
673
650
643
639
660
689
718
662
669
668
666
664
656
