# Supplementary material for: Freeze-like responses to pain in humans and its modulation by social context
Source: PeerJ. 2020 Nov 19;8:e10094. doi: 10.7717/peerj.10094 (PMC7680627; doi:10.7717/peerj.10094)
Supplement: Supplemental Information 5 [file peerj-08-10094-s005.zip › 15 (19.08.2014)/15_7.txt]

690
662
649
650
658
695
716
703
682
711
740
786
782
745
693
688
686
702
698
703
664
660
666
677
693
703
674
669
678
682
701
694
664
675
684
692
714
692
662
678
697
728
737
710
700
708
723
736
671
646
649
648
662
660
644
641
655
677
696
688
660
655
666
674
693
683
668
675
684
692
680
661
635
644
646
658
665
696
643
642
641
642
640
639
648
687
670
678
673
657
666
663
690
669
650
654
660
661
657
640
634
637
651
673
666
659
654
655
665
656
633
625
640
658
666
659
