# Supplementary material for: Freeze-like responses to pain in humans and its modulation by social context
Source: PeerJ. 2020 Nov 19;8:e10094. doi: 10.7717/peerj.10094 (PMC7680627; doi:10.7717/peerj.10094)
Supplement: Supplemental Information 5 [file peerj-08-10094-s005.zip › 15 (19.08.2014)/15_8.txt]

668
672
667
678
670
658
648
658
666
675
674
675
687
640
638
630
632
631
621
619
634
637
651
658
646
649
655
660
674
668
657
650
668
705
743
739
711
687
687
702
691
678
657
647
655
691
748
741
729
759
766
750
707
671
669
670
672
671
650
667
679
701
696
704
748
766
772
745
709
712
717
713
687
666
675
682
687
696
682
681
697
719
740
720
714
723
732
729
696
658
650
650
673
698
701
686
702
707
694
667
645
644
665
723
695
686
672
683
692
706
