# Supplementary material for: Freeze-like responses to pain in humans and its modulation by social context
Source: PeerJ. 2020 Nov 19;8:e10094. doi: 10.7717/peerj.10094 (PMC7680627; doi:10.7717/peerj.10094)
Supplement: Supplemental Information 5 [file peerj-08-10094-s005.zip › 15 (19.08.2014)/15_9.txt]

669
669
658
650
642
629
620
604
592
592
593
587
602
606
620
634
640
625
621
639
640
685
645
629
609
616
620
639
651
653
635
657
659
669
669
654
675
686
703
696
672
685
690
708
711
687
715
738
731
735
695
681
673
677
663
648
675
702
750
748
727
756
801
757
737
707
688
688
691
724
678
663
679
685
706
712
694
713
698
698
672
652
667
650
637
621
641
645
629
633
645
656
678
676
656
658
663
675
686
680
693
718
748
765
747
759
774
770
775
746
747
762
780
795
