# Supplementary material for: Freeze-like responses to pain in humans and its modulation by social context
Source: PeerJ. 2020 Nov 19;8:e10094. doi: 10.7717/peerj.10094 (PMC7680627; doi:10.7717/peerj.10094)
Supplement: Supplemental Information 5 [file peerj-08-10094-s005.zip › 16 (19.08.2014)/16_1.txt]

668
678
668
658
620
615
660
660
673
653
618
601
615
614
629
635
619
605
629
656
680
693
663
636
630
635
634
643
679
736
708
656
652
667
674
668
627
627
603
607
606
604
598
612
625
646
652
659
658
658
626
598
577
562
561
572
612
651
627
621
663
712
712
726
675
624
602
597
584
604
663
719
695
616
594
593
580
564
562
556
566
600
644
688
704
678
632
637
629
634
634
607
587
572
573
592
644
682
700
622
593
591
588
604
609
601
600
580
581
591
577
565
580
604
627
661
670
651
646
