# Supplementary material for: Freeze-like responses to pain in humans and its modulation by social context
Source: PeerJ. 2020 Nov 19;8:e10094. doi: 10.7717/peerj.10094 (PMC7680627; doi:10.7717/peerj.10094)
Supplement: Supplemental Information 5 [file peerj-08-10094-s005.zip › 16 (19.08.2014)/16_10.txt]

672
639
612
593
575
561
550
557
600
672
740
773
816
831
787
808
787
766
831
830
830
830
610
693
762
783
738
667
622
635
622
646
3999
2412
707
629
629
607
640
731
3999
3999
716
715
715
629
603
587
570
559
520
597
675
770
811
749
695
636
602
576
569
560
632
705
774
779
824
803
781
708
641
606
601
615
658
755
658
683
647
610
592
609
633
693
638
595
623
595
566
560
564
592
639
671
702
729
