# Supplementary material for: Freeze-like responses to pain in humans and its modulation by social context
Source: PeerJ. 2020 Nov 19;8:e10094. doi: 10.7717/peerj.10094 (PMC7680627; doi:10.7717/peerj.10094)
Supplement: Supplemental Information 5 [file peerj-08-10094-s005.zip › 16 (19.08.2014)/16_11.txt]

580
577
573
562
556
535
548
562
596
696
700
700
707
714
731
687
634
609
601
602
626
687
734
757
682
633
603
610
640
703
727
798
746
659
614
586
572
564
562
549
550
561
622
695
727
667
633
653
666
704
712
692
710
721
733
641
640
640
790
795
800
805
809
814
807
800
793
785
751
740
728
717
706
728
715
721
652
628
611
589
574
583
610
668
724
761
781
722
647
612
597
602
636
613
598
605
597
579
572
591
646
694
676
628
642
636
630
616
588
575
581
577
