# Supplementary material for: Freeze-like responses to pain in humans and its modulation by social context
Source: PeerJ. 2020 Nov 19;8:e10094. doi: 10.7717/peerj.10094 (PMC7680627; doi:10.7717/peerj.10094)
Supplement: Supplemental Information 5 [file peerj-08-10094-s005.zip › 16 (19.08.2014)/16_2.txt]

953
649
681
694
700
694
687
625
610
595
643
676
729
679
663
617
619
627
635
609
591
595
608
650
697
642
606
604
625
648
684
660
695
776
787
798
694
628
587
575
589
651
709
693
619
617
620
609
583
584
589
572
593
623
652
691
651
626
639
660
724
804
804
730
719
706
665
643
610
591
609
658
705
668
665
688
715
706
672
652
664
676
720
717
693
696
711
763
779
774
706
629
605
604
618
629
624
626
676
700
675
637
623
631
633
635
607
592
593
629
696
735
714
708
660
