# Supplementary material for: Freeze-like responses to pain in humans and its modulation by social context
Source: PeerJ. 2020 Nov 19;8:e10094. doi: 10.7717/peerj.10094 (PMC7680627; doi:10.7717/peerj.10094)
Supplement: Supplemental Information 5 [file peerj-08-10094-s005.zip › 16 (19.08.2014)/16_3.txt]

562
588
611
604
586
572
553
541
537
553
598
666
772
784
802
769
738
758
706
635
604
580
585
609
628
616
634
721
771
760
727
638
608
599
599
601
591
589
630
737
843
877
854
745
662
638
644
695
782
748
697
741
778
786
700
645
658
707
785
813
783
718
657
643
664
724
742
700
718
797
829
805
692
616
588
569
562
587
630
637
656
719
746
794
726
705
734
737
683
630
598
578
570
574
599
629
659
646
666
672
637
626
644
662
663
642
617
613
624
643
704
767
