# Supplementary material for: Freeze-like responses to pain in humans and its modulation by social context
Source: PeerJ. 2020 Nov 19;8:e10094. doi: 10.7717/peerj.10094 (PMC7680627; doi:10.7717/peerj.10094)
Supplement: Supplemental Information 5 [file peerj-08-10094-s005.zip › 16 (19.08.2014)/16_4.txt]

554
538
526
525
521
528
537
546
551
588
638
695
732
703
663
654
663
678
695
713
686
645
654
688
767
739
719
741
714
633
596
578
584
624
647
629
648
706
793
815
774
678
620
592
582
600
646
679
644
674
731
814
802
705
644
616
611
624
647
672
641
668
700
709
716
676
665
694
722
745
716
693
730
687
653
628
601
592
612
653
724
731
671
649
649
650
613
676
603
609
637
693
764
783
787
716
657
629
636
600
592
579
576
594
648
699
675
641
673
715
727
686
685
623
608
