# Supplementary material for: Freeze-like responses to pain in humans and its modulation by social context
Source: PeerJ. 2020 Nov 19;8:e10094. doi: 10.7717/peerj.10094 (PMC7680627; doi:10.7717/peerj.10094)
Supplement: Supplemental Information 5 [file peerj-08-10094-s005.zip › 16 (19.08.2014)/16_5.txt]

593
575
557
604
651
709
688
657
632
613
616
630
660
683
669
644
645
654
671
704
676
654
692
754
721
669
623
604
612
614
607
579
573
574
612
656
670
627
614
608
610
609
605
595
629
661
739
762
703
663
669
682
715
699
671
718
648
644
611
595
608
676
785
762
679
627
599
596
617
684
742
778
728
661
641
635
652
642
633
678
677
723
682
675
687
629
603
582
564
560
595
696
667
672
670
666
663
661
693
692
692
692
692
692
692
692
692
692
651
699
706
661
690
694
638
