# Supplementary material for: Freeze-like responses to pain in humans and its modulation by social context
Source: PeerJ. 2020 Nov 19;8:e10094. doi: 10.7717/peerj.10094 (PMC7680627; doi:10.7717/peerj.10094)
Supplement: Supplemental Information 5 [file peerj-08-10094-s005.zip › 16 (19.08.2014)/16_6.txt]

647
630
618
602
587
573
563
577
624
693
730
705
673
698
700
712
716
685
678
641
608
589
574
571
602
634
668
650
660
691
700
690
652
651
663
678
709
684
685
639
613
630
668
717
751
702
690
698
691
671
639
621
631
670
735
710
681
654
668
676
670
661
672
707
706
672
670
676
686
677
649
675
667
665
648
630
628
623
621
600
590
601
648
704
733
654
625
602
594
597
621
660
698
622
627
641
628
614
615
634
672
622
608
590
575
578
599
632
641
626
635
678
739
766
725
687
