# Supplementary material for: Freeze-like responses to pain in humans and its modulation by social context
Source: PeerJ. 2020 Nov 19;8:e10094. doi: 10.7717/peerj.10094 (PMC7680627; doi:10.7717/peerj.10094)
Supplement: Supplemental Information 5 [file peerj-08-10094-s005.zip › 16 (19.08.2014)/16_7.txt]

588
569
558
563
579
593
616
627
621
627
645
672
701
692
685
629
604
593
606
657
718
726
784
819
790
717
662
680
703
738
704
660
643
685
767
821
807
810
782
702
646
616
604
586
573
595
653
732
721
690
723
729
726
683
651
654
654
650
654
646
624
614
632
675
755
784
689
648
605
587
583
602
643
687
690
676
697
687
665
630
618
628
671
629
617
607
589
580
588
609
637
665
648
625
625
634
637
639
624
640
680
719
749
763
754
663
625
593
574
575
609
714
771
696
667
