# Supplementary material for: Freeze-like responses to pain in humans and its modulation by social context
Source: PeerJ. 2020 Nov 19;8:e10094. doi: 10.7717/peerj.10094 (PMC7680627; doi:10.7717/peerj.10094)
Supplement: Supplemental Information 5 [file peerj-08-10094-s005.zip › 16 (19.08.2014)/16_8.txt]

690
694
672
635
635
613
592
579
579
599
626
665
683
705
729
734
713
635
605
591
590
603
624
609
593
576
587
609
613
652
649
645
600
574
558
549
544
562
610
632
596
584
571
596
649
781
801
777
678
631
630
631
645
648
646
685
733
745
710
664
659
687
716
742
756
651
612
586
569
556
545
566
663
801
813
832
782
704
682
715
729
714
726
726
722
675
624
594
575
572
606
681
685
658
685
697
684
672
621
628
640
661
692
688
670
629
605
589
596
632
739
770
694
662
621
604
605
615
624
632
