# Supplementary material for: Freeze-like responses to pain in humans and its modulation by social context
Source: PeerJ. 2020 Nov 19;8:e10094. doi: 10.7717/peerj.10094 (PMC7680627; doi:10.7717/peerj.10094)
Supplement: Supplemental Information 5 [file peerj-08-10094-s005.zip › 16 (19.08.2014)/16_9.txt]

604
614
610
591
576
563
552
541
545
565
604
658
656
689
750
775
772
678
619
588
572
584
639
724
781
724
667
667
675
700
736
761
772
731
670
633
649
702
772
784
743
676
635
649
682
724
731
674
646
655
683
728
704
721
779
696
680
631
604
601
610
629
630
606
602
624
650
687
687
648
634
632
645
647
637
656
705
707
708
667
669
668
666
665
664
667
660
663
666
670
673
681
741
666
618
602
604
636
602
624
647
656
632
604
612
667
627
630
623
597
578
579
599
631
659
641
625
