# Supplementary material for: Freeze-like responses to pain in humans and its modulation by social context
Source: PeerJ. 2020 Nov 19;8:e10094. doi: 10.7717/peerj.10094 (PMC7680627; doi:10.7717/peerj.10094)
Supplement: Supplemental Information 5 [file peerj-08-10094-s005.zip › 17 (20.08.2014/17_1.txt]

610
613
613
599
588
584
578
591
613
609
616
638
662
681
669
649
631
624
607
606
589
585
587
618
686
719
679
662
664
649
649
623
604
591
583
592
602
616
631
622
609
594
590
595
633
648
670
658
640
613
601
591
600
626
636
648
636
633
614
600
609
601
605
634
684
680
678
643
617
595
568
561
561
563
575
606
626
619
653
661
665
635
612
596
592
602
602
609
618
614
605
607
619
633
653
664
661
660
632
610
597
594
604
619
617
622
632
638
656
650
647
613
612
602
591
589
584
585
598
