# Supplementary material for: Freeze-like responses to pain in humans and its modulation by social context
Source: PeerJ. 2020 Nov 19;8:e10094. doi: 10.7717/peerj.10094 (PMC7680627; doi:10.7717/peerj.10094)
Supplement: Supplemental Information 5 [file peerj-08-10094-s005.zip › 17 (20.08.2014/17_10.txt]

675
687
689
677
641
625
605
599
593
574
589
609
616
630
661
675
675
663
639
626
595
567
559
577
605
642
670
695
711
726
758
745
725
687
658
650
647
649
654
649
641
666
697
714
716
698
694
716
712
687
665
640
620
616
630
674
721
729
716
703
706
695
663
642
633
617
609
602
595
596
616
645
661
663
648
639
643
632
625
609
610
622
658
675
679
677
667
663
661
665
633
613
587
555
541
543
568
618
652
661
672
657
632
616
585
570
583
608
626
638
602
593
580
598
616
625
600
586
576
