# Supplementary material for: Freeze-like responses to pain in humans and its modulation by social context
Source: PeerJ. 2020 Nov 19;8:e10094. doi: 10.7717/peerj.10094 (PMC7680627; doi:10.7717/peerj.10094)
Supplement: Supplemental Information 5 [file peerj-08-10094-s005.zip › 17 (20.08.2014/17_11.txt]

741
697
675
659
645
623
608
608
607
624
625
632
634
663
694
674
662
642
624
616
611
621
655
686
703
715
698
665
661
646
632
624
626
642
656
653
648
650
672
685
693
698
691
664
652
657
658
659
662
665
688
714
733
714
699
670
642
626
620
638
673
713
727
716
689
677
685
682
687
680
677
666
644
635
641
635
625
621
624
637
618
622
628
662
695
680
668
645
627
618
609
588
581
578
585
601
629
647
660
681
674
674
667
684
704
681
659
631
605
589
566
560
589
648
695
680
687
