# Supplementary material for: Freeze-like responses to pain in humans and its modulation by social context
Source: PeerJ. 2020 Nov 19;8:e10094. doi: 10.7717/peerj.10094 (PMC7680627; doi:10.7717/peerj.10094)
Supplement: Supplemental Information 5 [file peerj-08-10094-s005.zip › 17 (20.08.2014/17_2.txt]

597
587
568
589
619
648
660
676
692
706
742
749
724
698
650
624
597
578
583
631
699
742
745
674
680
666
668
641
635
636
646
654
661
667
674
646
635
622
626
640
651
675
656
642
626
623
610
611
615
610
605
606
596
623
631
633
664
686
691
679
692
676
661
631
614
603
610
631
646
657
648
638
659
639
627
604
595
588
581
584
574
575
614
646
665
652
640
625
619
611
599
588
573
585
606
634
647
640
640
644
666
675
659
638
622
615
617
618
626
597
578
583
612
646
650
649
657
641
635
624
