# Supplementary material for: Freeze-like responses to pain in humans and its modulation by social context
Source: PeerJ. 2020 Nov 19;8:e10094. doi: 10.7717/peerj.10094 (PMC7680627; doi:10.7717/peerj.10094)
Supplement: Supplemental Information 5 [file peerj-08-10094-s005.zip › 17 (20.08.2014/17_3.txt]

743
755
686
679
644
616
600
610
629
644
658
680
750
753
757
717
689
670
646
642
635
637
606
585
571
601
663
709
710
684
690
730
758
749
688
655
632
620
620
639
658
685
672
655
671
675
656
656
671
681
670
667
654
630
623
634
689
711
725
729
682
671
677
661
669
659
640
639
676
711
732
732
701
678
706
728
689
660
637
622
625
634
629
630
612
619
646
688
692
668
677
698
684
661
640
621
611
608
618
618
613
599
580
569
575
590
606
599
610
615
621
643
656
628
