# Supplementary material for: Freeze-like responses to pain in humans and its modulation by social context
Source: PeerJ. 2020 Nov 19;8:e10094. doi: 10.7717/peerj.10094 (PMC7680627; doi:10.7717/peerj.10094)
Supplement: Supplemental Information 5 [file peerj-08-10094-s005.zip › 17 (20.08.2014/17_4.txt]

309
677
662
643
634
639
624
590
564
545
537
533
534
558
624
711
764
757
713
712
696
709
738
678
639
606
591
576
587
582
598
635
714
722
716
688
658
642
643
633
628
616
627
634
632
635
646
656
682
687
690
673
642
626
616
608
626
648
677
626
628
633
636
618
614
618
633
646
648
642
617
614
614
624
651
662
649
649
669
682
691
637
618
606
609
613
606
610
639
662
669
660
654
649
659
655
654
628
611
593
582
581
599
609
620
630
641
652
654
641
609
573
562
564
591
616
617
610
617
641
663
658
652
