# Supplementary material for: Freeze-like responses to pain in humans and its modulation by social context
Source: PeerJ. 2020 Nov 19;8:e10094. doi: 10.7717/peerj.10094 (PMC7680627; doi:10.7717/peerj.10094)
Supplement: Supplemental Information 5 [file peerj-08-10094-s005.zip › 17 (20.08.2014/17_5.txt]

667
659
647
639
622
614
607
622
652
677
681
663
647
629
619
613
624
654
685
704
723
722
708
666
646
636
630
637
639
630
632
626
625
624
632
679
729
719
730
699
675
646
624
600
571
562
570
601
626
640
641
630
618
594
608
614
598
584
575
584
603
617
647
660
646
659
658
649
626
612
596
607
632
645
679
664
664
646
628
615
610
594
566
558
562
588
624
641
680
675
668
664
650
644
651
648
643
617
604
593
605
618
636
660
697
710
756
767
770
706
644
617
596
562
556
