# Supplementary material for: Freeze-like responses to pain in humans and its modulation by social context
Source: PeerJ. 2020 Nov 19;8:e10094. doi: 10.7717/peerj.10094 (PMC7680627; doi:10.7717/peerj.10094)
Supplement: Supplemental Information 5 [file peerj-08-10094-s005.zip › 17 (20.08.2014/17_6.txt]

609
604
647
634
627
620
614
601
597
593
591
599
607
634
679
702
689
675
663
637
608
593
587
618
652
679
687
677
694
688
663
655
653
656
641
628
609
615
620
638
673
689
718
722
705
683
655
623
618
611
626
647
643
643
638
646
663
654
650
641
616
598
585
567
584
616
647
678
681
671
648
626
610
610
609
619
638
638
647
655
676
699
675
661
638
608
602
591
605
667
714
708
701
669
669
674
665
656
641
634
631
643
655
650
626
607
596
590
594
618
618
634
621
631
639
630
608
603
605
603
600
594
564
568
597
