# Supplementary material for: Freeze-like responses to pain in humans and its modulation by social context
Source: PeerJ. 2020 Nov 19;8:e10094. doi: 10.7717/peerj.10094 (PMC7680627; doi:10.7717/peerj.10094)
Supplement: Supplemental Information 5 [file peerj-08-10094-s005.zip › 17 (20.08.2014/17_7.txt]

613
590
590
618
652
675
655
655
644
661
667
657
642
632
610
599
592
608
646
699
723
719
702
698
696
699
699
697
673
650
630
614
605
620
639
694
709
712
709
688
681
696
685
664
659
640
622
614
616
602
601
602
593
587
599
596
610
615
586
570
579
584
590
607
620
613
604
592
567
553
542
538
566
604
647
675
674
676
673
661
666
670
634
612
590
563
557
561
582
603
614
661
712
788
797
751
710
678
645
625
615
640
690
680
682
670
661
678
686
685
663
642
636
646
656
654
632
