# Supplementary material for: Freeze-like responses to pain in humans and its modulation by social context
Source: PeerJ. 2020 Nov 19;8:e10094. doi: 10.7717/peerj.10094 (PMC7680627; doi:10.7717/peerj.10094)
Supplement: Supplemental Information 5 [file peerj-08-10094-s005.zip › 17 (20.08.2014/17_8.txt]

612
602
587
583
603
597
608
610
602
588
558
545
537
538
541
589
647
683
706
703
680
697
704
686
672
627
600
567
560
589
594
613
611
632
653
674
695
715
721
707
685
655
632
620
627
651
680
701
719
717
709
705
729
740
734
726
672
650
631
632
612
617
625
640
663
695
713
723
693
684
680
674
662
648
642
638
637
623
640
646
633
642
647
645
641
638
636
617
667
650
657
666
676
683
601
601
672
688
692
702
670
663
639
626
634
642
655
673
658
657
675
657
654
635
615
598
600
