# Supplementary material for: Freeze-like responses to pain in humans and its modulation by social context
Source: PeerJ. 2020 Nov 19;8:e10094. doi: 10.7717/peerj.10094 (PMC7680627; doi:10.7717/peerj.10094)
Supplement: Supplemental Information 5 [file peerj-08-10094-s005.zip › 17 (20.08.2014/17_9.txt]

621
605
592
596
613
636
664
642
633
625
616
602
601
593
628
642
662
671
672
652
643
629
617
604
586
568
562
573
613
644
653
655
652
667
680
667
650
633
612
598
585
580
621
666
701
715
728
715
713
726
736
710
687
652
630
613
604
604
615
623
639
650
687
703
697
686
686
674
674
678
664
620
594
576
560
562
580
614
660
704
718
710
706
677
652
637
633
620
609
606
601
596
594
596
624
634
641
622
618
617
623
635
630
630
618
602
586
570
569
572
562
558
568
577
612
650
679
694
682
661
621
608
