# Supplementary material for: Freeze-like responses to pain in humans and its modulation by social context
Source: PeerJ. 2020 Nov 19;8:e10094. doi: 10.7717/peerj.10094 (PMC7680627; doi:10.7717/peerj.10094)
Supplement: Supplemental Information 5 [file peerj-08-10094-s005.zip › 18 (20.08.2014)/18_1.txt]

815
783
770
754
736
728
724
727
747
774
800
812
833
871
872
899
886
863
854
820
826
853
853
835
839
854
844
843
854
865
847
882
901
905
866
901
885
822
845
828
846
836
870
913
876
844
840
816
824
823
819
825
864
831
842
826
832
820
782
770
782
789
804
800
810
789
785
797
818
804
812
813
809
831
837
872
872
858
825
798
772
748
734
738
722
698
729
765
773
