# Supplementary material for: Freeze-like responses to pain in humans and its modulation by social context
Source: PeerJ. 2020 Nov 19;8:e10094. doi: 10.7717/peerj.10094 (PMC7680627; doi:10.7717/peerj.10094)
Supplement: Supplemental Information 5 [file peerj-08-10094-s005.zip › 18 (20.08.2014)/18_10.txt]

810
804
780
786
788
784
788
796
823
812
807
835
850
819
773
759
736
729
725
733
771
813
795
791
782
778
776
778
793
804
768
777
793
758
739
733
737
754
753
761
772
794
790
780
773
761
764
778
763
762
746
734
737
742
749
751
762
759
772
782
794
806
799
768
747
724
716
706
704
718
755
747
766
787
789
790
779
763
764
751
747
744
741
757
773
741
740
731
722
726
738
742
742
759
769
786
767
756
741
729
