# Supplementary material for: Freeze-like responses to pain in humans and its modulation by social context
Source: PeerJ. 2020 Nov 19;8:e10094. doi: 10.7717/peerj.10094 (PMC7680627; doi:10.7717/peerj.10094)
Supplement: Supplemental Information 5 [file peerj-08-10094-s005.zip › 18 (20.08.2014)/18_11.txt]

843
825
832
815
796
789
796
804
788
794
827
812
865
837
843
841
838
849
851
816
806
788
768
777
828
821
798
801
796
776
775
757
755
767
778
801
813
781
773
748
726
717
722
735
728
754
775
793
815
812
825
827
828
841
804
778
774
769
746
739
736
755
774
784
805
803
805
808
804
778
758
767
757
738
738
738
752
743
750
752
754
761
783
785
793
788
793
824
799
788
786
799
773
762
