# Supplementary material for: Freeze-like responses to pain in humans and its modulation by social context
Source: PeerJ. 2020 Nov 19;8:e10094. doi: 10.7717/peerj.10094 (PMC7680627; doi:10.7717/peerj.10094)
Supplement: Supplemental Information 5 [file peerj-08-10094-s005.zip › 18 (20.08.2014)/18_2.txt]

867
837
835
806
785
775
771
773
778
736
708
716
773
837
837
831
816
821
835
845
815
843
855
826
826
815
815
818
824
823
841
819
804
812
823
867
858
848
823
806
797
811
841
868
829
822
801
784
787
793
789
802
812
805
808
822
823
810
802
794
790
801
840
877
874
851
831
814
779
778
788
820
802
799
807
793
794
795
809
793
783
780
781
766
761
789
820
806
794
825
820
800
786
783
774
756
