# Supplementary material for: Freeze-like responses to pain in humans and its modulation by social context
Source: PeerJ. 2020 Nov 19;8:e10094. doi: 10.7717/peerj.10094 (PMC7680627; doi:10.7717/peerj.10094)
Supplement: Supplemental Information 5 [file peerj-08-10094-s005.zip › 18 (20.08.2014)/18_3.txt]

789
774
777
771
763
786
825
803
805
820
831
820
806
785
781
780
793
802
803
792
793
812
794
795
777
791
786
794
779
762
763
759
756
783
824
825
808
825
834
793
787
769
763
758
745
740
771
801
827
824
807
775
757
742
727
728
733
739
739
741
755
763
777
797
785
802
841
830
799
797
809
792
785
782
782
783
806
828
837
833
849
855
823
815
822
780
768
755
743
734
732
706
703
739
782
813
813
813
790
780
