# Supplementary material for: Freeze-like responses to pain in humans and its modulation by social context
Source: PeerJ. 2020 Nov 19;8:e10094. doi: 10.7717/peerj.10094 (PMC7680627; doi:10.7717/peerj.10094)
Supplement: Supplemental Information 5 [file peerj-08-10094-s005.zip › 18 (20.08.2014)/18_4.txt]

830
824
808
802
778
769
773
784
802
837
873
837
819
795
790
789
770
778
781
786
795
812
810
801
792
772
757
757
754
721
708
712
733
770
766
786
806
783
785
761
765
749
745
740
748
750
771
809
801
790
798
804
810
812
813
815
808
791
791
777
784
793
784
786
818
816
795
778
767
761
745
750
762
775
778
808
842
810
787
781
771
732
732
738
733
743
808
808
801
794
802
814
783
813
812
