# Supplementary material for: Freeze-like responses to pain in humans and its modulation by social context
Source: PeerJ. 2020 Nov 19;8:e10094. doi: 10.7717/peerj.10094 (PMC7680627; doi:10.7717/peerj.10094)
Supplement: Supplemental Information 5 [file peerj-08-10094-s005.zip › 18 (20.08.2014)/18_5.txt]

797
778
767
768
771
783
792
797
808
809
807
771
757
742
744
751
760
764
744
734
721
722
694
693
719
759
792
820
858
841
804
781
755
751
733
733
735
744
758
797
804
827
876
824
824
815
799
780
766
756
755
758
758
775
786
768
768
804
772
754
743
732
729
731
757
756
764
776
778
769
760
749
748
758
743
743
750
754
777
803
797
785
769
757
737
729
754
765
754
761
784
766
751
751
738
727
719
713
717
729
