# Supplementary material for: Freeze-like responses to pain in humans and its modulation by social context
Source: PeerJ. 2020 Nov 19;8:e10094. doi: 10.7717/peerj.10094 (PMC7680627; doi:10.7717/peerj.10094)
Supplement: Supplemental Information 5 [file peerj-08-10094-s005.zip › 18 (20.08.2014)/18_6.txt]

837
858
821
812
776
746
739
746
745
750
763
783
819
825
833
852
827
794
777
767
767
781
778
780
782
773
771
785
813
775
767
756
737
718
732
747
745
749
781
827
803
782
780
764
745
733
736
739
751
757
770
770
773
781
815
833
812
822
834
786
780
772
767
774
789
814
803
794
797
809
803
808
827
817
789
790
812
784
776
765
765
759
754
782
777
769
759
753
730
713
722
718
733
758
754
753
764
