# Supplementary material for: Freeze-like responses to pain in humans and its modulation by social context
Source: PeerJ. 2020 Nov 19;8:e10094. doi: 10.7717/peerj.10094 (PMC7680627; doi:10.7717/peerj.10094)
Supplement: Supplemental Information 5 [file peerj-08-10094-s005.zip › 18 (20.08.2014)/18_7.txt]

819
861
933
901
859
840
797
769
746
739
759
800
833
814
818
829
843
813
801
818
818
801
789
769
760
756
749
760
752
742
765
799
763
749
737
733
719
703
705
700
684
679
679
693
696
704
729
740
733
719
706
699
689
685
684
687
707
721
727
751
774
774
802
770
754
732
712
701
690
685
677
686
718
755
730
740
729
722
724
732
763
735
742
734
730
733
743
754
754
758
754
752
743
739
738
739
737
737
763
773
763
738
