# Supplementary material for: Freeze-like responses to pain in humans and its modulation by social context
Source: PeerJ. 2020 Nov 19;8:e10094. doi: 10.7717/peerj.10094 (PMC7680627; doi:10.7717/peerj.10094)
Supplement: Supplemental Information 5 [file peerj-08-10094-s005.zip › 18 (20.08.2014)/18_8.txt]

791
806
833
845
815
793
794
797
810
824
846
830
832
863
850
835
812
798
800
792
791
788
783
772
784
792
796
807
818
796
784
797
765
752
746
749
763
777
790
799
800
812
828
818
795
782
779
771
773
805
821
795
771
768
771
740
745
782
774
783
768
766
760
758
755
755
752
753
757
771
785
805
798
786
790
759
747
761
792
771
760
749
747
751
752
756
772
784
797
795
782
785
803
802
769
754
