# Supplementary material for: Freeze-like responses to pain in humans and its modulation by social context
Source: PeerJ. 2020 Nov 19;8:e10094. doi: 10.7717/peerj.10094 (PMC7680627; doi:10.7717/peerj.10094)
Supplement: Supplemental Information 5 [file peerj-08-10094-s005.zip › 18 (20.08.2014)/18_9.txt]

818
821
817
833
850
859
840
820
793
763
732
751
791
769
782
826
835
811
813
852
809
786
764
762
749
747
761
763
771
787
820
790
780
787
794
767
761
749
746
748
755
776
788
772
763
754
746
742
741
753
750
749
752
750
741
736
734
733
723
723
716
707
711
708
708
724
744
746
740
762
782
751
737
729
714
700
680
674
678
682
701
713
726
735
746
751
754
757
772
753
741
734
734
742
754
763
771
789
809
814
