# Supplementary material for: Freeze-like responses to pain in humans and its modulation by social context
Source: PeerJ. 2020 Nov 19;8:e10094. doi: 10.7717/peerj.10094 (PMC7680627; doi:10.7717/peerj.10094)
Supplement: Supplemental Information 5 [file peerj-08-10094-s005.zip › 19 (22.08.2014)/19_1.txt]

679
681
690
721
709
716
695
689
638
604
605
636
663
697
717
728
706
731
732
752
779
804
793
750
737
738
738
777
788
785
773
766
748
709
712
742
773
784
747
707
712
714
716
699
714
725
735
729
716
724
747
758
716
692
687
693
718
699
688
706
729
743
720
724
737
752
736
718
719
725
722
717
735
734
717
694
677
687
706
733
726
717
718
731
731
705
710
705
669
673
684
705
720
699
718
709
725
718
705
694
680
678
664
684
719
