# Supplementary material for: Freeze-like responses to pain in humans and its modulation by social context
Source: PeerJ. 2020 Nov 19;8:e10094. doi: 10.7717/peerj.10094 (PMC7680627; doi:10.7717/peerj.10094)
Supplement: Supplemental Information 5 [file peerj-08-10094-s005.zip › 19 (22.08.2014)/19_10.txt]

620
648
636
636
627
625
626
609
603
607
616
641
667
683
693
699
710
690
694
683
645
629
623
640
661
683
703
709
691
683
683
672
670
685
687
689
655
627
615
647
691
720
706
677
688
687
659
637
633
639
646
654
634
638
657
690
706
685
650
660
688
703
676
655
654
661
672
668
649
644
654
692
685
666
673
687
706
692
697
688
700
665
660
676
689
711
662
668
685
689
715
678
668
682
679
702
653
684
688
717
713
688
690
696
699
650
655
660
684
674
641
655
641
