# Supplementary material for: Freeze-like responses to pain in humans and its modulation by social context
Source: PeerJ. 2020 Nov 19;8:e10094. doi: 10.7717/peerj.10094 (PMC7680627; doi:10.7717/peerj.10094)
Supplement: Supplemental Information 5 [file peerj-08-10094-s005.zip › 19 (22.08.2014)/19_11.txt]

665
656
643
635
633
627
619
621
632
629
617
625
653
682
711
713
703
653
644
646
650
655
650
652
680
677
679
666
688
709
732
747
730
705
725
730
706
662
655
678
699
743
742
708
656
627
634
672
729
787
788
779
745
715
690
685
652
627
636
634
649
664
654
656
674
687
680
636
620
622
646
697
736
735
706
658
669
673
680
684
646
621
621
637
684
750
760
723
703
698
703
687
661
658
654
655
634
643
655
680
691
658
674
680
705
683
659
669
684
706
698
687
