# Supplementary material for: Freeze-like responses to pain in humans and its modulation by social context
Source: PeerJ. 2020 Nov 19;8:e10094. doi: 10.7717/peerj.10094 (PMC7680627; doi:10.7717/peerj.10094)
Supplement: Supplemental Information 5 [file peerj-08-10094-s005.zip › 19 (22.08.2014)/19_2.txt]

658
637
643
670
659
664
664
656
654
622
634
652
698
702
649
652
648
647
599
596
628
679
713
720
708
647
650
682
701
708
712
729
722
712
700
707
726
722
720
718
725
730
749
714
733
750
780
769
714
694
700
723
711
662
636
658
687
723
709
670
672
692
719
734
735
716
713
716
731
720
711
721
735
772
733
760
768
776
737
729
729
736
741
715
729
734
757
760
729
703
713
728
753
731
731
736
746
730
736
742
757
737
735
734
724
685
695
