# Supplementary material for: Freeze-like responses to pain in humans and its modulation by social context
Source: PeerJ. 2020 Nov 19;8:e10094. doi: 10.7717/peerj.10094 (PMC7680627; doi:10.7717/peerj.10094)
Supplement: Supplemental Information 5 [file peerj-08-10094-s005.zip › 19 (22.08.2014)/19_3.txt]

711
733
761
707
705
708
707
694
666
637
648
697
759
794
806
801
718
702
703
724
728
738
736
720
727
722
733
730
737
729
731
740
751
762
752
730
694
686
696
712
741
733
709
723
719
743
754
737
707
709
714
740
738
731
743
738
692
673
683
699
744
753
749
746
718
696
679
699
723
744
758
729
732
731
740
730
696
674
680
686
703
681
681
684
705
712
689
664
676
685
690
687
654
680
691
704
702
664
663
677
689
705
687
692
686
708
688
