# Supplementary material for: Freeze-like responses to pain in humans and its modulation by social context
Source: PeerJ. 2020 Nov 19;8:e10094. doi: 10.7717/peerj.10094 (PMC7680627; doi:10.7717/peerj.10094)
Supplement: Supplemental Information 5 [file peerj-08-10094-s005.zip › 19 (22.08.2014)/19_4.txt]

616
620
633
633
638
636
627
621
613
614
604
593
599
625
746
783
801
791
783
761
751
735
714
698
687
675
664
656
631
616
644
678
703
760
767
739
706
698
675
677
655
665
663
677
693
717
681
687
690
695
679
687
708
736
767
754
734
731
706
713
670
669
655
662
648
627
620
652
670
693
704
686
678
681
695
708
703
691
669
644
631
634
673
687
662
674
687
703
672
665
647
636
612
604
605
615
638
654
637
638
647
664
657
635
640
637
657
654
646
658
646
626
620
642
