# Supplementary material for: Freeze-like responses to pain in humans and its modulation by social context
Source: PeerJ. 2020 Nov 19;8:e10094. doi: 10.7717/peerj.10094 (PMC7680627; doi:10.7717/peerj.10094)
Supplement: Supplemental Information 5 [file peerj-08-10094-s005.zip › 19 (22.08.2014)/19_5.txt]

600
602
596
607
614
635
630
630
636
621
596
599
611
629
669
662
657
620
624
632
647
656
665
664
637
665
667
678
683
667
673
665
666
665
670
642
632
640
663
674
662
648
668
672
690
692
670
674
660
663
653
621
614
616
647
671
684
660
644
653
647
654
644
626
629
644
664
695
681
664
663
671
661
646
640
641
650
670
646
636
633
633
656
646
643
676
667
670
633
620
637
643
640
630
617
630
636
636
619
625
642
672
688
687
696
686
665
648
639
652
647
627
643
687
713
703
690
688
