# Supplementary material for: Freeze-like responses to pain in humans and its modulation by social context
Source: PeerJ. 2020 Nov 19;8:e10094. doi: 10.7717/peerj.10094 (PMC7680627; doi:10.7717/peerj.10094)
Supplement: Supplemental Information 5 [file peerj-08-10094-s005.zip › 19 (22.08.2014)/19_6.txt]

686
661
668
606
743
685
668
677
675
678
619
618
594
603
630
662
665
679
668
665
656
676
685
693
693
681
696
707
684
665
642
641
677
720
743
743
729
716
699
672
672
667
681
672
665
654
660
664
665
675
667
676
682
704
730
708
677
658
666
655
670
674
650
664
671
702
709
675
638
650
659
687
680
666
674
686
681
662
650
680
701
720
674
707
682
687
673
671
676
632
608
599
609
666
697
739
705
663
661
646
641
616
629
622
632
630
632
647
669
687
669
661
684
692
