# Supplementary material for: Freeze-like responses to pain in humans and its modulation by social context
Source: PeerJ. 2020 Nov 19;8:e10094. doi: 10.7717/peerj.10094 (PMC7680627; doi:10.7717/peerj.10094)
Supplement: Supplemental Information 5 [file peerj-08-10094-s005.zip › 19 (22.08.2014)/19_7.txt]

655
661
664
662
658
657
657
672
652
640
643
670
705
710
717
714
742
738
740
716
725
720
724
732
722
698
651
656
675
707
731
714
679
684
689
698
702
688
701
689
691
669
646
665
681
709
748
763
724
665
633
624
643
694
721
761
766
755
726
720
712
695
679
670
692
700
759
734
704
707
712
729
753
748
710
660
664
691
723
705
679
692
737
762
756
728
698
673
639
640
656
701
711
731
742
694
682
702
726
739
699
691
695
700
691
661
672
690
