# Supplementary material for: Freeze-like responses to pain in humans and its modulation by social context
Source: PeerJ. 2020 Nov 19;8:e10094. doi: 10.7717/peerj.10094 (PMC7680627; doi:10.7717/peerj.10094)
Supplement: Supplemental Information 5 [file peerj-08-10094-s005.zip › 19 (22.08.2014)/19_8.txt]

665
666
713
680
666
638
672
729
752
772
737
689
695
694
708
714
695
712
731
749
741
740
718
695
629
618
634
652
636
656
683
671
614
606
616
627
615
618
646
688
717
682
657
674
702
726
722
723
731
747
751
713
718
758
771
767
719
681
695
712
741
723
690
734
755
742
705
687
689
673
653
642
646
650
622
603
582
580
592
619
685
688
659
661
658
686
704
690
678
669
662
643
641
671
706
723
697
691
705
710
716
690
687
690
679
654
644
656
676
695
698
698
698
740
