# Supplementary material for: Freeze-like responses to pain in humans and its modulation by social context
Source: PeerJ. 2020 Nov 19;8:e10094. doi: 10.7717/peerj.10094 (PMC7680627; doi:10.7717/peerj.10094)
Supplement: Supplemental Information 5 [file peerj-08-10094-s005.zip › 19 (22.08.2014)/19_9.txt]

677
676
646
648
639
632
617
617
604
590
588
603
638
712
712
703
706
646
648
654
659
663
649
654
642
636
636
623
626
618
629
637
632
641
620
623
644
680
695
704
659
655
644
652
639
624
615
617
631
661
695
708
679
691
671
664
637
640
638
647
654
630
619
625
652
673
687
685
696
682
671
652
667
671
673
648
667
657
659
647
648
664
693
700
677
700
717
707
688
688
673
648
623
612
620
669
709
726
683
668
657
661
660
625
616
626
642
653
641
622
634
650
682
691
661
663
