# Supplementary material for: Freeze-like responses to pain in humans and its modulation by social context
Source: PeerJ. 2020 Nov 19;8:e10094. doi: 10.7717/peerj.10094 (PMC7680627; doi:10.7717/peerj.10094)
Supplement: Supplemental Information 6 [file peerj-08-10094-s006.xlsx]

## Sheet: Sheet2
shock	0
tone	1
Block	(Multiple Items)
Var of MeanY	angry
Pp	0	1
1	0.414492	0.886507
2	0.685311	1.47287
3	0.129194	0.162232
4	1.44395	6.69598
5	0.575642	0.0569693
6	0.166067	0.0681824
7	0.301248	0.427239
8	0.14632	0.100593
9	0.230444	0.112713
10	0.0753412	0.0999786
11	0.133467	0.586075
12	0.303782	0.126012
13	0.594955	0.175419
14	0.775114	0.289999
15	0.121712	0.0325011
16	0.181601	0.142448
17	0.0648002	0.0474556
18	0.074392	0.379528
19	0.70968	0.172125
20	1.56008	1.02779
21	0.142485	0.0740485
22	0.138631	0.28225
23	0.157381	0.147308
24	0.0733772	0.0704924
25	0.22413	0.390141
26	0.105435	0.268861
27	0.117283	0.0757573
28	0.584437	0.162302
29	0.0259476	0.121426
30	0.434496	0.326174
31	0.936427	1.37796
32	0.148137	0.0544091
33	0.215756	0.0877066
34	0.326754	0.110197
35	0.080516	0.136973
36	0.204637	0.0932117
37	0.151523	0.0811119
38	0.100912	0.390505
39	0.0370535	0.0627463

## Sheet: Pivot1
Average of SDY	shock	tone	Block
	0
	1
Pp	7	8	9	10	11
1	0.217602	0.124718	0.1013	1.03978
2	0.232634	0.24311	0.237241	0.17454	0.2036
3	0.155764	0.132146	0.149272	0.124977	0.111081
4	0.138465	0.21493	0.332096	0.276192	0.229258
5	0.220984	0.092835	0.139122	0.150713	0.219129
6	0.163658	0.11904	0.140423	0.125381	0.18221
7	0.243198	0.43025	0.253363	0.180426
8	0.156455	0.185594	0.15571	0.215856	0.132565
9	0.173172
10	0.17243	0.173081	0.0897088	0.137724	0.118247
11	0.121152	0.151127	0.0897552	0.138996	0.110409
12	0.190726	0.167384	0.176945	0.231995	0.168734
13	0.146196	0.228182	0.199486	0.139542	0.165524
14	0.294444	0.286374	0.245794	0.288126	0.172646
15	0.158288	0.111301	0.155612	0.140268	0.154342
16	0.121996	0.100052	0.142172	0.0905374	0.129881
17	0.100283	0.0984956	0.141834	0.122855	0.0836954
18	0.16095	0.149597	0.228316	0.15402	0.235206
19	0.0745776	0.102776	0.0642836	0.0836872	0.108192
20	0.404858	0.134228	0.164228	0.120484	0.175361
21	0.14538	0.132083	0.146487	0.127706	0.183068
22	0.154418	0.105916	0.144479	0.178306	0.169487
23	0.195212	0.23659	0.260348	0.270502	0.256827
24	0.093977	0.16633
25	0.421516	0.384937	0.22399	0.1465	0.543904
28	0.0913408	0.125408	0.137606	0.07641	0.17212
30	0.147885	0.199191	0.189487	0.154727	0.171249
31	0.258827	0.210188	0.201876	0.360912	0.169537
32	0.101896	0.0975202	0.119616	0.138495	0.158769
33	0.15426	0.156487	0.120454	0.195639	0.174734
34	0.323776	0.22942	0.111828	0.180912	0.185513
35	0.0780602	0.156631	0.136542	0.149216	0.199576
37	0.165181	0.155011	0.245512	0.16624	0.124866
38	0.117043	0.0813364	0.12819	0.110444	0.139716
39	0.12466	0.127886	0.127437	0.162425	0.166384

## Sheet: Sheet4
Average of SDY	Block	happy	angry	shock	tone
	1						2						3						4						5						6						7			8			9			10			11
	0			1			0			1			0			1			0			1			0			1			0			1			0			0			0			0			0
	1			0			1			0			1			0			1			0			1			0			1			0			0			0			0			0			0
	0		1	0		1	0		1	0		1	0		1	0		1	0		1	0		1	0		1	0		1	0		1	0		1	0		1	0		1	0		1	0		1	0
Pp	0	1	1	0	1	1	0	1	1	0	1	1	0	1	1	0	1	1	0	1	1	0	1	1	0	1	1	0	1	1	0	1	1	0	1	1	0	1	1	0	1	1	0	1	1	0	1	1	0
1	0.107679	0.143082	0.178263							0.105688	0.084324	0.150142	0.128774	0.0910566	0.177012				0.0900226	0.0849514	0.149754							0.0731348	0.107915	0.092308				0.106154	0.120072	0.247998	0.109846	0.217602	0.140102	0.113396	0.124718	0.146748	0.14972	0.1013	0.10441	2.0995	1.03978	2.8722
2	0.164273	0.191386	0.282058							0.212575	0.255856	0.225386	0.212489	0.275325	0.237198				0.193576	0.163325	0.280814							0.214679	0.204384	0.26762				0.238879	0.185604	0.334074	0.20256	0.232634	0.324442	0.270044	0.24311	0.259028	0.217274	0.237241	0.183256	0.197319	0.17454	0.236558	0.260255
3	0.147301	0.11763	0.15185							0.136662	0.126478	0.169531				0.107508	0.13722	0.143256				0.129097	0.149243	0.196937	0.124992	0.140993	0.160644				0.129224	0.087101	0.227354				0.114549	0.155764	0.168338	0.111824	0.132146	0.21522	0.125707	0.149272	0.205864	0.164265	0.124977	0.243238	0.12179
4	0.275276	0.1852	1.0451							0.370863	0.381998	0.724476	0.240516	0.296062	0.617738				0.28895	0.290886	0.561892							0.333214	0.230154	0.612812				0.288127	0.30876	0.56639	0.231423	0.138465	0.456328	0.26121	0.21493	0.55612	0.30677	0.332096	0.51742	0.27679	0.276192	0.50942	0.303833
5	0.216012	0.12619	0.191278				0.159219	0.134978	0.344298							0.198205	0.177236	0.220421				0.234917	0.207248	0.154068				0.153148	0.208762	0.255116	0.231372	0.185481	0.362637				0.158009	0.220984	0.153353	0.204093	0.092835	0.163534	0.225082	0.139122	0.183684	0.188089	0.150713	0.14824	0.199031
6				0.148445	0.136325	0.147446	0.16158	0.15293	0.196626				0.152496	0.15034	0.203834				0.178905	0.184938	0.196792							0.145485	0.127701	0.110663				0.160395	0.16712	0.15535	0.154868	0.163658	0.16938	0.159683	0.11904	0.142532	0.176852	0.140423	0.172894	0.124268	0.125381	0.155984	0.23036
7				0.324668	0.28655	0.415416	0.203394	0.215776	0.4013				0.302747	0.26961	0.355644							0.404107	0.388522	0.33621	0.237085	0.192456	0.442692							0.529264	0.240484	0.265572	0.17616	0.243198	0.229316	0.191002	0.43025	0.240562	0.379929	0.253363	0.289526	0.175102	0.180426	0.211088
8				0.108623	0.0885564	0.155694	0.145281	0.233812	0.143332							0.147287	0.199838	0.169698				0.16543	0.125929	0.1552	0.212248	0.174952	0.15855				0.149002	0.185713	0.171778				0.155848	0.156455	0.232996	0.19422	0.185594	0.218708	0.202345	0.15571	0.200674	0.172651	0.215856	0.19418	0.180936
9	0.136847	0.162798	0.243596							0.160186	0.191314	0.235104	0.127105	0.13807	0.307576							0.146995	0.106524	0.238212	0.130313	0.101722	0.207436							0.093619	0.133632	0.185428	0.163031	0.173172	0.278208
10				0.132077	0.181027	0.21894	0.135827	0.12785	0.26605							0.16354	0.146056	0.195005	0.108301	0.134112	0.165688				0.0949935	0.1719	0.175391							0.124738	0.176858	0.195342	0.152195	0.17243	0.163153	0.221813	0.173081	0.164938	0.135946	0.0897088	0.250138	0.124537	0.137724	0.207778	0.166531
11	0.141037	0.135542	0.214126							0.115407	0.111425	0.151367	0.121178	0.133522	0.1541							0.112689	0.138318	0.130599				0.138422	0.14655	0.147104	0.128831	0.0744684	0.133368				0.107108	0.121152	0.089412	0.136864	0.151127	0.165068	0.105307	0.0897552	0.111942	0.126345	0.138996	0.169918	0.125172
12				0.146455	0.18386	0.267818				0.167354	0.185608	0.231348				0.187138	0.126574	0.3315	0.182343	0.145822	0.192206				0.148605	0.184996	0.260588				0.138957	0.1186	0.197366				0.161572	0.190726	0.348822	0.252636	0.167384	0.232646	0.215056	0.176945	0.220814	0.149043	0.231995	0.186499	0.175773
13				0.135271	0.102527	0.114158	0.145889	0.161726	0.150852				0.138189	0.131671	0.232213							0.165116	0.123342	0.233483	0.17355	0.197816	0.24138							0.234059	0.169632	0.193558	0.133953	0.146196	0.154516	0.153956	0.228182	0.154146	0.174752	0.199486	0.214312	0.216333	0.139542	0.159382	0.154159
14				0.273114	0.209854	0.213418	0.249587	0.261959	0.310924				0.264636	0.168767	0.355474							0.203856	0.279899	0.298714				0.246796	0.213427	0.275708	0.182717	0.31554	0.348954				0.355187	0.294444	0.37192	0.224583	0.286374	0.388394	0.206766	0.245794	0.327256	0.330792	0.288126	0.361667	0.211194
15				0.124315	0.129137	0.216732				0.128404	0.103091	0.179738	0.126493	0.130156	0.192996				0.133402	0.216845	0.200142				0.131367	0.108767	0.157915							0.136777	0.123638	0.147331	0.147009	0.158288	0.16624	0.106019	0.111301	0.138824	0.115063	0.155612	0.14964	0.132109	0.140268	0.145926	0.128935
16				0.112628	0.169842	0.230717	0.188899	0.17312	0.256004							0.191007	0.133592	0.23385	0.133901	0.345996	0.236916				0.138871	0.131169	0.156246							0.222884	0.129651	0.22652	0.166239	0.121996	0.2267	0.134217	0.100052	0.180776	0.128808	0.142172	0.248666	0.115791	0.0905374	0.22818	0.117661
17	0.115711	0.148301	0.163585				0.135021	0.0986012	0.171556							0.0961202	0.0854508	0.123262				0.19021	0.124661	0.138738				0.192875	0.146697	0.162796	0.146628	0.0788538	0.142602				0.156942	0.100283	0.226932	0.135817	0.0984956	0.136915	0.140449	0.141834	0.106597	0.151989	0.122855	0.194572	0.124071
18	0.115404	0.100992	0.118372				0.194499	0.160969	0.195764							0.14768	0.11416	0.136552	0.140058	0.23259	0.14956							0.143103	0.116969	0.153876				0.158114	0.0931534	0.176774	0.161386	0.16095	0.137023	0.180126	0.149597	0.207548	0.158633	0.228316	0.17064	0.202909	0.15402	0.250688	0.233553
19				0.108369	0.0994882	0.135081	0.0910466	0.0816756	0.101377							0.0957071	0.0995418	0.0984018				0.109337	0.082505	0.118431	0.115369	0.103444	0.108741				0.106363	0.073059	0.0966252				0.0898521	0.0745776	0.0859854	0.081182	0.102776	0.148661	0.123632	0.0642836	0.126397	0.0956665	0.0836872	0.115995	0.0847752
20	0.171474	0.145316	0.147677							0.142021	0.137635	0.192438	0.16075	0.188084	0.311038				0.186998	0.230234	0.152496							0.146035	0.130295	0.138458				0.154147	0.154486	0.228496	0.198979	0.404858	0.283014	0.182101	0.134228	0.147278	0.151359	0.164228	0.130423	0.155839	0.120484	0.216204	0.141605
21	0.183179	0.20254	0.193796							0.164748	0.128176	0.143449	0.206747	0.17384	0.25459							0.119138	0.101755	0.202362	0.150088	0.090307	0.164462							0.127251	0.154964	0.17444	0.187333	0.14538	0.171615	0.147473	0.132083	0.149205	0.175742	0.146487	0.165334	0.16395	0.127706	0.136455	0.149176
22				0.18404	0.211872	0.2039	0.175079	0.157713	0.24036							0.171688	0.114329	0.191976				0.146883	0.147512	0.192467	0.160276	0.184269	0.19514				0.107399	0.140281	0.255758				0.152302	0.154418	0.18625	0.129009	0.105916	0.217544	0.151266	0.144479	0.166947	0.105581	0.178306	0.143447	0.118627
23				0.304457	0.176418	0.238086	0.284412	0.264714	0.374282							0.146969	0.149702	0.471372	0.330246	0.184707	0.484922				0.252862	0.323118	0.345914							0.22501	0.256696	0.244456	0.236118	0.195212	0.262658	0.266862	0.23659	0.32604	0.237505	0.260348	0.263158	0.231965	0.270502	0.355506	0.272917
24				0.0937933	0.12877	0.101733				0.136482	0.0767666	0.126206				0.113901	0.112707	0.130902	0.112155	0.114326	0.186436				0.113695	0.109668	0.0913916				0.0958204	0.119582	0.173058				0.131306	0.093977	0.249616	0.140533	0.16633	0.121711
25				0.194814	0.277131	0.490705				0.227907	0.27685	0.22531	0.207143	0.267564	0.429788				0.307062	0.351044	0.473798							0.244945	0.480286	0.378454	0.647348	0.144278	0.281076				0.253648	0.421516	0.494658	0.660492	0.384937	0.7725	0.45316	0.22399	0.7827	0.326092	0.1465	1.10435	0.293536
26				0.132135	0.12877	0.266058	0.125309	0.208214	0.177089				0.202118	0.0716972	0.16925							0.557474	0.261113	0.42315
27	0.117071	0.116463	0.117721							0.119111	0.131176	0.193914
28				0.0965272	0.123145	0.198376	0.130789	0.0898504	0.121702							0.106047	0.0919162	0.114325	0.111422	0.119235	0.12658							0.0935563	0.105027	0.161216	0.12728	0.133439	0.1136				0.135347	0.0913408	0.119983	0.135085	0.125408	0.197476	0.186927	0.137606	0.160132	0.109041	0.07641	0.127213	0.124813
29	0.140445	0.113044	0.220142				0.197414	0.125756	0.195374							0.226595	0.128344	0.228142	0.234875	0.182363	0.263824
30				0.139899	0.12067	0.138538	0.144393	0.178894	0.20436							0.145178	0.182445	0.170251	0.127561	0.133755	0.201118				0.131854	0.169818	0.20657							0.219547	0.163646	0.184296	0.187691	0.147885	0.124785	0.162958	0.199191	0.208874	0.219381	0.189487	0.186076	0.173143	0.154727	0.159482	0.186413
31	0.324412	0.159062	0.278528							0.294989	0.298076	0.364682				0.191787	0.154801	0.378002	0.384349	0.431816	0.414584							0.372105	0.276612	0.63317	0.410498	0.694488	0.607158				0.511421	0.258827	0.434854	0.263396	0.210188	0.247214	0.321337	0.201876	0.458412	0.363868	0.360912	0.432228	0.358402
32	0.093455	0.112269	0.10189							0.119566	0.109246	0.110869	0.110509	0.102078	0.120851				0.141971	0.125614	0.143747							0.098507	0.12124	0.121678				0.124191	0.14204	0.119957	0.168572	0.101896	0.0986642	0.134538	0.0975202	0.10966	0.149464	0.119616	0.18116	0.140727	0.138495	0.148837	0.164319
33				0.17928	0.273296	0.240362				0.162413	0.161264	0.22242	0.193114	0.113773	0.235152				0.155022	0.15517	0.266502							0.147255	0.115775	0.255444	0.151724	0.136437	0.256238				0.135682	0.15426	0.206032	0.168817	0.156487	0.22337	0.226878	0.120454	0.21412	0.173467	0.195639	0.28804	0.15862
34	0.222399	0.18301	0.29538				0.217259	0.30122	0.470726							0.142892	0.211535	0.382126				0.256323	0.305589	0.367342				0.195795	0.154228	0.420138	0.299961	0.21218	0.255496				0.174607	0.323776	0.504246	0.302608	0.22942	0.570622	0.288238	0.111828	0.46027	0.242469	0.180912	0.283478	0.231002
35	0.127681	0.135815	0.130294							0.0918215	0.0810682	0.135634	0.110517	0.104144	0.215336							0.122026	0.100666	0.188988				0.125127	0.0885262	0.173136	0.113967	0.116491	0.164952				0.134563	0.0780602	0.102428	0.125976	0.156631	0.12304	0.0946509	0.136542	0.145409	0.114807	0.149216	0.130002	0.148694
36				0.178515	0.133336	0.124052				0.141987	0.136294	0.199946				0.148758	0.134839	0.171485	0.154667	0.16762	0.238698				0.248736	0.204496	0.306294
37	0.190854	0.119386	0.132837							0.202475	0.139902	0.201831				0.189897	0.140194	0.174098	0.185318	0.145986	0.230708				0.171331	0.1518	0.234446							0.204432	0.189418	0.21736	0.165968	0.165181	0.189806	0.15868	0.155011	0.146128	0.156983	0.245512	0.199156	0.203373	0.16624	0.208844	0.191663
38	0.136962	0.137042	0.18305							0.118207	0.119758	0.20213				0.116725	0.169894	0.155578	0.156281	0.139708	0.156604							0.173837	0.190052	0.209342	0.160228	0.111045	0.130654				0.131324	0.117043	0.184392	0.127241	0.0813364	0.13733	0.119903	0.12819	0.146347	0.146203	0.110444	0.160622	0.107815
39				0.143082	0.128978	0.153789				0.105356	0.199964	0.126726	0.116399	0.149118	0.240016				0.113162	0.128719	0.201948							0.182715	0.122977	0.1853	0.161278	0.109753	0.181762				0.166259	0.12466	0.198808	0.145658	0.127886	0.14857	0.119542	0.127437	0.161459	0.1727	0.162425	0.194148	0.152063
[truncated: 2 more columns]

## Sheet: ordertrialincludedsthocktone
1	2	3	4	5	6	7	8	9	10	11	12	13	14	15	16	17	18	19	20	1	2	3	4	5	6	7	8	9	10	11	12	13	14	15	16	17	18	19	20	1	2	3	4	5	6	7	8	9	10
0.10906	0.14657	0.071973	0.11559	0.12798	0.089944	0.14454	0.063386	0.11578	0.091967	0.13544	0.074021	0.16562	0.23465	0.10568	0.26036	0.18959	0.15195	0.19352	0.095897	0.15742	0.052217	0.13327	0.12455	0.070956	0.12703	0.11023	0.14954	0.080059	0.051604	0.061579	0.1053	0.086025	0.07625	0.092466	0.17737	0.11863	0.094322	0.10317	0.25722	0.11842	0.091006	0.088149	0.11977	0.047707	0.19419	0.23631	0.069449	0.13662	0.18612
0.099875	0.33091	0.12353	0.13929	0.12929	0.11776	0.42416	0.099548	0.1221	0.056271	0.28036	0.062854	0.43976	0.039167	0.13479	0.21498	0.45864	0.13727	0.45204	0.14736	0.25719	0.18951	0.049848	0.10153	0.4485	0.27911	0.33095	0.2627	0.11051	0.095905	0.45996	0.19645	0.38982	0.066542	0.16651	0.28708	0.1831	0.2861	0.15336	0.21729	0.45845	0.15521	0.17815	0.16983	0.18628	0.11562	0.24516	0.23143	0.14782	0.23694
0.10224	0.19253	0.12943	0.1073	0.09958	0.097323	0.20193	0.11278	0.21679	0.21311	0.10447	0.092232	0.098251	0.20001	0.093189	0.26216	0.11471	0.19558	0.098328	0.08847	0.10176	0.1277	0.054478	0.095074	0.26161	0.1062	0.060097	0.15844	0.14058	0.26068	0.052241	0.1077	0.15666	0.1394	0.17639	0.38086	0.18483	0.087068	0.093696	0.1012	0.18402	0.096973	0.077828	0.092074	0.15605	0.13591	0.12246	0.037031	0.066554	0.10618
0.15219	0.19258	0.24663	0.27771	0.14117	0.18776	0.43017	0.2935	0.40461	0.42644	0.33613	0.074694	0.27862	0.057105	0.17945	1.6178	0.59037	1.1824	0.84206	0.99289	0.097537	0.22413	0.42458	0.21713	0.49343	0.46247	0.567	0.51698	0.20911	0.49626	0.24367	0.73412	0.31394	0.43701	0.18125	1.1457	1.1091	0.41686	0.48332	0.4674	0.16933	0.093904	0.34239	0.43468	0.24984	0.083345	0.22732	0.27762	0.20249	0.32424
0.21262	0.11609	0.18693	0.12377	0.10684	0.32119	0.12942	0.1587	0.20499	0.59957	0.07885	0.22392	0.099493	0.14702	0.081669	0.14156	0.12998	0.14775	0.3567	0.1804	0.14616	0.091887	0.13927	0.24931	0.1188	0.23222	0.11951	0.20544	0.16398	0.12561	0.16553	0.18565	0.1127	0.16212	0.04889	0.19286	0.15476	0.18565	0.71759	0.47063	0.12123	0.11032	0.086258	0.12946	0.14209	0.25192	0.10128	0.26302	0.16081	0.61566
0.13013	0.29638	0.11832	0.069911	0.10832	0.10457	0.10452	0.28355	0.10714	0.16161	0.18647	0.13236	0.15671	0.076475	0.12961	0.12759	0.14002	0.10616	0.1526	0.21086	0.12881	0.18755	0.18212	0.12822	0.23489	0.043192	0.19499	0.15047	0.16787	0.19769	0.19634	0.18551	0.14099	0.1307	0.11111	0.19508	0.24112	0.16247	0.18578	0.19868	0.19096	0.12301	0.16625	0.10251	0.1479	0.15732	0.10753	0.24361	0.17108	0.11479
0.63538	0.38635	0.63471	0.39006	0.12969	0.3437	0.072454	0.21874	0.14271	0.29289	0.12414	0.31398	0.12409	0.64847	0.22207	0.93724	0.16051	0.50491	0.19471	0.27971	0.41714	0.37863	0.20207	0.089045	0.057554	0.12184	0.46699	0.047579	0.17988	0.073216	0.29776	0.10721	0.21669	0.12999	0.32723	0.69227	0.19278	0.67775	0.25999	0.18371	0.26814	0.68404	0.13022	0.10202	0.18268	0.14879	0.30121	0.73545	0.34439	0.13053
0.13923	0.061452	0.060134	0.10412	0.11868	0.17675	0.0712	0.12627	0.076708	0.15169	0.10999	0.067825	0.13716	0.082708	0.045099	0.22484	0.10363	0.17481	0.12504	0.15015	0.21978	0.26519	0.093526	0.076581	0.094826	0.16206	0.070171	0.20147	0.19346	0.075747	0.17474	0.44102	0.14584	0.1925	0.21496	0.14599	0.0761	0.12589	0.065998	0.30268	0.18332	0.084382	0.21741	0.18979	0.13302	0.11589	0.1093	0.19496	0.11876	0.12604
0.10546	0.12596	0.06344	0.095162	0.21097	0.11995	0.15797	0.10828	0.1444	0.23688	0.27985	0.11238	0.18224	0.079618	0.1599	0.35727	0.16337	0.26248	0.22658	0.20828	0.17165	0.079808	0.11441	0.13184	0.30932	0.19453	0.18959	0.1032	0.14629	0.16122	0.096987	0.10386	0.082722	0.40253	0.27047	0.16157	0.20739	0.41661	0.14493	0.24502	0.061812	0.082927	0.079224	0.09263	0.078139	0.18987	0.17111	0.14167	0.29077	0.082894
0.12271	0.15247	0.3187	0.050087	0.046368	0.068378	0.075386	0.10702	0.32681	0.052842	0.092254	0.25189	0.10767	0.14607	0.30725	0.23877	0.13025	0.12504	0.42863	0.17201	0.064457	0.086895	0.059638	0.099635	0.13443	0.0746	0.05965	0.30019	0.29523	0.18355	0.054128	0.26022	0.057684	0.20536	0.06186	0.15715	0.32929	0.25191	0.29038	0.30152	0.053185	0.16432	0.092023	0.26898	0.17079	0.066658	0.096296	0.1819	0.41812	0.12313
0.13234	0.047328	0.20643	0.155	0.13607	0.20367	0.17494	0.10154	0.10625	0.1468	0.12612	0.16008	0.14647	0.19665	0.04839	0.11614	0.35596	0.12282	0.25454	0.22117	0.079913	0.1304	0.076928	0.16254	0.10463	0.1441	0.047567	0.11512	0.12993	0.16294	0.08279	0.11858	0.092034	0.13021	0.13351	0.1872	0.18166	0.16482	0.14931	0.073846	0.10397	0.24848	0.10246	0.084218	0.073166	0.062424	0.061285	0.15386	0.057755	0.26416
0.34951	0.10459	0.15501	0.12525	0.083606	0.20574	0.086351	0.12246	0.13469	0.097346	0.19552	0.19585	0.14163	0.25541	0.13089	0.37001	0.15209	0.39948	0.17333	0.24418	0.25619	0.070916	0.14186	0.28759	0.18594	0.12195	0.075525	0.3275	0.096309	0.10976	0.051012	0.21505	0.32863	0.12462	0.20873	0.18053	0.1322	0.28842	0.2968	0.25879	0.26529	0.13153	0.21989	0.18088	0.33337	0.15436	0.19517	0.18139	0.085235	0.12426
0.13618	0.071653	0.093543	0.22966	0.13683	0.20197	0.18174	0.086835	0.047854	0.16645	0.06463	0.085504	0.1563	0.06611	0.14009	0.10465	0.091208	0.15609	0.11106	0.10778	0.32989	0.080273	0.19183	0.057787	0.1398	0.23162	0.11671	0.093976	0.081753	0.13525	0.16794	0.15426	0.13234	0.19501	0.15908	0.11519	0.14964	0.15262	0.14157	0.19524	0.096277	0.069198	0.10167	0.085566	0.15844	0.22426	0.16934	0.10856	0.14671	0.22187
0.04783	0.18087	0.50764	0.21667	0.19336	0.32429	0.32327	0.24839	0.24434	0.44448	0.14998	0.20636	0.25745	0.18721	0.24827	0.14141	0.28308	0.18556	0.17958	0.27746	0.26286	0.12237	0.3076	0.30666	0.25523	0.27164	0.38585	0.25321	0.068373	0.26208	0.077474	0.27709	0.37665	0.11383	0.46475	0.36472	0.25236	0.19966	0.38803	0.34985	0.43278	0.22236	0.19821	0.099523	0.19716	0.2191	0.13012	0.68208	0.35734	0.10769
0.14155	0.11339	0.082	0.17031	0.16153	0.10368	0.085769	0.15478	0.11099	0.11915	0.055137	0.13829	0.15824	0.1662	0.12782	0.15607	0.22277	0.16243	0.31119	0.2312	0.12306	0.092687	0.096066	0.13671	0.074076	0.097463	0.090128	0.24473	0.20035	0.12877	0.08437	0.099496	0.17449	0.092215	0.064883	0.17819	0.10769	0.30115	0.21896	0.092702	0.029989	0.10076	0.15923	0.11367	0.13356	0.14852	0.14734	0.13815	0.15976	0.13395
0.14981	0.07386	0.054003	0.067657	0.17713	0.10241	0.22678	0.075335	0.071222	0.12807	0.09194	0.15576	0.13944	0.331	0.13107	0.38812	0.19331	0.088586	0.24587	0.2377	0.27333	0.1204	0.031821	0.099862	0.12576	0.33593	0.11189	0.34833	0.21431	0.22736	0.2095	0.13008	0.1926	0.11233	0.22109	0.33469	0.31723	0.2743	0.29856	0.055239	0.47777	0.29068	0.10976	0.080201	0.17779	0.13825	0.20472	0.20749	0.096128	0.12728
0.20736	0.11929	0.082315	0.1114	0.090902	0.11344	0.10658	0.052058	0.083347	0.19042	0.22489	0.16248	0.11615	0.034205	0.20378	0.30609	0.12471	0.11613	0.087736	0.18326	0.10573	0.13842	0.099381	0.083487	0.13148	0.11669	0.24854	0.14565	0.11027	0.17056	0.082844	0.10692	0.051332	0.10584	0.14607	0.14559	0.23866	0.12703	0.15346	0.19304	0.097379	0.11687	0.11057	0.047139	0.10266	0.11028	0.11033	0.072498	0.045386	0.14809
0.18456	0.15744	0.077079	0.074661	0.060714	0.083868	0.13484	0.20208	0.12738	0.051416	0.087394	0.15862	0.055163	0.11301	0.090774	0.11131	0.10982	0.11464	0.13573	0.12036	0.1958	0.38968	0.26474	0.21997	0.12047	0.22114	0.16157	0.10087	0.12786	0.14289	0.19052	0.083185	0.13456	0.1347	0.26188	0.26705	0.23775	0.13441	0.063682	0.27593	0.1684	0.27312	0.13601	0.17867	0.12343	0.13557	0.087936	0.15111	0.14618	0.076374
0.10058	0.088214	0.15824	0.061232	0.10256	0.10667	0.17575	0.097131	0.13294	0.060372	0.065622	0.11417	0.076919	0.12388	0.11685	0.085318	0.095568	0.12332	0.21483	0.15637	0.10578	0.071513	0.060115	0.10851	0.071334	0.13347	0.078604	0.10605	0.11425	0.06084	0.095454	0.085721	0.076802	0.070845	0.079556	0.14985	0.11395	0.07627	0.10645	0.060364	0.14036	0.085077	0.051244	0.057765	0.13788	0.11676	0.17859	0.077218	0.035502	0.076675
0.045553	0.24828	0.1748	0.18197	0.10646	0.10138	0.10196	0.084161	0.32541	0.34477	0.10895	0.16318	0.20429	0.068679	0.18148	0.093627	0.093817	0.18291	0.17621	0.19182	0.27407	0.13916	0.11325	0.061872	0.1072	0.18272	0.13897	0.18509	0.10514	0.11274	0.30504	0.060022	0.1173	0.097731	0.10808	0.47549	0.15131	0.07542	0.15279	0.10718	0.21017	0.18408	0.19795	0.090209	0.12305	0.22643	0.11086	0.17881	0.14608	0.13986
0.18648	0.18618	0.12685	0.16612	0.1498	0.1664	0.22575	0.28262	0.17979	0.1618	0.16899	0.34031	0.17118	0.12742	0.2048	0.27209	0.24942	0.11872	0.08775	0.241	0.19219	0.12046	0.16927	0.37918	0.18581	0.21562	0.059442	0.085422	0.14124	0.098845	0.1546	0.098832	0.089688	0.21454	0.083219	0.080611	0.080596	0.12995	0.19242	0.23367	0.11782	0.092274	0.30593	0.10892	0.30777	0.10927	0.24263	0.44929	0.12846	0.20511
0.073369	0.29398	0.10074	0.1834	0.27389	0.056809	0.35914	0.30339	0.11927	0.07641	0.21464	0.19643	0.22096	0.15469	0.27264	0.14509	0.25828	0.23926	0.15366	0.22321	0.18446	0.22116	0.10512	0.12193	0.044856	0.21362	0.32265	0.25756	0.084779	0.19466	0.074024	0.22413	0.13611	0.18829	0.16601	0.26036	0.19741	0.40981	0.16486	0.16936	0.15657	0.34138	0.16362	0.12451	0.2604	0.14941	0.09135	0.091403	0.15874	0.1795
0.19343	0.23468	0.26266	0.48494	0.17533	0.44264	0.27932	0.32481	0.31323	0.33353	0.2298	0.22442	0.12244	0.093491	0.21194	0.15917	0.23401	0.30506	0.19956	0.29263	0.34747	0.26511	0.32127	0.43676	0.13181	0.23388	0.32581	0.42901	0.19774	0.15526	0.24046	0.42481	0.18736	0.32707	0.14387	0.35401	0.54942	0.33918	0.43614	0.19266	0.090576	0.072241	0.16951	0.10318	0.1048	0.21103	0.21172	0.091161	0.16545	0.25002
0.11819	0.075817	0.077326	0.10966	0.054812	0.093932	0.078584	0.1603	0.1359	0.033412	0.17871	0.19105	0.074837	0.10253	0.096724	0.090229	0.11354	0.081286	0.067961	0.15565	0.048343	0.21367	0.1216	0.16471	0.17078	0.20751	0.1288	0.10177	0.15428	0.053353	0.021753	0.028791	0.14056	0.13423	0.058499	0.18755	0.18268	0.11315	0.050002	0.097649	0.054267	0.12422	0.20342	0.23235	0.05147	0.13876	0.1168	0.058292	0.12717	0.032257
0.18186	0.17516	0.65931	0.15422	0.12342	0.076538	0.11021	0.2358	0.065358	0.16626	0.085771	0.098304	0.37517	0.68402	0.14239	0.87546	0.85823	0.36145	0.29589	0.062496	0.1566	0.13616	0.37656	0.081865	0.15889	0.37848	0.11176	0.1888	0.32303	0.36692	0.2305	0.30747	0.5033	0.18243	0.16055	0.33661	0.33761	0.10081	0.21712	0.1344	0.17375	0.20895	0.34613	0.15744	0.2897	0.32038	0.11888	0.079864	0.15288	0.22346
0.19251	0.19067	0.095792	0.10964	0.12743	0.085459	0.076078	0.25409	0.1089	0.080783	0.12113	0.14607	0.15816	0.09516	0.12333	0.31269	0.43051	0.27231	0.11781	0.19697	0.15259	0.060374	0.10521	0.40198	0.1184	0.076492	0.08156	0.0907	0.045851	0.11993	0.15906	0.14471	0.36356	0.142	0.23174	0.2748	0.13431	0.20926	0.16969	0.097386	0.098973	0.22597	0.10249	0.19373	0.091497	0.31314	0.51011	0.12984	0.12377	0.23166
0.15202	0.063443	0.10529	0.12082	0.062509	0.11348	0.12091	0.092824	0.21055	0.12886	0.18897	0.15393	0.085451	0.055626	0.098338	0.070725	0.16995	0.12436	0.11134	0.11223	0.15848	0.1241	0.051693	0.1182	0.10866	0.092315	0.11485	0.13535	0.11834	0.16912	0.11574	0.15113	0.091028	0.1217	0.17628	0.22646	0.33122	0.14203	0.12701	0.14285
0.1038	0.14475	0.060323	0.079797	0.11746	0.073453	0.055889	0.11269	0.10309	0.11402	0.11823	0.11517	0.095847	0.16089	0.12559	0.32912	0.31145	0.11664	0.091339	0.14333	0.16412	0.26807	0.18907	0.11998	0.071427	0.082479	0.13209	0.078317	0.1144	0.08794	0.088614	0.10953	0.055152	0.11198	0.083976	0.16753	0.11539	0.12548	0.13416	0.06595	0.11175	0.081726	0.13881	0.15092	0.1146	0.11196	0.108	0.11998	0.067708	0.055013
0.091232	0.11289	0.13335	0.13294	0.18856	0.097406	0.14664	0.15496	0.15475	0.19172	0.086159	0.15018	0.1512	0.092443	0.085238	0.16197	0.17742	0.46227	0.14103	0.15802	0.10193	0.3015	0.21505	0.17718	0.095558	0.25712	0.37994	0.12224	0.24618	0.077443	0.067879	0.18036	0.15669	0.15402	0.069833	0.1441	0.18674	0.15494	0.14306	0.34803	0.3467	0.18603	0.10838	0.36317	0.11558	0.14745	0.1538	0.119	0.38384	0.342
0.11989	0.13597	0.15546	0.19032	0.1032	0.16205	0.11709	0.13353	0.10882	0.17266	0.12775	0.16024	0.082357	0.13721	0.095792	0.18934	0.11043	0.13265	0.14107	0.1192	0.16574	0.08996	0.18741	0.1407	0.11516	0.11302	0.1655	0.16987	0.19156	0.10501	0.15795	0.21545	0.17507	0.2334	0.1126	0.34094	0.15462	0.14277	0.14228	0.24119	0.09233	0.11628	0.14425	0.10282	0.12152	0.11858	0.23525	0.16044	0.20008	0.16023
0.19608	0.041836	1.32	0.21619	0.2197	0.1782	0.24935	0.21692	0.34552	0.26032	0.17248	0.14657	0.13745	0.12431	0.2145	0.19615	0.20331	0.20573	0.42346	0.36399	0.37677	0.3751	0.466	0.34738	0.35702	0.32134	0.18337	0.2389	0.11311	0.1709	0.23697	0.17355	0.58344	0.10813	0.38829	0.77822	0.28057	0.2844	0.23925	0.24097	0.2041	0.31364	0.19911	0.17773	0.11053	0.14199	0.1084	0.37587	0.17297	0.11353
0.08311	0.067773	0.1607	0.098106	0.099447	0.16966	0.064615	0.064857	0.082021	0.044261	0.14215	0.11382	0.080216	0.077639	0.14752	0.14745	0.067485	0.09673	0.085574	0.11221	0.15998	0.094055	0.13979	0.17264	0.06359	0.080052	0.11395	0.1716	0.10959	0.090414	0.10354	0.062101	0.1705	0.14367	0.06642	0.14254	0.09087	0.11923	0.064954	0.13675	0.13478	0.085448	0.13137	0.093703	0.081034	0.1252	0.12161	0.13551	0.099674	0.096759
0.18819	0.18733	0.27144	0.18283	0.2345	0.17394	0.086924	0.21346	0.079245	0.17494	0.28967	0.42273	0.35745	0.16778	0.12885	0.31698	0.30852	0.25105	0.16754	0.15772	0.26509	0.32747	0.12952	0.21828	0.099292	0.22979	0.11473	0.064217	0.080982	0.094756	0.15587	0.19339	0.20888	0.09867	0.14951	0.34414	0.33801	0.15392	0.14618	0.12985	0.047493	0.33235	0.23634	0.16927	0.2185	0.13504	0.23908	0.1612	0.20626	0.18561
0.084123	0.21796	0.1439	0.1701	0.13216	0.2606	0.38681	0.2212	0.25346	0.35368	0.42376	0.05832	0.14432	0.12859	0.16006	0.25775	0.34503	0.24292	0.22342	0.40778	0.1179	0.26727	0.25587	0.28131	0.037456	0.25446	0.2256	0.3547	0.18132	0.1967	0.20652	0.16784	0.63166	0.21524	0.28484	0.47311	0.3047	0.73003	0.44368	0.40211	0.12006	0.15023	0.20875	0.11165	0.15747	0.059376	0.32902	0.10531	0.085519	0.10153
0.13972	0.15899	0.10898	0.14867	0.1105	0.10272	0.11645	0.081096	0.10564	0.20404	0.16346	0.13301	0.22233	0.052367	0.10791	0.1745	0.12926	0.14186	0.12541	0.080442	0.12779	0.084044	0.07872	0.078185	0.059737	0.069983	0.12	0.1185	0.071936	0.10932	0.073427	0.10508	0.074558	0.07428	0.077996	0.11089	0.14262	0.16635	0.12242	0.13589	0.18148	0.075395	0.096835	0.10942	0.093382	0.14038	0.08982	0.17042	0.099421	0.048617
0.16327	0.21381	0.21831	0.14341	0.15597	0.12443	0.15573	0.05478	0.12479	0.43065	0.17037	0.12922	0.11431	0.10171	0.15107	0.12214	0.10765	0.18248	0.1057	0.10229	0.057298	0.15131	0.13962	0.18866	0.16733	0.18825	0.22253	0.073556	0.11844	0.11288	0.10282	0.24718	0.1298	0.111	0.090672	0.17234	0.25935	0.18787	0.13497	0.2452	0.117	0.042378	0.29375	0.13396	0.14477	0.076678	0.21527	0.1469	0.080297	0.23658
0.092822	0.32365	0.16511	0.25389	0.18157	0.20076	0.19717	0.27885	0.14805	0.066664	0.092896	0.086593	0.13428	0.12553	0.15763	0.071964	0.15354	0.15465	0.12231	0.16172	0.21651	0.22488	0.24353	0.075699	0.12227	0.16972	0.19816	0.32738	0.23222	0.21438	0.075782	0.13283	0.20162	0.14521	0.14407	0.25428	0.091524	0.26296	0.19349	0.2069	0.3261	0.15204	0.25521	0.27264	0.1278	0.12771	0.24172	0.1459	0.13881	0.11104
0.17224	0.13614	0.10692	0.14269	0.17516	0.13454	0.14366	0.083601	0.11199	0.16268	0.12373	0.20275	0.068909	0.10699	0.18283	0.15589	0.16453	0.25442	0.13913	0.20128	0.073294	0.09637	0.25847	0.12301	0.20017	0.16395	0.057943	0.070326	0.031891	0.10665	0.046001	0.18325	0.099228	0.16328	0.10703	0.29482	0.14245	0.26892	0.148	0.15646	0.1725	0.084791	0.12585	0.1013	0.12621	0.12432	0.09504	0.092163	0.17159	0.073489
0.1811	0.16082	0.060886	0.15839	0.13755	0.087741	0.12268	0.090516	0.2227	0.20844	0.091542	0.11088	0.10594	0.22926	0.10727	0.23173	0.1723	0.12974	0.14776	0.087415	0.059104	0.083819	0.1469	0.10659	0.080228	0.11059	0.12709	0.14035	0.065476	0.13341	0.27566	0.12836	0.13206	0.14638	0.31736	0.13268	0.11466	0.15844	0.10478	0.12307	0.073177	0.10468	0.092942	0.090655	0.15061	0.079536	0.16369	0.12979	0.078088	0.20082
[truncated: 610 more columns]

## Sheet: RawData
MeanX	MeanY	SDX	SDY	Trial	Pp	Block	shock	tone	angry	happy	morph1	morph2	morph3	morph4	morph5
-0.39936	-0.043186	0.1243	0.23877	1	10	1	1	1	0	1	0	0	0	0	0
-0.45511	0.50038	0.10887	0.12271	2	10	1	0	0	0	1	0	0	0	0	0
-0.52431	0.018024	0.15132	0.15247	3	10	1	0	0	0	1	0	0	0	0	0
-0.60323	0.17501	0.085868	0.092254	4	10	1	0	1	0	1	0	0	0	0	0
-0.63811	0.21127	0.074204	0.13025	5	10	1	1	1	0	1	0	0	0	0	0
-0.62327	0.23463	0.08463	0.25189	6	10	1	0	1	0	1	0	0	0	0	0
-0.55794	-0.07701	0.07267	0.3187	7	10	1	0	0	0	1	0	0	0	0	0
-0.52187	0.036037	0.078791	0.12504	8	10	1	1	1	0	1	0	0	0	0	0
-0.5292	0.42795	0.08591	0.10767	9	10	1	0	1	0	1	0	0	0	0	0
-0.50492	0.30315	0.039537	0.14607	10	10	1	0	1	0	1	0	0	0	0	0
-0.56414	0.22381	0.054663	0.050087	11	10	1	0	0	0	1	0	0	0	0	0
-0.60919	0.30912	0.039775	0.046368	12	10	1	0	0	0	1	0	0	0	0	0
-0.60868	0.26814	0.036503	0.068378	13	10	1	0	0	0	1	0	0	0	0	0
-0.6284	0.41526	0.052368	0.075386	14	10	1	0	0	0	1	0	0	0	0	0
-0.62445	0.37083	0.035033	0.10702	15	10	1	0	0	0	1	0	0	0	0	0
-0.70724	0.49202	0.14422	0.42863	16	10	1	1	1	0	1	0	0	0	0	0
-0.91645	0.54114	0.072534	0.32681	17	10	1	0	0	0	1	0	0	0	0	0
-0.83621	0.081262	0.084721	0.17201	18	10	1	1	1	0	1	0	0	0	0	0
-0.94302	0.47614	0.18478	0.30725	19	10	1	0	1	0	1	0	0	0	0	0
-0.94721	0.43396	0.07954	0.052842	20	10	1	0	0	0	1	0	0	0	0	0
-1.5281	0.16977	0.13251	0.15715	1	10	2	1	1	1	0	0	0	0	0	0
-1.5021	-0.016854	0.050801	0.054128	2	10	2	0	1	1	0	0	0	0	0	0
-1.5551	-0.0014912	0.05943	0.064457	3	10	2	0	0	1	0	0	0	0	0	0
-1.6741	0.11546	0.15639	0.086895	4	10	2	0	0	1	0	0	0	0	0	0
-1.6181	-0.1797	0.061132	0.059638	5	10	2	0	0	1	0	0	0	0	0	0
-1.483	0.054956	0.17531	0.099635	6	10	2	0	0	1	0	0	0	0	0	0
-1.1629	0.09947	0.13223	0.13443	7	10	2	0	0	1	0	0	0	0	0	0
-1.4588	-0.099149	0.090521	0.0746	8	10	2	0	0	1	0	0	0	0	0	0
-1.6438	-0.056975	0.19756	0.05965	9	10	2	0	0	1	0	0	0	0	0	0
-1.6745	-0.017773	0.074074	0.26022	10	10	2	0	1	1	0	0	0	0	0	0
-1.7425	0.15816	0.086173	0.057684	11	10	2	0	1	1	0	0	0	0	0	0
-1.92	-0.38122	0.23904	0.32929	12	10	2	1	1	1	0	0	0	0	0	0
-2.1485	0.023265	0.37162	0.30019	13	10	2	0	0	1	0	0	0	0	0	0
-1.9662	0.069186	0.084765	0.25191	14	10	2	1	1	1	0	0	0	0	0	0
-2.0472	0.1874	0.049133	0.20536	15	10	2	0	1	1	0	0	0	0	0	0
-2.2794	-0.23582	0.16439	0.29038	16	10	2	1	1	1	0	0	0	0	0	0
-2.5734	0.060941	0.16322	0.29523	17	10	2	0	0	1	0	0	0	0	0	0
-2.3031	-0.03605	0.10025	0.30152	18	10	2	1	1	1	0	0	0	0	0	0
-2.3223	-0.28295	0.067856	0.18355	19	10	2	0	0	1	0	0	0	0	0	0
-2.2884	-0.093054	0.06445	0.06186	20	10	2	0	1	1	0	0	0	0	0	0
-1.3155	-0.24199	0.057589	0.053185	1	10	3	0	0	0	1	0	0	0	0	0
-1.4304	-0.35874	0.15571	0.088042	2	10	3	1	1	0	1	0	0	0	0	0
-1.4945	-0.14948	0.11603	0.16432	3	10	3	0	0	0	1	0	0	0	0	0
-1.3807	-0.38496	0.1393	0.15975	4	10	3	0	1	0	1	0	0	0	0	0
-1.4537	-0.1395	0.033753	0.092023	5	10	3	0	0	0	1	0	0	0	0	0
-1.4695	-0.42142	0.092233	0.25157	6	10	3	1	1	0	1	0	0	0	0	0
-1.6001	-0.23426	0.13549	0.26898	7	10	3	0	0	0	1	0	0	0	0	0
-1.5559	-0.11432	0.13053	0.17079	8	10	3	0	0	0	1	0	0	0	0	0
-1.7266	-0.14704	0.10659	0.24621	9	10	3	1	1	0	1	0	0	0	0	0
-1.7897	0.11681	0.078523	0.16952	10	10	3	0	1	0	1	0	0	0	0	0
-1.9469	0.31509	0.078067	0.066658	11	10	3	0	0	0	1	0	0	0	0	0
-1.8928	0.11306	0.09018	0.091523	12	10	3	1	1	0	1	0	0	0	0	0
-1.3847	-0.15393	0.19014	0.096296	13	10	3	0	0	0	1	0	0	0	0	0
-1.644	-0.29869	0.64313	0.1819	14	10	3	0	0	0	1	0	0	0	0	0
-1.3452	0.10081	0.14262	0.12444	15	10	3	0	1	0	1	0	0	0	0	0
-1.7974	-0.37209	0.22899	0.41812	16	10	3	0	0	0	1	0	0	0	0	0
-1.8551	0.87619	0.14312	0.12313	17	10	3	0	0	0	1	0	0	0	0	0
-1.6575	0.56398	0.18479	0.29768	18	10	3	1	1	0	1	0	0	0	0	0
-1.8793	0.13414	0.13229	0.15477	19	10	3	0	1	0	1	0	0	0	0	0
-1.8749	0.036897	0.085875	0.1218	20	10	3	0	1	0	1	0	0	0	0	0
-1.2373	0.73456	0.14245	0.077048	1	10	4	0	0	1	0	0	0	0	0	0
-1.3502	0.80509	0.095449	0.15684	2	10	4	1	1	1	0	0	0	0	0	0
-1.3662	0.64736	0.087331	0.096218	3	10	4	0	1	1	0	0	0	0	0	0
-1.4482	0.58804	0.081218	0.088215	4	10	4	0	1	1	0	0	0	0	0	0
-1.4845	0.63454	0.046911	0.068069	5	10	4	0	0	1	0	0	0	0	0	0
-1.3418	0.46765	0.095755	0.053257	6	10	4	0	0	1	0	0	0	0	0	0
-1.34	0.50938	0.09955	0.14519	7	10	4	1	1	1	0	0	0	0	0	0
-1.3743	0.51212	0.086326	0.086776	8	10	4	0	1	1	0	0	0	0	0	0
-1.4061	0.45868	0.11627	0.075874	9	10	4	0	0	1	0	0	0	0	0	0
-1.4083	0.37605	0.1211	0.15152	10	10	4	1	1	1	0	0	0	0	0	0
-1.4003	0.14144	0.066622	0.13517	11	10	4	0	0	1	0	0	0	0	0	0
-1.4159	0.33481	0.078879	0.11512	12	10	4	1	1	1	0	0	0	0	0	0
-1.5524	0.74854	0.10763	0.27096	13	10	4	0	0	1	0	0	0	0	0	0
-1.6431	0.51373	0.049027	0.14586	14	10	4	0	0	1	0	0	0	0	0	0
-1.6391	0.69879	0.064481	0.25977	15	10	4	1	1	1	0	0	0	0	0	0
-1.5737	-0.010539	0.096913	0.17807	16	10	4	0	1	1	0	0	0	0	0	0
-1.6481	0.35105	0.053844	0.099028	17	10	4	0	0	1	0	0	0	0	0	0
-1.6806	0.42511	0.046572	0.11636	18	10	4	0	0	1	0	0	0	0	0	0
-1.6925	0.3807	0.049566	0.041383	19	10	4	0	0	1	0	0	0	0	0	0
-1.6433	0.31757	0.071024	0.22128	20	10	4	0	1	1	0	0	0	0	0	0
-0.40738	-0.12357	0.092293	0.14107	1	10	5	0	1	1	0	0	0	0	0	0
-0.50693	-0.032462	0.13905	0.088447	2	10	5	0	0	1	0	0	0	0	0	0
-0.52257	-0.20149	0.070551	0.15292	3	10	5	0	1	1	0	0	0	0	0	0
-0.75082	-0.36969	0.1522	0.10359	4	10	5	1	1	1	0	0	0	0	0	0
-0.6508	-0.054855	0.15521	0.086332	5	10	5	0	0	1	0	0	0	0	0	0
-0.72867	-0.24894	0.06713	0.16997	6	10	5	0	1	1	0	0	0	0	0	0
-0.9373	-0.41247	0.065726	0.30771	7	10	5	1	1	1	0	0	0	0	0	0
-0.94193	-0.35117	0.116	0.29251	8	10	5	0	1	1	0	0	0	0	0	0
-1.0516	-0.2008	0.078885	0.069762	9	10	5	0	0	1	0	0	0	0	0	0
-1.0635	-0.11882	0.077649	0.23181	10	10	5	1	1	1	0	0	0	0	0	0
-1.0737	-0.22007	0.069282	0.15066	11	10	5	0	0	1	0	0	0	0	0	0
-1.1178	-0.12084	0.086365	0.15606	12	10	5	1	1	1	0	0	0	0	0	0
-1.0381	-0.3288	0.063061	0.049397	13	10	5	0	0	1	0	0	0	0	0	0
-0.99139	-0.51617	0.090931	0.15457	14	10	5	0	0	1	0	0	0	0	0	0
-0.96272	-0.37612	0.075688	0.074171	15	10	5	0	0	1	0	0	0	0	0	0
-0.94163	-0.28179	0.048105	0.089848	16	10	5	0	0	1	0	0	0	0	0	0
-0.87591	-0.21551	0.056653	0.10303	17	10	5	0	1	1	0	0	0	0	0	0
-0.88697	-0.10923	0.041558	0.074758	18	10	5	0	0	1	0	0	0	0	0	0
-0.84542	-0.038115	0.023246	0.11199	19	10	5	0	0	1	0	0	0	0	0	0
-0.80161	-0.01162	0.052577	0.077787	20	10	5	1	1	1	0	0	0	0	0	0
-0.84972	0.15932	0.078476	0.10988	1	10	6	0	0	0	1	0	0	0	0	0
-1.002	0.054431	0.090273	0.19542	2	10	6	1	1	0	1	0	0	0	0	0
-1.0058	-0.35304	0.083908	0.15627	3	10	6	0	1	0	1	0	0	0	0	0
-1.12	-0.15595	0.15537	0.15652	4	10	6	1	1	0	1	0	0	0	0	0
-1.1593	-0.14009	0.066634	0.070438	5	10	6	0	0	0	1	0	0	0	0	0
-1.1275	-0.1801	0.046928	0.26268	6	10	6	0	1	0	1	0	0	0	0	0
-1.1881	-0.051278	0.061769	0.18623	7	10	6	0	1	0	1	0	0	0	0	0
-1.2538	-0.1792	0.049667	0.1564	8	10	6	0	0	0	1	0	0	0	0	0
-1.3473	-0.29232	0.1091	0.151	9	10	6	0	1	0	1	0	0	0	0	0
-1.217	-0.28167	0.13845	0.18596	10	10	6	0	0	0	1	0	0	0	0	0
-1.3555	-0.08554	0.13763	0.29098	11	10	6	1	1	0	1	0	0	0	0	0
-1.2075	-0.22143	0.11148	0.12811	12	10	6	0	1	0	1	0	0	0	0	0
-1.4817	-0.29963	0.12621	0.14139	13	10	6	0	0	0	1	0	0	0	0	0
-1.6704	-0.049108	0.045416	0.072602	14	10	6	0	0	0	1	0	0	0	0	0
-1.6581	-0.052565	0.033195	0.12328	15	10	6	0	0	0	1	0	0	0	0	0
-1.4919	-0.2091	0.14142	0.097819	16	10	6	1	1	0	1	0	0	0	0	0
-1.5609	0.053937	0.10359	0.12512	17	10	6	0	0	0	1	0	0	0	0	0
-1.7693	-0.020191	0.081131	0.16516	18	10	6	0	0	0	1	0	0	0	0	0
-1.7369	0.0072764	0.10109	0.097154	19	10	6	0	0	0	1	0	0	0	0	0
-1.6248	-0.25063	0.14438	0.23597	20	10	6	1	1	0	1	0	0	0	0	0
0.047347	-0.91694	0.2498	0.225	1	10	7	0	1	0	0	0	1	0	0	0
-0.10296	-0.948	0.11194	0.15809	2	10	7	0	0	0	0	0	1	0	0	0
-0.086736	-0.86751	0.10687	0.082588	3	10	7	0	0	0	0	0	1	0	0	0
-0.076154	-0.78325	0.036255	0.11977	4	10	7	0	1	0	0	0	1	0	0	0
-0.17874	-0.81324	0.24788	0.13945	5	10	7	1	1	0	0	0	1	0	0	0
-0.27187	-0.94844	0.11742	0.083798	6	10	7	0	0	0	0	0	1	0	0	0
-0.15498	-1.036	0.1042	0.089044	7	10	7	1	1	0	0	0	1	0	0	0
-0.19055	-0.95482	0.21518	0.23982	8	10	7	0	0	0	0	0	1	0	0	0
0.025277	-1.1808	0.14688	0.12447	9	10	7	0	0	0	0	0	1	0	0	0
-0.092075	-1.2914	0.24355	0.1011	10	10	7	1	1	0	0	0	1	0	0	0
0.37904	-1.2045	0.43462	0.10978	11	10	7	0	1	0	0	0	1	0	0	0
-0.045532	-1.1507	0.15845	0.080146	12	10	7	0	0	0	0	0	1	0	0	0
-0.30808	-1.0153	0.13514	0.10967	13	10	7	0	1	0	0	0	1	0	0	0
-0.01024	-1.2992	0.20291	0.22329	14	10	7	0	0	0	0	0	1	0	0	0
0.21535	-1.1883	0.36083	0.35095	15	10	7	1	1	0	0	0	1	0	0	0
0.17129	-1.1298	0.12591	0.29793	16	10	7	0	1	0	0	0	1	0	0	0
0.16718	-1.3044	0.20193	0.13522	17	10	7	1	1	0	0	0	1	0	0	0
0.5095	-1.8993	0.65241	0.34807	18	10	7	0	0	0	0	0	1	0	0	0
0.25868	-1.7115	0.085419	0.061906	19	10	7	0	0	0	0	0	1	0	0	0
0.13624	-1.6463	0.072607	0.11977	20	10	7	0	0	0	0	0	1	0	0	0
-0.56133	-1.1618	0.3178	0.16858	1	10	8	1	1	0	0	0	0	0	1	0
-0.78963	-1.0776	0.053332	0.12856	2	10	8	0	0	0	0	0	0	0	1	0
-0.97575	-1.0608	0.61604	0.23199	3	10	8	1	1	0	0	0	0	0	1	0
-0.1235	-0.99087	0.43801	0.63209	4	10	8	0	0	0	0	0	0	0	1	0
-0.15973	-0.36744	0.054712	0.070355	5	10	8	0	0	0	0	0	0	0	1	0
-0.50517	-0.99697	0.25702	0.28733	6	10	8	0	0	0	0	0	0	0	1	0
-0.73282	-1.0223	0.065983	0.23982	7	10	8	0	0	0	0	0	0	0	1	0
-0.59213	-1.3597	0.069646	0.16635	8	10	8	0	0	0	0	0	0	0	1	0
-0.70281	-1.3807	0.039968	0.1558	9	10	8	0	0	0	0	0	0	0	1	0
-0.85577	-1.6943	0.11891	0.19294	10	10	8	1	1	0	0	0	0	0	1	0
-0.78034	-1.2239	0.12952	0.16421	11	10	8	0	1	0	0	0	0	0	1	0
-0.92363	-1.1315	0.09968	0.13635	12	10	8	0	1	0	0	0	0	0	1	0
-0.9666	-1.1038	0.061739	0.16506	13	10	8	0	0	0	0	0	0	0	1	0
-0.86359	-1.4902	0.12105	0.081826	14	10	8	0	1	0	0	0	0	0	1	0
-1.079	-1.1499	0.11691	0.28158	15	10	8	0	1	0	0	0	0	0	1	0
-1.1801	-1.0797	0.072961	0.20144	16	10	8	0	1	0	0	0	0	0	1	0
-1.1182	-1.1716	0.076613	0.21416	17	10	8	0	0	0	0	0	0	0	1	0
-1.0158	-1.0459	0.071802	0.11906	18	10	8	1	1	0	0	0	0	0	1	0
-0.94334	-1.0702	0.1305	0.11212	19	10	8	1	1	0	0	0	0	0	1	0
-1.0736	-1.1038	0.08726	0.15861	20	10	8	0	0	0	0	0	0	0	1	0
-0.26398	-0.33114	0.058881	0.16562	1	10	9	0	0	0	0	0	0	1	0	0
-0.35133	-0.26954	0.053123	0.094358	2	10	9	0	0	0	0	0	0	1	0	0
-0.49069	-0.68036	0.095558	0.13869	3	10	9	0	0	0	0	0	0	1	0	0
-0.52658	-0.46013	0.11653	0.32846	4	10	9	1	1	0	0	0	0	1	0	0
-0.5799	-0.54214	0.098897	0.38248	5	10	9	1	1	0	0	0	0	1	0	0
-0.54913	-0.9316	0.051814	0.096033	6	10	9	0	1	0	0	0	0	1	0	0
-0.68854	-0.5048	0.07956	0.13645	7	10	9	0	0	0	0	0	0	1	0	0
-0.65049	-0.27209	0.050394	0.090748	8	10	9	0	1	0	0	0	0	1	0	0
-0.56169	-0.63002	0.099707	0.20898	9	10	9	0	0	0	0	0	0	1	0	0
-0.45307	-0.77967	0.060544	0.13245	10	10	9	0	1	0	0	0	0	1	0	0
-0.49226	-0.63977	0.036605	0.045143	11	10	9	0	0	0	0	0	0	1	0	0
-0.67116	-0.33418	0.12149	0.20774	12	10	9	1	1	0	0	0	0	1	0	0
-0.80539	-0.54333	0.062925	0.36668	13	10	9	0	0	0	0	0	0	1	0	0
-0.72224	-0.89467	0.070308	0.077712	14	10	9	0	1	0	0	0	0	1	0	0
-0.73895	-0.77092	0.078232	0.057901	15	10	9	0	0	0	0	0	0	1	0	0
-0.68663	-0.64588	0.057904	0.051601	16	10	9	0	1	0	0	0	0	1	0	0
-0.90436	-0.54598	0.15257	0.17298	17	10	9	1	1	0	0	0	0	1	0	0
-0.97867	-0.34959	0.087269	0.070787	18	10	9	0	0	0	0	0	0	1	0	0
-0.9906	-0.43617	0.046131	0.074847	19	10	9	0	0	0	0	0	0	1	0	0
-0.9522	-0.72366	0.067201	0.15903	20	10	9	1	1	0	0	0	0	1	0	0
-0.14574	0.07917	0.25847	0.14831	1	10	10	0	1	0	0	1	0	0	0	0
-0.61678	-0.10406	0.22912	0.12408	2	10	10	1	1	0	0	1	0	0	0	0
-0.10131	-0.022639	0.56161	0.12319	3	10	10	0	0	0	0	1	0	0	0	0
-0.19362	-0.047626	0.057117	0.08856	4	10	10	0	0	0	0	1	0	0	0	0
0.0314	-0.36238	0.13438	0.11624	5	10	10	0	1	0	0	1	0	0	0	0
-0.34456	-0.12356	0.071541	0.34136	6	10	10	0	0	0	0	1	0	0	0	0
-0.38907	-0.3276	0.068117	0.060498	7	10	10	0	1	0	0	1	0	0	0	0
-0.44828	-0.3967	0.071914	0.061847	8	10	10	0	0	0	0	1	0	0	0	0
-0.54241	-0.78855	0.15828	0.086286	9	10	10	0	0	0	0	1	0	0	0	0
-0.23915	-0.62912	0.19387	0.11839	10	10	10	0	0	0	0	1	0	0	0	0
-0.19004	-0.094875	0.21299	0.24494	11	10	10	0	1	0	0	1	0	0	0	0
-0.56552	0.3165	0.16637	0.13271	12	10	10	1	1	0	0	1	0	0	0	0
-0.30434	-0.15024	0.1224	0.1371	13	10	10	0	0	0	0	1	0	0	0	0
-0.34062	-0.22875	0.20236	0.32673	14	10	10	1	1	0	0	1	0	0	0	0
-0.41276	-0.22207	0.06092	0.071039	15	10	10	0	0	0	0	1	0	0	0	0
-0.52949	-0.01336	0.14267	0.11863	16	10	10	0	1	0	0	1	0	0	0	0
-0.65132	0.18805	0.099848	0.12408	17	10	10	0	0	0	0	1	0	0	0	0
-0.42522	-0.081995	0.12403	0.17488	18	10	10	1	1	0	0	1	0	0	0	0
-0.12826	0.10632	0.20057	0.28049	19	10	10	1	1	0	0	1	0	0	0	0
-0.11856	0.20032	0.083283	0.093523	20	10	10	0	0	0	0	1	0	0	0	0
-1.0385	-0.32133	0.17274	0.15313	1	10	11	1	1	0	0	0	0	0	0	1
-0.97322	0.02236	0.1925	0.18732	2	10	11	1	1	0	0	0	0	0	0	1
-0.98369	0.15847	0.13546	0.16307	3	10	11	0	1	0	0	0	0	0	0	1
-1.1423	-0.066885	0.096172	0.12929	4	10	11	0	0	0	0	0	0	0	0	1
-1.1172	-0.023411	0.044876	0.096848	5	10	11	0	0	0	0	0	0	0	0	1
-0.95408	-0.093056	0.18771	0.14022	6	10	11	0	0	0	0	0	0	0	0	1
-0.62565	-0.56466	0.19421	0.1499	7	10	11	0	1	0	0	0	0	0	0	1
-0.83258	-0.27221	0.15909	0.076239	8	10	11	1	1	0	0	0	0	0	0	1
-0.7894	0.21758	0.13582	0.24871	9	10	11	0	0	0	0	0	0	0	0	1
-0.86548	0.26197	0.13684	0.045628	10	10	11	0	1	0	0	0	0	0	0	1
-1.0448	0.13098	0.096219	0.3611	11	10	11	0	0	0	0	0	0	0	0	1
-1.2203	-0.005153	0.10994	0.14801	12	10	11	1	1	0	0	0	0	0	0	1
-1.1072	0.12209	0.075774	0.079467	13	10	11	0	1	0	0	0	0	0	0	1
-1.2121	0.073485	0.069032	0.095305	14	10	11	0	0	0	0	0	0	0	0	1
-1.2384	0.16962	0.03208	0.087336	15	10	11	0	0	0	0	0	0	0	0	1
-1.3063	0.11991	0.060874	0.099596	16	10	11	1	1	0	0	0	0	0	0	1
-1.1734	0.25757	0.058269	0.15317	17	10	11	0	1	0	0	0	0	0	0	1
-1.2493	0.20654	0.12133	0.28379	18	10	11	0	0	0	0	0	0	0	0	1
-1.4118	0.65535	0.056083	0.088634	19	10	11	0	0	0	0	0	0	0	0	1
-1.386	0.271	0.063992	0.13408	20	10	11	0	0	0	0	0	0	0	0	1
0.33436	-0.0067726	0.070704	0.13234	1	11	1	0	0	1	0	0	0	0	0	0
0.3022	0.040728	0.065282	0.047328	2	11	1	0	0	1	0	0	0	0	0	0
0.25382	0.020583	0.056517	0.12612	3	11	1	0	1	1	0	0	0	0	0	0
0.25081	-0.0051498	0.09818	0.16008	4	11	1	0	1	1	0	0	0	0	0	0
0.29128	-0.11327	0.05956	0.11614	5	11	1	1	1	1	0	0	0	0	0	0
0.25799	-0.18284	0.079669	0.20643	6	11	1	0	0	1	0	0	0	0	0	0
0.32141	-0.48737	0.056808	0.155	7	11	1	0	0	1	0	0	0	0	0	0
0.33598	-0.33323	0.076665	0.13607	8	11	1	0	0	1	0	0	0	0	0	0
0.30537	-0.49197	0.070362	0.35596	9	11	1	1	1	1	0	0	0	0	0	0
0.3101	-0.93994	0.049516	0.20367	10	11	1	0	0	1	0	0	0	0	0	0
0.25319	-0.90827	0.047068	0.17494	11	11	1	0	0	1	0	0	0	0	0	0
0.29092	-0.73493	0.043709	0.14647	12	11	1	0	1	1	0	0	0	0	0	0
0.30473	-0.77253	0.075356	0.19665	13	11	1	0	1	1	0	0	0	0	0	0
0.35406	-0.64995	0.07325	0.10154	14	11	1	0	0	1	0	0	0	0	0	0
0.29996	-0.64177	0.069627	0.12282	15	11	1	1	1	1	0	0	0	0	0	0
0.34506	-0.77077	0.084788	0.25454	16	11	1	1	1	1	0	0	0	0	0	0
0.29575	-1.0118	0.066763	0.10625	17	11	1	0	0	1	0	0	0	0	0	0
0.31358	-0.90118	0.042093	0.04839	18	11	1	0	1	1	0	0	0	0	0	0
0.30001	-0.61969	0.075915	0.22117	19	11	1	1	1	1	0	0	0	0	0	0
0.36011	-1.0987	0.08324	0.1468	20	11	1	0	0	1	0	0	0	0	0	0
0.030949	1.0998	0.043357	0.079913	1	11	2	0	0	0	1	0	0	0	0	0
-0.018428	0.98637	0.039597	0.08279	2	11	2	0	1	0	1	0	0	0	0	0
0.029269	1.0475	0.078322	0.1872	3	11	2	1	1	0	1	0	0	0	0	0
0.011013	0.89341	0.07561	0.1304	4	11	2	0	0	0	1	0	0	0	0	0
0.080204	0.9498	0.098533	0.11858	5	11	2	0	1	0	1	0	0	0	0	0
0.082284	0.5459	0.061586	0.092034	6	11	2	0	1	0	1	0	0	0	0	0
0.080705	0.54324	0.0482	0.18166	7	11	2	1	1	0	1	0	0	0	0	0
0.015838	0.56583	0.057527	0.076928	8	11	2	0	0	0	1	0	0	0	0	0
-0.012862	0.80427	0.060335	0.16254	9	11	2	0	0	0	1	0	0	0	0	0
-0.040962	0.6215	0.064407	0.13021	10	11	2	0	1	0	1	0	0	0	0	0
-0.039142	0.4598	0.047656	0.10463	11	11	2	0	0	0	1	0	0	0	0	0
-0.13123	0.73424	0.058282	0.1441	12	11	2	0	0	0	1	0	0	0	0	0
-0.21845	0.76484	0.036751	0.047567	13	11	2	0	0	0	1	0	0	0	0	0
-0.16468	0.84456	0.053255	0.11512	14	11	2	0	0	0	1	0	0	0	0	0
-0.15125	0.85895	0.061151	0.12993	15	11	2	0	0	0	1	0	0	0	0	0
-0.20468	0.56291	0.088769	0.16482	16	11	2	1	1	0	1	0	0	0	0	0
-0.14328	0.4268	0.056975	0.14931	17	11	2	1	1	0	1	0	0	0	0	0
-0.15771	0.51328	0.047308	0.16294	18	11	2	0	0	0	1	0	0	0	0	0
-0.16931	0.66509	0.066166	0.13351	19	11	2	0	1	0	1	0	0	0	0	0
-0.25861	0.65843	0.069681	0.073846	20	11	2	1	1	0	1	0	0	0	0	0
0.23769	1.063	0.062777	0.10915	1	11	3	0	1	1	0	0	0	0	0	0
0.32213	0.79441	0.053943	0.10397	2	11	3	0	0	1	0	0	0	0	0	0
0.28239	0.95497	0.03886	0.24848	3	11	3	0	0	1	0	0	0	0	0	0
0.27259	0.90665	0.047096	0.11891	4	11	3	0	1	1	0	0	0	0	0	0
0.29057	0.8732	0.035555	0.10246	5	11	3	0	0	1	0	0	0	0	0	0
0.26222	0.78513	0.050987	0.1394	6	11	3	1	1	1	0	0	0	0	0	0
0.32785	0.62112	0.073734	0.14882	7	11	3	1	1	1	0	0	0	0	0	0
0.31451	0.37857	0.087598	0.084218	8	11	3	0	0	1	0	0	0	0	0	0
0.28651	0.59162	0.060153	0.073166	9	11	3	0	0	1	0	0	0	0	0	0
0.19339	0.79829	0.065235	0.16979	10	11	3	1	1	1	0	0	0	0	0	0
0.27027	0.40523	0.048064	0.062424	11	11	3	0	0	1	0	0	0	0	0	0
0.27729	0.51653	0.05587	0.061285	12	11	3	0	0	1	0	0	0	0	0	0
0.29759	0.3008	0.035447	0.083689	13	11	3	0	1	1	0	0	0	0	0	0
0.2682	0.21071	0.079023	0.15386	14	11	3	0	0	1	0	0	0	0	0	0
0.29024	0.11803	0.065027	0.19925	15	11	3	1	1	1	0	0	0	0	0	0
0.32999	-0.062701	0.060108	0.057755	16	11	3	0	0	1	0	0	0	0	0	0
0.31725	-0.2047	0.058516	0.11324	17	11	3	1	1	1	0	0	0	0	0	0
0.2727	-0.30834	0.080812	0.18361	18	11	3	0	1	1	0	0	0	0	0	0
0.14363	-0.001322	0.057512	0.17225	19	11	3	0	1	1	0	0	0	0	0	0
0.12739	-0.093587	0.042694	0.26416	20	11	3	0	0	1	0	0	0	0	0	0
-0.055059	1.3481	0.042428	0.13719	1	11	4	0	1	0	1	0	0	0	0	0
-0.048068	1.4064	0.066323	0.17473	2	11	4	1	1	0	1	0	0	0	0	0
-0.040331	1.286	0.072308	0.12151	3	11	4	0	1	0	1	0	0	0	0	0
-0.068373	1.3863	0.066742	0.12054	4	11	4	0	0	0	1	0	0	0	0	0
-0.086354	1.4049	0.052295	0.10133	5	11	4	1	1	0	1	0	0	0	0	0
0.032408	1.0715	0.065082	0.079927	6	11	4	1	1	0	1	0	0	0	0	0
0.056862	1.0718	0.060648	0.078479	7	11	4	0	0	0	1	0	0	0	0	0
0.062623	1.1028	0.074213	0.13049	8	11	4	0	1	0	1	0	0	0	0	0
0.015956	1.0173	0.081921	0.15086	9	11	4	0	1	0	1	0	0	0	0	0
0.072161	0.82296	0.054755	0.098755	10	11	4	0	0	0	1	0	0	0	0	0
0.076103	0.73305	0.057594	0.098317	11	11	4	0	0	0	1	0	0	0	0	0
-0.011	0.82092	0.061214	0.13752	12	11	4	0	0	0	1	0	0	0	0	0
0.012338	0.94103	0.041234	0.074323	13	11	4	0	0	0	1	0	0	0	0	0
0.070429	0.64495	0.069368	0.12156	14	11	4	0	0	0	1	0	0	0	0	0
0.069324	0.76632	0.055243	0.19311	15	11	4	0	0	0	1	0	0	0	0	0
-0.071613	0.72963	0.063039	0.13126	16	11	4	0	0	0	1	0	0	0	0	0
-0.12514	0.63149	0.054788	0.12484	17	11	4	1	1	0	1	0	0	0	0	0
-0.13825	0.59872	0.06982	0.073031	18	11	4	0	0	0	1	0	0	0	0	0
-0.19831	0.88699	0.082884	0.17217	19	11	4	1	1	0	1	0	0	0	0	0
-0.19799	0.37425	0.090819	0.15154	20	11	4	0	1	0	1	0	0	0	0	0
-0.45543	1.0706	0.059348	0.15727	1	11	5	0	1	0	1	0	0	0	0	0
-0.48937	1.0225	0.062447	0.19428	2	11	5	0	0	0	1	0	0	0	0	0
-0.57353	0.89766	0.056381	0.096106	3	11	5	0	0	0	1	0	0	0	0	0
-0.65676	0.89214	0.04178	0.10259	4	11	5	0	1	0	1	0	0	0	0	0
-0.65596	0.87794	0.05695	0.129	5	11	5	0	0	0	1	0	0	0	0	0
-0.73935	1.0261	0.063695	0.20433	6	11	5	0	1	0	1	0	0	0	0	0
-0.68857	0.75665	0.067677	0.11604	7	11	5	0	1	0	1	0	0	0	0	0
-0.66922	0.82174	0.064745	0.15843	8	11	5	0	0	0	1	0	0	0	0	0
-0.72041	0.78552	0.065209	0.12038	9	11	5	1	1	0	1	0	0	0	0	0
-0.7164	0.63647	0.062208	0.10293	10	11	5	1	1	0	1	0	0	0	0	0
-0.72657	0.50206	0.081339	0.095619	11	11	5	0	0	0	1	0	0	0	0	0
-0.75202	0.48564	0.088058	0.11977	12	11	5	0	0	0	1	0	0	0	0	0
-0.64783	0.25128	0.051741	0.16327	13	11	5	0	0	0	1	0	0	0	0	0
-0.64991	-0.053453	0.067447	0.15252	14	11	5	0	1	0	1	0	0	0	0	0
-0.69213	0.084511	0.065207	0.088781	15	11	5	0	0	0	1	0	0	0	0	0
-0.69769	0.31456	0.053733	0.21672	16	11	5	0	0	0	1	0	0	0	0	0
-0.75442	0.34314	0.059836	0.11062	17	11	5	1	1	0	1	0	0	0	0	0
-0.76505	0.14708	0.07655	0.18671	18	11	5	1	1	0	1	0	0	0	0	0
-0.7966	0.23972	0.041115	0.12224	19	11	5	0	0	0	1	0	0	0	0	0
-0.76712	0.4916	0.068023	0.21488	20	11	5	1	1	0	1	0	0	0	0	0
-0.36946	1.4339	0.042143	0.14529	1	11	6	1	1	1	0	0	0	0	0	0
-0.30455	1.3138	0.054716	0.10592	2	11	6	0	0	1	0	0	0	0	0	0
-0.2878	1.4532	0.06244	0.14012	3	11	6	0	0	1	0	0	0	0	0	0
-0.30827	1.4732	0.049356	0.056399	4	11	6	1	1	1	0	0	0	0	0	0
-0.33638	1.3404	0.061156	0.086417	5	11	6	0	1	1	0	0	0	0	0	0
-0.30949	1.3815	0.071242	0.16064	6	11	6	1	1	1	0	0	0	0	0	0
-0.2262	0.96036	0.051949	0.08597	7	11	6	0	0	1	0	0	0	0	0	0
-0.32812	0.94995	0.06295	0.081335	8	11	6	0	0	1	0	0	0	0	0	0
-0.25472	0.98433	0.066642	0.15008	9	11	6	1	1	1	0	0	0	0	0	0
-0.2749	0.70546	0.066565	0.093918	10	11	6	0	0	1	0	0	0	0	0	0
-0.25229	0.8721	0.048443	0.10321	11	11	6	0	1	1	0	0	0	0	0	0
-0.25055	1.1145	0.058566	0.0426	12	11	6	0	1	1	0	0	0	0	0	0
-0.24193	1.2477	0.056853	0.25585	13	11	6	0	0	1	0	0	0	0	0	0
-0.24589	0.98138	0.077408	0.078796	14	11	6	0	1	1	0	0	0	0	0	0
-0.27158	0.95454	0.038428	0.061319	15	11	6	0	1	1	0	0	0	0	0	0
-0.26957	0.86653	0.069858	0.07999	16	11	6	0	0	1	0	0	0	0	0	0
-0.28958	0.81368	0.076702	0.12073	17	11	6	0	0	1	0	0	0	0	0	0
-0.3059	0.65588	0.062475	0.15443	18	11	6	1	1	1	0	0	0	0	0	0
-0.21794	0.12949	0.10756	0.24815	19	11	6	0	0	1	0	0	0	0	0	0
-0.25034	0.2553	0.036095	0.076328	20	11	6	0	0	1	0	0	0	0	0	0
-0.060877	1.0271	0.064597	0.12515	1	11	7	0	0	0	0	1	0	0	0	0
-0.091932	1.0326	0.069324	0.1002	2	11	7	0	0	0	0	1	0	0	0	0
-0.084211	0.77389	0.063269	0.11177	3	11	7	0	0	0	0	1	0	0	0	0
-0.070017	0.94087	0.06303	0.0816	4	11	7	1	1	0	0	1	0	0	0	0
-0.10036	0.92661	0.04765	0.046328	5	11	7	1	1	0	0	1	0	0	0	0
-0.10192	0.91514	0.057982	0.098162	6	11	7	1	1	0	0	1	0	0	0	0
-0.063295	0.8511	0.075223	0.10065	7	11	7	0	0	0	0	1	0	0	0	0
-0.10955	0.90519	0.077385	0.067907	8	11	7	0	0	0	0	1	0	0	0	0
-0.11995	1.0041	0.050349	0.12207	9	11	7	0	0	0	0	1	0	0	0	0
-0.092934	0.59713	0.042133	0.15845	10	11	7	0	0	0	0	1	0	0	0	0
-0.12362	0.43409	0.099447	0.13662	11	11	7	0	1	0	0	1	0	0	0	0
-0.11352	0.48483	0.041523	0.073023	12	11	7	0	0	0	0	1	0	0	0	0
-0.064891	0.38647	0.075951	0.17162	13	11	7	0	1	0	0	1	0	0	0	0
-0.0052868	0.469	0.061675	0.092961	14	11	7	0	1	0	0	1	0	0	0	0
-0.025389	0.45202	0.058962	0.13425	15	11	7	0	0	0	0	1	0	0	0	0
-0.029728	0.30157	0.050208	0.047968	16	11	7	0	1	0	0	1	0	0	0	0
-0.042006	0.44738	0.069247	0.12205	17	11	7	1	1	0	0	1	0	0	0	0
-0.080396	0.58089	0.066938	0.07761	18	11	7	0	0	0	0	1	0	0	0	0
-0.03211	0.62599	0.03552	0.15659	19	11	7	0	1	0	0	1	0	0	0	0
-0.10053	0.6024	0.053674	0.09892	20	11	7	1	1	0	0	1	0	0	0	0
0.0075745	0.96273	0.079787	0.18356	1	11	8	0	0	0	0	0	0	0	1	0
-0.039645	0.89684	0.045109	0.088884	2	11	8	0	1	0	0	0	0	0	1	0
-0.040923	0.87925	0.061898	0.25439	3	11	8	1	1	0	0	0	0	0	1	0
-0.13442	0.68011	0.070452	0.077921	4	11	8	1	1	0	0	0	0	0	1	0
-0.1685	0.67755	0.035616	0.10865	5	11	8	0	0	0	0	0	0	0	1	0
-0.20823	0.832	0.084423	0.18341	6	11	8	1	1	0	0	0	0	0	1	0
-0.17083	0.48428	0.051322	0.1543	7	11	8	0	0	0	0	0	0	0	1	0
-0.15087	0.6985	0.085264	0.22814	8	11	8	1	1	0	0	0	0	0	1	0
-0.16895	0.65407	0.061915	0.148	9	11	8	0	1	0	0	0	0	0	1	0
-0.16315	0.70335	0.054062	0.13148	10	11	8	0	1	0	0	0	0	0	1	0
-0.17848	0.63799	0.076459	0.1166	11	11	8	0	0	0	0	0	0	0	1	0
-0.18593	0.84923	0.06445	0.14909	12	11	8	0	0	0	0	0	0	0	1	0
-0.22781	0.86632	0.03493	0.19912	13	11	8	0	1	0	0	0	0	0	1	0
-0.27901	0.75888	0.077737	0.090496	14	11	8	0	0	0	0	0	0	0	1	0
-0.20904	0.60922	0.08043	0.059342	15	11	8	0	0	0	0	0	0	0	1	0
-0.16547	0.53581	0.064533	0.081481	16	11	8	1	1	0	0	0	0	0	1	0
-0.18397	0.43027	0.080319	0.1796	17	11	8	0	0	0	0	0	0	0	1	0
-0.20518	0.68394	0.035807	0.18815	18	11	8	0	1	0	0	0	0	0	1	0
-0.2154	0.61138	0.091666	0.17711	19	11	8	0	0	0	0	0	0	0	1	0
-0.23335	0.57177	0.042059	0.14989	20	11	8	0	0	0	0	0	0	0	1	0
-0.20815	1.34	0.10065	0.09818	1	11	9	0	0	0	0	0	0	1	0	0
-0.26503	1.3964	0.062283	0.093865	2	11	9	0	0	0	0	0	0	1	0	0
-0.28241	1.6613	0.037807	0.11058	3	11	9	0	0	0	0	0	0	1	0	0
-0.26876	1.5357	0.028218	0.082809	4	11	9	0	1	0	0	0	0	1	0	0
-0.28139	1.351	0.043792	0.12551	5	11	9	0	1	0	0	0	0	1	0	0
-0.27706	1.5299	0.050281	0.091948	6	11	9	0	0	0	0	0	0	1	0	0
-0.32931	1.6846	0.06559	0.082802	7	11	9	0	0	0	0	0	0	1	0	0
-0.34677	1.8526	0.062299	0.10514	8	11	9	0	1	0	0	0	0	1	0	0
-0.32412	1.5356	0.041682	0.066322	9	11	9	0	0	0	0	0	0	1	0	0
-0.27022	1.2713	0.07966	0.078352	10	11	9	0	0	0	0	0	0	1	0	0
-0.2656	1.304	0.068854	0.11153	11	11	9	0	0	0	0	0	0	1	0	0
-0.24344	1.1459	0.033098	0.062257	12	11	9	0	1	0	0	0	0	1	0	0
-0.2287	1.1466	0.052235	0.067785	13	11	9	1	1	0	0	0	0	1	0	0
-0.17928	0.96637	0.04233	0.090283	14	11	9	1	1	0	0	0	0	1	0	0
-0.20448	1.0302	0.053983	0.069336	15	11	9	0	0	0	0	0	0	1	0	0
-0.14482	0.96218	0.071867	0.11782	16	11	9	1	1	0	0	0	0	1	0	0
-0.14816	0.72112	0.041024	0.07306	17	11	9	0	1	0	0	0	0	1	0	0
-0.14809	0.78202	0.081398	0.14021	18	11	9	1	1	0	0	0	0	1	0	0
-0.12884	0.78126	0.055527	0.25016	19	11	9	0	0	0	0	0	0	1	0	0
-0.13872	0.84825	0.077304	0.14361	20	11	9	1	1	0	0	0	0	1	0	0
-0.13639	0.83464	0.054962	0.13612	1	11	10	0	0	0	0	0	1	0	0	0
-0.089186	1.0053	0.07775	0.21728	2	11	10	1	1	0	0	0	1	0	0	0
-0.18608	1.3249	0.095848	0.1072	3	11	10	0	0	0	0	0	1	0	0	0
-0.16028	1.0511	0.057372	0.1377	4	11	10	1	1	0	0	0	1	0	0	0
-0.1258	1.1626	0.038571	0.11299	5	11	10	1	1	0	0	0	1	0	0	0
-0.11102	0.79746	0.031412	0.15321	6	11	10	0	0	0	0	0	1	0	0	0
-0.10089	0.85671	0.051886	0.088934	7	11	10	0	1	0	0	0	1	0	0	0
-0.10969	0.96019	0.051591	0.16383	8	11	10	0	1	0	0	0	1	0	0	0
-0.16117	0.78074	0.068095	0.13427	9	11	10	0	0	0	0	0	1	0	0	0
-0.083334	0.67793	0.049459	0.032903	10	11	10	0	0	0	0	0	1	0	0	0
-0.12103	0.85971	0.050731	0.17152	11	11	10	1	1	0	0	0	1	0	0	0
-0.035939	0.61243	0.1085	0.10015	12	11	10	0	0	0	0	0	1	0	0	0
-0.016301	0.66285	0.062249	0.2101	13	11	10	1	1	0	0	0	1	0	0	0
0.01126	0.67886	0.12957	0.21082	14	11	10	0	0	0	0	0	1	0	0	0
0.00092143	0.6061	0.064108	0.19076	15	11	10	0	1	0	0	0	1	0	0	0
0.015654	0.28331	0.089425	0.16607	16	11	10	0	1	0	0	0	1	0	0	0
0.087636	0.20508	0.056289	0.12259	17	11	10	0	0	0	0	0	1	0	0	0
0.073107	0.32481	0.077113	0.16272	18	11	10	0	0	0	0	0	1	0	0	0
0.084092	0.18617	0.070124	0.085386	19	11	10	0	1	0	0	0	1	0	0	0
0.08091	0.31347	0.077909	0.10347	20	11	10	0	0	0	0	0	1	0	0	0
-0.33091	0.57132	0.10878	0.096993	1	11	11	0	0	0	0	0	0	0	0	1
-0.40275	0.94924	0.081826	0.22754	2	11	11	0	0	0	0	0	0	0	0	1
-0.41056	0.79454	0.039794	0.17822	3	11	11	0	0	0	0	0	0	0	0	1
-0.46037	1.0156	0.060858	0.20291	4	11	11	0	0	0	0	0	0	0	0	1
-0.39905	0.96055	0.091212	0.23482	5	11	11	1	1	0	0	0	0	0	0	1
-0.32127	0.79117	0.059825	0.12143	6	11	11	1	1	0	0	0	0	0	0	1
-0.34903	0.83963	0.049967	0.098426	7	11	11	0	1	0	0	0	0	0	0	1
-0.3558	1.0143	0.063973	0.12697	8	11	11	0	0	0	0	0	0	0	0	1
-0.31802	0.79739	0.052576	0.05107	9	11	11	0	0	0	0	0	0	0	0	1
-0.29945	0.66345	0.048569	0.14438	10	11	11	1	1	0	0	0	0	0	0	1
-0.24644	0.47109	0.098862	0.13057	11	11	11	0	0	0	0	0	0	0	0	1
-0.30594	0.44427	0.039846	0.043029	12	11	11	0	0	0	0	0	0	0	0	1
-0.30541	0.50426	0.047765	0.12991	13	11	11	0	0	0	0	0	0	0	0	1
-0.23808	0.55859	0.058757	0.18249	14	11	11	1	1	0	0	0	0	0	0	1
-0.21356	0.1877	0.047181	0.087425	15	11	11	0	1	0	0	0	0	0	0	1
-0.19049	0.34734	0.041863	0.064512	16	11	11	0	0	0	0	0	0	0	0	1
-0.23321	0.35945	0.063203	0.25841	17	11	11	1	1	0	0	0	0	0	0	1
-0.11798	-0.15608	0.047779	0.13853	18	11	11	0	1	0	0	0	0	0	0	1
-0.13444	0.10523	0.026848	0.082406	19	11	11	0	1	0	0	0	0	0	0	1
-0.14443	0.095436	0.039776	0.14526	20	11	11	0	1	0	0	0	0	0	0	1
-1.0293	-0.34931	0.11877	0.34951	1	12	1	0	0	0	1	0	0	0	0	0
-0.9251	-0.03271	0.039105	0.10459	2	12	1	0	0	0	1	0	0	0	0	0
-0.81712	0.088008	0.036853	0.15501	3	12	1	0	0	0	1	0	0	0	0	0
-0.85419	-0.53215	0.040267	0.12525	4	12	1	0	0	0	1	0	0	0	0	0
-0.85401	-0.53975	0.025704	0.083606	5	12	1	0	0	0	1	0	0	0	0	0
-0.85087	-0.40891	0.05711	0.20574	6	12	1	0	0	0	1	0	0	0	0	0
-0.88423	0.23885	0.046712	0.086351	7	12	1	0	0	0	1	0	0	0	0	0
-0.94956	-0.013999	0.039322	0.12246	8	12	1	0	0	0	1	0	0	0	0	0
-0.95421	0.02629	0.032116	0.19552	9	12	1	0	1	0	1	0	0	0	0	0
-1.0171	-0.7687	0.21913	0.37001	10	12	1	1	1	0	1	0	0	0	0	0
-1.1631	-0.73879	0.13834	0.19585	11	12	1	0	1	0	1	0	0	0	0	0
-1.1385	-0.96117	0.049384	0.13469	12	12	1	0	0	0	1	0	0	0	0	0
-1.0995	-0.35925	0.05562	0.14163	13	12	1	0	1	0	1	0	0	0	0	0
-1.064	-0.46275	0.058211	0.25541	14	12	1	0	1	0	1	0	0	0	0	0
-1.0737	-0.75268	0.056897	0.097346	15	12	1	0	0	0	1	0	0	0	0	0
-1.1041	-0.5411	0.076141	0.15209	16	12	1	1	1	0	1	0	0	0	0	0
-1.1097	-0.701	0.026484	0.13089	17	12	1	0	1	0	1	0	0	0	0	0
-1.0748	-0.78924	0.15122	0.39948	18	12	1	1	1	0	1	0	0	0	0	0
-1.0046	-1.0404	0.15115	0.17333	19	12	1	1	1	0	1	0	0	0	0	0
-0.91491	-1.1209	0.17279	0.24418	20	12	1	1	1	0	1	0	0	0	0	0
-0.78026	0.6424	0.16693	0.25619	1	12	2	0	0	0	1	0	0	0	0	0
-0.95857	0.53051	0.075602	0.070916	2	12	2	0	0	0	1	0	0	0	0	0
-1.0412	0.35542	0.039374	0.051012	3	12	2	0	1	0	1	0	0	0	0	0
-1.1362	0.33818	0.10558	0.18053	4	12	2	1	1	0	1	0	0	0	0	0
-1.3002	0.28232	0.06526	0.14186	5	12	2	0	0	0	1	0	0	0	0	0
-1.4361	0.77936	0.10915	0.28759	6	12	2	0	0	0	1	0	0	0	0	0
-1.3469	0.11191	0.13876	0.1322	7	12	2	1	1	0	1	0	0	0	0	0
-1.4103	-0.080037	0.066635	0.21505	8	12	2	0	1	0	1	0	0	0	0	0
-1.352	-0.10723	0.046677	0.32863	9	12	2	0	1	0	1	0	0	0	0	0
-1.3386	-0.093364	0.023896	0.18594	10	12	2	0	0	0	1	0	0	0	0	0
-1.3346	-0.13368	0.032473	0.12195	11	12	2	0	0	0	1	0	0	0	0	0
-1.3948	0.056966	0.15105	0.075525	12	12	2	0	0	0	1	0	0	0	0	0
-1.3172	0.018183	0.10706	0.28842	13	12	2	1	1	0	1	0	0	0	0	0
-1.212	-0.53569	0.13917	0.2968	14	12	2	1	1	0	1	0	0	0	0	0
-1.2016	-0.99195	0.04269	0.12462	15	12	2	0	1	0	1	0	0	0	0	0
-1.0924	-0.77155	0.14378	0.3275	16	12	2	0	0	0	1	0	0	0	0	0
-1.1941	0.076532	0.080477	0.096309	17	12	2	0	0	0	1	0	0	0	0	0
-1.257	-0.15316	0.063961	0.20873	18	12	2	0	1	0	1	0	0	0	0	0
-1.1295	-0.44667	0.10975	0.25879	19	12	2	1	1	0	1	0	0	0	0	0
-1.0563	-0.72054	0.054688	0.10976	20	12	2	0	0	0	1	0	0	0	0	0
-0.58769	1.168	0.14683	0.18065	1	12	3	0	1	0	1	0	0	0	0	0
-0.6566	0.79778	0.046838	0.26529	2	12	3	0	0	0	1	0	0	0	0	0
-0.60337	0.23983	0.038685	0.19702	3	12	3	0	1	0	1	0	0	0	0	0
-0.61248	0.50802	0.032962	0.058986	4	12	3	0	1	0	1	0	0	0	0	0
-0.65691	0.46152	0.058481	0.13153	5	12	3	0	0	0	1	0	0	0	0	0
-0.73769	0.22837	0.070157	0.21989	6	12	3	0	0	0	1	0	0	0	0	0
-0.80742	0.18847	0.07093	0.18088	7	12	3	0	0	0	1	0	0	0	0	0
-0.86515	0.53229	0.05843	0.33337	8	12	3	0	0	0	1	0	0	0	0	0
-1.1054	0.47507	0.14627	0.15436	9	12	3	0	0	0	1	0	0	0	0	0
-1.1723	0.58825	0.035988	0.19517	10	12	3	0	0	0	1	0	0	0	0	0
-1.059	0.41682	0.075864	0.63283	11	12	3	1	1	0	1	0	0	0	0	0
-0.83567	-0.18829	0.068754	0.085646	12	12	3	0	1	0	1	0	0	0	0	0
-0.87756	-0.051552	0.058716	0.18139	13	12	3	0	0	0	1	0	0	0	0	0
-1.0364	0.31108	0.051023	0.11057	14	12	3	0	1	0	1	0	0	0	0	0
-1.0745	0.44208	0.16194	0.1181	15	12	3	1	1	0	1	0	0	0	0	0
-0.94366	0.85104	0.14498	0.24786	16	12	3	1	1	0	1	0	0	0	0	0
-0.81447	0.24634	0.043259	0.085235	17	12	3	0	0	0	1	0	0	0	0	0
-0.83028	0.10261	0.052354	0.12426	18	12	3	0	0	0	1	0	0	0	0	0
-0.97672	0.51347	0.12825	0.32406	19	12	3	1	1	0	1	0	0	0	0	0
-1.098	0.63696	0.19582	0.33465	20	12	3	1	1	0	1	0	0	0	0	0
-0.67967	0.48167	0.080767	0.23992	1	12	4	1	1	1	0	0	0	0	0	0
-0.69993	0.27848	0.061593	0.19344	2	12	4	0	0	1	0	0	0	0	0	0
-0.67184	-0.044007	0.029285	0.087904	3	12	4	0	0	1	0	0	0	0	0	0
-0.70061	0.23691	0.051057	0.19207	4	12	4	0	0	1	0	0	0	0	0	0
-0.67262	-0.037053	0.021886	0.11319	5	12	4	0	1	1	0	0	0	0	0	0
-0.65858	-0.099609	0.052662	0.15002	6	12	4	0	0	1	0	0	0	0	0	0
-0.77741	0.040742	0.095812	0.10406	7	12	4	0	1	1	0	0	0	0	0	0
-0.78948	0.18598	0.061391	0.40153	8	12	4	0	0	1	0	0	0	0	0	0
-0.84611	0.41985	0.068369	0.17793	9	12	4	0	0	1	0	0	0	0	0	0
-0.82717	0.32733	0.055987	0.1328	10	12	4	0	0	1	0	0	0	0	0	0
-0.79122	0.10521	0.062264	0.051166	11	12	4	0	0	1	0	0	0	0	0	0
-0.82297	0.11725	0.055143	0.19595	12	12	4	1	1	1	0	0	0	0	0	0
-0.86907	-0.056857	0.052033	0.12821	13	12	4	1	1	1	0	0	0	0	0	0
-0.87422	0.081794	0.093723	0.23614	14	12	4	1	1	1	0	0	0	0	0	0
-0.82075	0.13778	0.077165	0.21006	15	12	4	0	0	1	0	0	0	0	0	0
-0.85633	0.23279	0.054973	0.17367	16	12	4	0	1	1	0	0	0	0	0	0
-0.95292	0.8429	0.039978	0.19852	17	12	4	0	1	1	0	0	0	0	0	0
-0.98922	0.58132	0.028378	0.22651	18	12	4	0	0	1	0	0	0	0	0	0
-0.97075	0.10887	0.024983	0.13967	19	12	4	0	1	1	0	0	0	0	0	0
-1.0228	-0.33771	0.052434	0.16081	20	12	4	1	1	1	0	0	0	0	0	0
-1.0269	0.63971	0.061208	0.25037	1	12	5	0	1	1	0	0	0	0	0	0
-1.0399	1.2525	0.059329	0.081241	2	12	5	0	0	1	0	0	0	0	0	0
-1.1426	1.2797	0.054875	0.19933	3	12	5	1	1	1	0	0	0	0	0	0
-1.0794	1.2462	0.14267	0.32078	4	12	5	1	1	1	0	0	0	0	0	0
-1.1934	0.65414	0.11751	0.10929	5	12	5	1	1	1	0	0	0	0	0	0
-1.2617	0.83687	0.065576	0.086077	6	12	5	0	0	1	0	0	0	0	0	0
-1.2948	0.75284	0.03254	0.14896	7	12	5	0	1	1	0	0	0	0	0	0
-1.3282	0.88323	0.043716	0.15348	8	12	5	0	0	1	0	0	0	0	0	0
-1.3325	0.68439	0.03654	0.1676	9	12	5	0	0	1	0	0	0	0	0	0
-1.3292	0.48888	0.020138	0.14063	10	12	5	0	1	1	0	0	0	0	0	0
-1.3212	0.57892	0.03293	0.10013	11	12	5	0	1	1	0	0	0	0	0	0
-1.4356	1.2682	0.09387	0.20977	12	12	5	0	0	1	0	0	0	0	0	0
-1.5842	0.89088	0.10922	0.15764	13	12	5	0	0	1	0	0	0	0	0	0
-1.6161	0.65773	0.077891	0.056765	14	12	5	0	0	1	0	0	0	0	0	0
-1.639	0.40681	0.033421	0.12041	15	12	5	0	0	1	0	0	0	0	0	0
-1.5032	0.29525	0.1172	0.37031	16	12	5	1	1	1	0	0	0	0	0	0
-1.6444	0.36008	0.064548	0.28489	17	12	5	0	1	1	0	0	0	0	0	0
-1.885	0.38131	0.23996	0.30323	18	12	5	1	1	1	0	0	0	0	0	0
-2.2966	0.0055985	0.09894	0.28788	19	12	5	0	0	1	0	0	0	0	0	0
-2.3043	-0.23052	0.077377	0.16519	20	12	5	0	0	1	0	0	0	0	0	0
-0.61943	0.48159	0.15779	0.1639	1	12	6	1	1	1	0	0	0	0	0	0
-0.52755	0.51185	0.062896	0.21438	2	12	6	0	0	1	0	0	0	0	0	0
-0.56266	0.98594	0.058638	0.13717	3	12	6	0	0	1	0	0	0	0	0	0
-0.58357	0.67851	0.064943	0.11394	4	12	6	0	0	1	0	0	0	0	0	0
-0.57716	0.39937	0.033757	0.12302	5	12	6	0	0	1	0	0	0	0	0	0
-0.59344	0.30756	0.037043	0.092959	6	12	6	0	1	1	0	0	0	0	0	0
-0.70539	0.66439	0.086004	0.20164	7	12	6	1	1	1	0	0	0	0	0	0
-0.85256	0.042002	0.10253	0.1968	8	12	6	0	0	1	0	0	0	0	0	0
-0.90245	-0.13834	0.09332	0.15296	9	12	6	0	0	1	0	0	0	0	0	0
-0.90677	-0.14703	0.059148	0.15793	10	12	6	0	1	1	0	0	0	0	0	0
-0.89549	0.20341	0.062349	0.076814	11	12	6	0	0	1	0	0	0	0	0	0
-0.8554	0.24606	0.05825	0.12215	12	12	6	0	1	1	0	0	0	0	0	0
-0.81194	0.084077	0.061398	0.1049	13	12	6	0	1	1	0	0	0	0	0	0
-0.66579	-0.19486	0.06381	0.30173	14	12	6	1	1	1	0	0	0	0	0	0
-0.70212	-0.64545	0.056592	0.1228	15	12	6	0	0	1	0	0	0	0	0	0
-0.71751	-0.45803	0.059298	0.11506	16	12	6	0	1	1	0	0	0	0	0	0
-0.70249	-0.20471	0.075331	0.16093	17	12	6	1	1	1	0	0	0	0	0	0
-0.68095	-0.45946	0.060731	0.17499	18	12	6	0	0	1	0	0	0	0	0	0
-0.75155	-0.56177	0.024233	0.076695	19	12	6	0	0	1	0	0	0	0	0	0
-0.81228	-0.52372	0.077907	0.15863	20	12	6	1	1	1	0	0	0	0	0	0
-0.52242	-0.99879	0.096954	0.18832	1	12	7	0	1	0	0	0	1	0	0	0
-0.59996	-1.0745	0.079134	0.10159	2	12	7	0	0	0	0	0	1	0	0	0
-0.66281	-0.99461	0.16511	0.60067	3	12	7	1	1	0	0	0	1	0	0	0
-0.5905	-1.1558	0.095396	0.25823	4	12	7	0	0	0	0	0	1	0	0	0
-0.73416	-1.4459	0.03753	0.13053	5	12	7	0	0	0	0	0	1	0	0	0
-0.68218	-1.487	0.05486	0.15667	6	12	7	0	0	0	0	0	1	0	0	0
-0.76244	-1.4569	0.092142	0.13959	7	12	7	0	1	0	0	0	1	0	0	0
-0.80698	-1.6926	0.070216	0.12785	8	12	7	0	0	0	0	0	1	0	0	0
-0.68372	-1.5378	0.089236	0.36109	9	12	7	0	0	0	0	0	1	0	0	0
-0.82058	-1.4214	0.11962	0.28862	10	12	7	1	1	0	0	0	1	0	0	0
-0.68792	-1.2755	0.079184	0.1995	11	12	7	1	1	0	0	0	1	0	0	0
-0.75967	-1.4529	0.052693	0.16597	12	12	7	0	0	0	0	0	1	0	0	0
-0.6894	-1.3688	0.11581	0.39495	13	12	7	1	1	0	0	0	1	0	0	0
-0.54638	-1.2689	0.026885	0.26088	14	12	7	0	1	0	0	0	1	0	0	0
-0.51125	-1.2829	0.040057	0.19511	15	12	7	0	1	0	0	0	1	0	0	0
-0.47761	-1.2296	0.035415	0.054798	16	12	7	0	0	0	0	0	1	0	0	0
-0.44043	-0.88136	0.062797	0.26037	17	12	7	1	1	0	0	0	1	0	0	0
-0.67572	-1.5719	0.049956	0.10452	18	12	7	0	0	0	0	0	1	0	0	0
-0.62409	-1.4694	0.067347	0.15447	19	12	7	0	0	0	0	0	1	0	0	0
-0.61162	-1.3559	0.051974	0.16973	20	12	7	0	1	0	0	0	1	0	0	0
0.94725	1.3423	0.38464	0.22363	1	12	8	0	1	0	0	1	0	0	0	0
0.29859	1.5721	0.081451	0.12658	2	12	8	0	0	0	0	1	0	0	0	0
0.2733	0.87669	0.090638	0.23478	3	12	8	0	0	0	0	1	0	0	0	0
0.01422	0.79781	0.10633	0.14172	4	12	8	0	1	0	0	1	0	0	0	0
0.054932	0.49944	0.084367	0.20123	5	12	8	1	1	0	0	1	0	0	0	0
-0.10492	0.50661	0.057182	0.16863	6	12	8	1	1	0	0	1	0	0	0	0
-0.061351	0.57928	0.055743	0.26375	7	12	8	0	0	0	0	1	0	0	0	0
-0.027138	0.90668	0.043635	0.082413	8	12	8	0	0	0	0	1	0	0	0	0
-0.074286	1.4857	0.085035	0.51562	9	12	8	0	0	0	0	1	0	0	0	0
-0.21475	1.1551	0.059756	0.3274	10	12	8	0	0	0	0	1	0	0	0	0
-0.35504	-0.54664	0.21036	0.29191	11	12	8	1	1	0	0	1	0	0	0	0
-0.38609	-0.78726	0.095649	0.15735	12	12	8	0	1	0	0	1	0	0	0	0
-0.44376	-0.61153	0.059702	0.11175	13	12	8	0	1	0	0	1	0	0	0	0
-0.36321	-0.33344	0.058549	0.1484	14	12	8	0	0	0	0	1	0	0	0	0
-0.28808	0.28244	0.067661	0.18796	15	12	8	0	0	0	0	1	0	0	0	0
-0.2585	-0.4487	0.055467	0.27157	16	12	8	1	1	0	0	1	0	0	0	0
-0.20517	-0.37705	0.066911	0.20247	17	12	8	0	1	0	0	1	0	0	0	0
-0.23203	0.38773	0.044864	0.24308	18	12	8	0	0	0	0	1	0	0	0	0
-0.27589	-0.22546	0.054946	0.39638	19	12	8	0	0	0	0	1	0	0	0	0
-0.32146	-0.1969	0.11264	0.22989	20	12	8	1	1	0	0	1	0	0	0	0
-1.2264	-1.2115	0.043692	0.18261	1	12	9	0	0	0	0	0	0	0	1	0
-1.2782	-1.3266	0.024911	0.31026	2	12	9	0	0	0	0	0	0	0	1	0
-1.2117	-1.0068	0.071637	0.27869	3	12	9	0	0	0	0	0	0	0	1	0
-1.1032	-1.0062	0.064695	0.21088	4	12	9	0	1	0	0	0	0	0	1	0
-1.1183	-1.1509	0.098024	0.14325	5	12	9	1	1	0	0	0	0	0	1	0
-1.1659	-0.52489	0.094805	0.327	6	12	9	1	1	0	0	0	0	0	1	0
-1.1759	-0.60503	0.035264	0.20039	7	12	9	0	0	0	0	0	0	0	1	0
-1.1415	-0.84215	0.22323	0.31301	8	12	9	1	1	0	0	0	0	0	1	0
-1.3011	-1.2485	0.073033	0.31486	9	12	9	0	1	0	0	0	0	0	1	0
-1.271	-0.77884	0.034447	0.25539	10	12	9	0	0	0	0	0	0	0	1	0
-1.313	-0.37384	0.098833	0.11452	11	12	9	1	1	0	0	0	0	0	1	0
-1.4929	-0.59063	0.072471	0.14856	12	12	9	0	0	0	0	0	0	0	1	0
-1.5172	-0.48183	0.022337	0.1524	13	12	9	0	0	0	0	0	0	0	1	0
-1.5475	-0.75603	0.030927	0.056646	14	12	9	0	1	0	0	0	0	0	1	0
-1.5651	-0.79874	0.04003	0.16403	15	12	9	0	0	0	0	0	0	0	1	0
-1.5491	-0.48117	0.042913	0.27587	16	12	9	0	0	0	0	0	0	0	1	0
-1.5466	-0.66507	0.061284	0.20629	17	12	9	1	1	0	0	0	0	0	1	0
-1.7275	-1.3253	0.13841	0.16491	18	12	9	0	1	0	0	0	0	0	1	0
-1.6867	-1.2927	0.11435	0.18236	19	12	9	0	0	0	0	0	0	0	1	0
-1.5853	-0.96458	0.15263	0.13743	20	12	9	0	1	0	0	0	0	0	1	0
-1.1714	0.62305	0.095237	0.081587	1	12	10	0	0	0	0	0	0	0	0	1
-1.1596	0.67367	0.041308	0.10188	2	12	10	0	0	0	0	0	0	0	0	1
-1.1888	0.71356	0.038901	0.39853	3	12	10	1	1	0	0	0	0	0	0	1
-1.1275	-0.03817	0.12054	0.12932	4	12	10	1	1	0	0	0	0	0	0	1
-1.3723	0.040671	0.096585	0.094305	5	12	10	1	1	0	0	0	0	0	0	1
-1.5212	-0.046229	0.047523	0.23809	6	12	10	0	0	0	0	0	0	0	0	1
-1.6309	0.35916	0.14866	0.1917	7	12	10	0	1	0	0	0	0	0	0	1
-1.5968	0.35636	0.11924	0.14135	8	12	10	1	1	0	0	0	0	0	0	1
-1.4616	0.1924	0.15005	0.10946	9	12	10	0	1	0	0	0	0	0	0	1
-1.3832	0.48304	0.16126	0.17507	10	12	10	0	0	0	0	0	0	0	0	1
-1.3952	0.66354	0.15685	0.064994	11	12	10	0	1	0	0	0	0	0	0	1
-1.3583	0.55266	0.080629	0.14842	12	12	10	0	0	0	0	0	0	0	0	1
-1.385	0.78191	0.04487	0.12817	13	12	10	0	0	0	0	0	0	0	0	1
-1.4318	1.0138	0.026784	0.1727	14	12	10	0	1	0	0	0	0	0	0	1
-1.4441	0.2895	0.044002	0.62112	15	12	10	0	1	0	0	0	0	0	0	1
-1.6544	-0.55834	0.14496	0.19714	16	12	10	0	0	0	0	0	0	0	0	1
-1.4358	-0.63259	0.049871	0.068324	17	12	10	0	0	0	0	0	0	0	0	1
-1.3332	-0.19444	0.060561	0.14394	18	12	10	0	0	0	0	0	0	0	0	1
-1.326	0.038501	0.077107	0.16899	19	12	10	1	1	0	0	0	0	0	0	1
-1.3663	-0.48012	0.10592	0.20781	20	12	10	0	0	0	0	0	0	0	0	1
-1.4908	-0.65342	0.076563	0.18938	1	12	11	0	1	0	0	0	0	1	0	0
-1.5613	-0.48537	0.041175	0.1803	2	12	11	0	0	0	0	0	0	1	0	0
-1.6917	-0.43667	0.082523	0.19108	3	12	11	0	0	0	0	0	0	1	0	0
-1.7352	-0.58422	0.053324	0.19868	4	12	11	0	0	0	0	0	0	1	0	0
-1.7501	-0.83478	0.039952	0.16956	5	12	11	0	0	0	0	0	0	1	0	0
-1.7825	-0.84784	0.065226	0.31023	6	12	11	0	0	0	0	0	0	1	0	0
-1.7829	-0.99345	0.026368	0.10253	7	12	11	0	0	0	0	0	0	1	0	0
-1.8548	-0.90156	0.06689	0.21553	8	12	11	0	0	0	0	0	0	1	0	0
-1.8294	-1.0108	0.078154	0.10183	9	12	11	0	0	0	0	0	0	1	0	0
-1.8671	-1.2826	0.059448	0.2211	10	12	11	1	1	0	0	0	0	1	0	0
-1.8739	-1.324	0.051098	0.10085	11	12	11	1	1	0	0	0	0	1	0	0
-1.9811	-1.4754	0.074761	0.12103	12	12	11	0	1	0	0	0	0	1	0	0
-1.9878	-1.3452	0.042425	0.15372	13	12	11	0	0	0	0	0	0	1	0	0
-1.9829	-1.5088	0.058828	0.19364	14	12	11	0	1	0	0	0	0	1	0	0
-2.0843	-1.2369	0.08664	0.16897	15	12	11	0	1	0	0	0	0	1	0	0
-1.928	-1.5778	0.18539	0.34597	16	12	11	1	1	0	0	0	0	1	0	0
-1.6312	-1.5463	0.094996	0.13427	17	12	11	0	0	0	0	0	0	1	0	0
-1.6867	-1.2262	0.063896	0.1311	18	12	11	1	1	0	0	0	0	1	0	0
-1.7237	-1.3976	0.11221	0.18329	19	12	11	1	1	0	0	0	0	1	0	0
-1.6574	-1.0191	0.050139	0.17065	20	12	11	0	1	0	0	0	0	1	0	0
0.35576	-5.6798	0.38203	0.13618	1	13	1	0	0	0	1	0	0	0	0	0
0.36655	-5.7923	0.058411	0.10465	2	13	1	1	1	0	1	0	0	0	0	0
0.35859	-5.7452	0.051699	0.091208	3	13	1	1	1	0	1	0	0	0	0	0
0.32689	-5.7377	0.054273	0.06463	4	13	1	0	1	0	1	0	0	0	0	0
0.37487	-5.7598	0.063308	0.071653	5	13	1	0	0	0	1	0	0	0	0	0
0.39568	-5.9075	0.11704	0.085504	6	13	1	0	1	0	1	0	0	0	0	0
0.31258	-6.1383	0.096134	0.15609	7	13	1	1	1	0	1	0	0	0	0	0
0.20985	-6.1545	0.089189	0.11106	8	13	1	1	1	0	1	0	0	0	0	0
0.23136	-6.1563	0.031662	0.093543	9	13	1	0	0	0	1	0	0	0	0	0
0.23683	-6.2497	0.11315	0.22966	10	13	1	0	0	0	1	0	0	0	0	0
0.32037	-6.0626	0.15606	0.1563	11	13	1	0	1	0	1	0	0	0	0	0
0.20269	-5.9513	0.031382	0.06611	12	13	1	0	1	0	1	0	0	0	0	0
0.18629	-5.9551	0.037917	0.13683	13	13	1	0	0	0	1	0	0	0	0	0
0.2234	-6.1878	0.076043	0.20197	14	13	1	0	0	0	1	0	0	0	0	0
0.19656	-6.1372	0.086224	0.18174	15	13	1	0	0	0	1	0	0	0	0	0
0.19496	-5.9578	0.030111	0.14009	16	13	1	0	1	0	1	0	0	0	0	0
0.16825	-5.7754	0.02324	0.086835	17	13	1	0	0	0	1	0	0	0	0	0
0.10945	-5.502	0.069504	0.047854	18	13	1	0	0	0	1	0	0	0	0	0
0.14695	-5.79	0.067395	0.16645	19	13	1	0	0	0	1	0	0	0	0	0
0.15437	-5.7287	0.046245	0.10778	20	13	1	1	1	0	1	0	0	0	0	0
0.64605	-3.8559	0.27086	0.32989	1	13	2	0	0	1	0	0	0	0	0	0
0.71064	-4.1441	0.20355	0.080273	2	13	2	0	0	1	0	0	0	0	0	0
0.97129	-4.4668	0.10595	0.19183	3	13	2	0	0	1	0	0	0	0	0	0
0.99767	-4.52	0.082227	0.057787	4	13	2	0	0	1	0	0	0	0	0	0
0.98365	-4.3758	0.087045	0.16794	5	13	2	0	1	1	0	0	0	0	0	0
0.98201	-4.6319	0.029633	0.11519	6	13	2	1	1	1	0	0	0	0	0	0
1.0222	-4.6997	0.042323	0.1398	7	13	2	0	0	1	0	0	0	0	0	0
1.0752	-4.7344	0.11527	0.14964	8	13	2	1	1	1	0	0	0	0	0	0
1.0622	-5.0761	0.089771	0.15426	9	13	2	0	1	1	0	0	0	0	0	0
0.89923	-5.3659	0.12143	0.15262	10	13	2	1	1	1	0	0	0	0	0	0
1.0648	-4.7886	0.082356	0.23162	11	13	2	0	0	1	0	0	0	0	0	0
1.0716	-4.5085	0.065158	0.13234	12	13	2	0	1	1	0	0	0	0	0	0
1.0632	-4.3515	0.096357	0.11671	13	13	2	0	0	1	0	0	0	0	0	0
1.0989	-4.4006	0.092894	0.14157	14	13	2	1	1	1	0	0	0	0	0	0
1.0511	-4.5124	0.078237	0.093976	15	13	2	0	0	1	0	0	0	0	0	0
1.0714	-4.3111	0.059532	0.081753	16	13	2	0	0	1	0	0	0	0	0	0
1.0246	-3.8958	0.08843	0.19501	17	13	2	0	1	1	0	0	0	0	0	0
1.1037	-3.8911	0.089114	0.13525	18	13	2	0	0	1	0	0	0	0	0	0
1.1374	-4.3877	0.068636	0.19524	19	13	2	1	1	1	0	0	0	0	0	0
1.1155	-4.5111	0.067054	0.15908	20	13	2	0	1	1	0	0	0	0	0	0
-0.24322	-4.7221	0.13014	0.069074	1	13	3	0	1	1	0	0	0	0	0	0
-0.16852	-4.6754	0.099195	0.28004	2	13	3	0	1	1	0	0	0	0	0	0
-0.13298	-4.8928	0.05313	0.096277	3	13	3	0	0	1	0	0	0	0	0	0
-0.0045395	-4.9445	0.18794	0.069198	4	13	3	0	0	1	0	0	0	0	0	0
0.0078931	-4.9282	0.1481	0.37472	5	13	3	1	1	1	0	0	0	0	0	0
-0.026117	-5.3255	0.077349	0.10167	6	13	3	0	0	1	0	0	0	0	0	0
-0.075495	-5.2197	0.099264	0.095213	7	13	3	1	1	1	0	0	0	0	0	0
-0.12591	-5.4293	0.12844	0.13421	8	13	3	1	1	1	0	0	0	0	0	0
-0.22478	-5.2536	0.073032	0.086479	9	13	3	0	1	1	0	0	0	0	0	0
-0.13221	-5.1699	0.11445	0.085566	10	13	3	0	0	1	0	0	0	0	0	0
0.13355	-4.9953	0.11238	0.15844	11	13	3	0	0	1	0	0	0	0	0	0
0.37271	-5.0209	0.20166	0.22426	12	13	3	0	0	1	0	0	0	0	0	0
1.3404	-5.064	0.6155	0.15078	13	13	3	0	1	1	0	0	0	0	0	0
-0.085109	-4.9334	0.41122	0.16934	14	13	3	0	0	1	0	0	0	0	0	0
-0.24235	-5.0987	0.18805	0.20892	15	13	3	1	1	1	0	0	0	0	0	0
-0.24556	-5.3517	0.075632	0.10856	16	13	3	0	0	1	0	0	0	0	0	0
-0.17012	-5.4447	0.056953	0.14671	17	13	3	0	0	1	0	0	0	0	0	0
-0.17408	-5.432	0.074072	0.071984	18	13	3	0	1	1	0	0	0	0	0	0
-0.18754	-5.4756	0.06659	0.22187	19	13	3	0	0	1	0	0	0	0	0	0
0.0045787	-5.6815	0.19372	0.348	20	13	3	1	1	1	0	0	0	0	0	0
0.75475	-3.6142	0.28369	0.12984	1	13	4	0	0	0	1	0	0	0	0	0
1.0386	-4.0937	0.17714	0.31926	2	13	4	1	1	0	1	0	0	0	0	0
1.1175	-4.5088	0.35089	0.2041	3	13	4	0	0	0	1	0	0	0	0	0
1.0489	-4.6188	0.253	0.17643	4	13	4	0	0	0	1	0	0	0	0	0
1.2269	-4.3302	0.11256	0.16533	5	13	4	1	1	0	1	0	0	0	0	0
1.2534	-4.4849	0.047407	0.095096	6	13	4	1	1	0	1	0	0	0	0	0
1.2187	-4.6089	0.093175	0.14136	7	13	4	0	1	0	1	0	0	0	0	0
0.87623	-4.5473	0.45504	0.20007	8	13	4	0	0	0	1	0	0	0	0	0
1.1058	-4.4934	0.249	0.19752	9	13	4	0	0	0	1	0	0	0	0	0
1.1166	-4.191	0.043118	0.18132	10	13	4	0	1	0	1	0	0	0	0	0
1.1205	-4.0715	0.25113	0.10478	11	13	4	0	0	0	1	0	0	0	0	0
1.431	-4.4666	0.05262	0.256	12	13	4	1	1	0	1	0	0	0	0	0
1.3474	-4.5048	0.12253	0.15163	13	13	4	0	0	0	1	0	0	0	0	0
1.3433	-4.6329	0.068441	0.17626	14	13	4	0	0	0	1	0	0	0	0	0
1.332	-4.4524	0.11407	0.098556	15	13	4	0	1	0	1	0	0	0	0	0
1.4471	-4.4065	0.087682	0.14664	16	13	4	0	0	0	1	0	0	0	0	0
1.5284	-4.0978	0.10043	0.14823	17	13	4	0	1	0	1	0	0	0	0	0
1.0019	-4.0202	0.2555	0.047245	18	13	4	0	1	0	1	0	0	0	0	0
0.92542	-4.5062	0.052071	0.33173	19	13	4	1	1	0	1	0	0	0	0	0
0.87424	-4.5838	0.13091	0.16389	20	13	4	0	0	0	1	0	0	0	0	0
1.7732	-4.3352	0.066869	0.10326	1	13	5	0	1	1	0	0	0	0	0	0
1.722	-3.8862	0.048362	0.26301	2	13	5	0	0	1	0	0	0	0	0	0
1.7388	-3.6433	0.14509	0.37259	3	13	5	1	1	1	0	0	0	0	0	0
1.7815	-4.0665	0.086724	0.17724	4	13	5	0	0	1	0	0	0	0	0	0
1.7257	-4.3807	0.1481	0.24216	5	13	5	1	1	1	0	0	0	0	0	0
1.7418	-4.8009	0.33191	0.22913	6	13	5	0	1	1	0	0	0	0	0	0
1.8719	-4.8566	0.18254	0.1118	7	13	5	0	0	1	0	0	0	0	0	0
2.0266	-4.8458	0.13219	0.14223	8	13	5	1	1	1	0	0	0	0	0	0
1.9295	-4.9774	0.087234	0.064716	9	13	5	0	0	1	0	0	0	0	0	0
2.0581	-4.8297	0.14005	0.18328	10	13	5	1	1	1	0	0	0	0	0	0
2.1073	-4.8596	0.056937	0.072699	11	13	5	0	0	1	0	0	0	0	0	0
1.9975	-5.0148	0.12334	0.16691	12	13	5	0	1	1	0	0	0	0	0	0
1.5743	-5.1166	0.49464	0.23952	13	13	5	0	1	1	0	0	0	0	0	0
1.8584	-5.1601	0.15443	0.22765	14	13	5	0	0	1	0	0	0	0	0	0
1.9399	-5.2094	0.1218	0.16346	15	13	5	0	0	1	0	0	0	0	0	0
1.881	-4.949	0.0928	0.14418	16	13	5	0	0	1	0	0	0	0	0	0
1.7277	-5.1935	0.29907	0.25026	17	13	5	0	1	1	0	0	0	0	0	0
1.4824	-4.7746	0.18736	0.40646	18	13	5	0	0	1	0	0	0	0	0	0
1.9144	-4.7186	0.15824	0.26664	19	13	5	1	1	1	0	0	0	0	0	0
2.0233	-5.0244	0.41472	0.10429	20	13	5	0	0	1	0	0	0	0	0	0
0.44658	-4.1781	0.13308	0.3754	1	13	6	0	1	0	1	0	0	0	0	0
0.5847	-4.6322	0.075734	0.17709	2	13	6	0	0	0	1	0	0	0	0	0
0.74901	-4.6547	0.082487	0.18752	3	13	6	1	1	0	1	0	0	0	0	0
0.78651	-4.7345	0.069003	0.12713	4	13	6	1	1	0	1	0	0	0	0	0
0.73602	-4.6301	0.077503	0.18238	5	13	6	1	1	0	1	0	0	0	0	0
0.70823	-4.6146	0.051144	0.19675	6	13	6	0	0	0	1	0	0	0	0	0
0.70523	-4.7273	0.055484	0.20014	7	13	6	0	0	0	1	0	0	0	0	0
0.7093	-4.9929	0.049338	0.10015	8	13	6	0	1	0	1	0	0	0	0	0
0.69558	-5.7595	0.087186	0.32305	9	13	6	0	0	0	1	0	0	0	0	0
0.69831	-5.272	0.13915	0.24709	10	13	6	0	0	0	1	0	0	0	0	0
0.63812	-4.9816	0.07486	0.09817	11	13	6	0	1	0	1	0	0	0	0	0
0.57136	-5.1361	0.059417	0.11636	12	13	6	0	0	0	1	0	0	0	0	0
0.58046	-5.1586	0.11129	0.27956	13	13	6	1	1	0	1	0	0	0	0	0
0.70169	-5.1928	0.071801	0.15391	14	13	6	0	0	0	1	0	0	0	0	0
0.81116	-5.6011	0.07129	0.13368	15	13	6	0	1	0	1	0	0	0	0	0
0.80933	-5.1961	0.17831	0.35961	16	13	6	0	0	0	1	0	0	0	0	0
0.3239	-4.6488	0.48884	0.39645	17	13	6	0	0	0	1	0	0	0	0	0
0.67931	-4.8723	0.4212	0.1912	18	13	6	1	1	0	1	0	0	0	0	0
1.1185	-4.7771	0.13782	0.17014	19	13	6	0	0	0	1	0	0	0	0	0
1.1969	-4.6785	0.16652	0.14076	20	13	6	0	1	0	1	0	0	0	0	0
0.4151	-4.5126	0.12015	0.13606	1	13	7	0	0	0	0	0	1	0	0	0
0.31623	-3.9245	0.16015	0.1298	2	13	7	0	1	0	0	0	1	0	0	0
0.28227	-3.9331	0.17984	0.10072	3	13	7	0	0	0	0	0	1	0	0	0
0.34064	-3.927	0.07277	0.14191	4	13	7	0	0	0	0	0	1	0	0	0
0.37592	-3.6944	0.11017	0.14682	5	13	7	0	0	0	0	0	1	0	0	0
0.36881	-4.0777	0.05661	0.19067	6	13	7	0	1	0	0	0	1	0	0	0
0.35998	-4.5138	0.064834	0.12222	7	13	7	0	1	0	0	0	1	0	0	0
0.30686	-5.1052	0.071274	0.16065	8	13	7	0	1	0	0	0	1	0	0	0
0.062078	-5.2646	0.33586	0.28004	9	13	7	0	0	0	0	0	1	0	0	0
0.25195	-4.8709	0.06825	0.14263	10	13	7	0	0	0	0	0	1	0	0	0
0.24147	-4.8618	0.073868	0.12593	11	13	7	1	1	0	0	0	1	0	0	0
0.18664	-5.0766	0.028822	0.12764	12	13	7	0	1	0	0	0	1	0	0	0
0.21053	-4.9914	0.062388	0.11719	13	13	7	1	1	0	0	0	1	0	0	0
0.22722	-5.3134	0.065158	0.16265	14	13	7	0	0	0	0	0	1	0	0	0
0.2567	-4.992	0.026365	0.16919	15	13	7	1	1	0	0	0	1	0	0	0
0.21711	-4.8808	0.082731	0.12926	16	13	7	1	1	0	0	0	1	0	0	0
0.3162	-4.744	0.088762	0.073015	17	13	7	0	0	0	0	0	1	0	0	0
0.35063	-4.9476	0.096514	0.08825	18	13	7	0	0	0	0	0	1	0	0	0
0.44146	-4.866	0.087841	0.067434	19	13	7	0	0	0	0	0	1	0	0	0
1.1275	-4.3274	0.26188	0.23101	20	13	7	1	1	0	0	0	1	0	0	0
0.4299	-4.8671	0.081588	0.17565	1	13	8	1	1	0	0	0	0	0	1	0
0.38123	-4.5699	0.090434	0.22845	2	13	8	0	0	0	0	0	0	0	1	0
0.57872	-4.9251	0.095302	0.16068	3	13	8	0	0	0	0	0	0	0	1	0
0.65262	-4.9312	0.062514	0.14702	4	13	8	1	1	0	0	0	0	0	1	0
0.6144	-5.1222	0.066598	0.075749	5	13	8	0	0	0	0	0	0	0	1	0
0.57721	-5.0474	0.061688	0.13238	6	13	8	0	0	0	0	0	0	0	1	0
0.36036	-4.7889	0.18265	0.16308	7	13	8	0	0	0	0	0	0	0	1	0
0.49109	-4.9236	0.27461	0.1797	8	13	8	1	1	0	0	0	0	0	1	0
-0.15311	-5.3199	0.62798	0.38507	9	13	8	0	1	0	0	0	0	0	1	0
0.01391	-5.0771	0.15213	0.11626	10	13	8	1	1	0	0	0	0	0	1	0
0.52274	-5.2161	0.56524	0.15911	11	13	8	0	0	0	0	0	0	0	1	0
0.91562	-4.993	0.092404	0.24953	12	13	8	0	1	0	0	0	0	0	1	0
0.85835	-4.871	0.076232	0.1447	13	13	8	0	1	0	0	0	0	0	1	0
1.0226	-4.9669	0.1449	0.2899	14	13	8	0	1	0	0	0	0	0	1	0
0.84493	-4.933	0.18377	0.26371	15	13	8	0	0	0	0	0	0	0	1	0
0.66759	-5.0754	0.14357	0.071711	16	13	8	0	1	0	0	0	0	0	1	0
0.77966	-5.0468	0.075246	0.1521	17	13	8	1	1	0	0	0	0	0	1	0
0.76937	-5.0845	0.052953	0.16543	18	13	8	0	0	0	0	0	0	0	1	0
0.76653	-4.9103	0.074177	0.081901	19	13	8	0	0	0	0	0	0	0	1	0
0.78438	-5.0393	0.1014	0.10907	20	13	8	0	0	0	0	0	0	0	1	0
1.5767	-4.3575	0.14006	0.19057	1	13	9	1	1	0	0	0	0	0	0	1
1.3668	-4.5894	0.12986	0.12173	2	13	9	0	0	0	0	0	0	0	0	1
1.5759	-4.2478	0.18037	0.10158	3	13	9	0	0	0	0	0	0	0	0	1
1.3239	-4.6181	0.31679	0.27037	4	13	9	0	0	0	0	0	0	0	0	1
1.0581	-4.9054	0.30299	0.22038	5	13	9	0	0	0	0	0	0	0	0	1
0.42898	-5.1199	0.23522	0.10785	6	13	9	0	1	0	0	0	0	0	0	1
0.747	-4.8544	0.10203	0.13297	7	13	9	1	1	0	0	0	0	0	0	1
0.88971	-4.6239	0.08632	0.10708	8	13	9	0	0	0	0	0	0	0	0	1
0.9292	-4.6457	0.19458	0.12196	9	13	9	0	0	0	0	0	0	0	0	1
1.1504	-4.7079	0.068587	0.16191	10	13	9	0	0	0	0	0	0	0	0	1
1.2582	-4.2561	0.14379	0.22865	11	13	9	1	1	0	0	0	0	0	0	1
1.31	-3.9635	0.056274	0.15893	12	13	9	0	1	0	0	0	0	0	0	1
1.2743	-3.7653	0.12135	0.32597	13	13	9	1	1	0	0	0	0	0	0	1
1.6769	-4.2987	0.59564	0.18277	14	13	9	0	0	0	0	0	0	0	0	1
1.3118	-4.3468	0.40202	0.12843	15	13	9	0	1	0	0	0	0	0	0	1
1.7604	-4.7254	0.071836	0.15572	16	13	9	0	0	0	0	0	0	0	0	1
1.6431	-4.5374	0.10109	0.30402	17	13	9	0	0	0	0	0	0	0	0	1
1.4501	-4.3049	0.10078	0.19488	18	13	9	0	1	0	0	0	0	0	0	1
1.3602	-4.8075	0.29432	0.1934	19	13	9	1	1	0	0	0	0	0	0	1
1.3772	-5.5526	0.47182	0.40734	20	13	9	0	1	0	0	0	0	0	0	1
-0.097452	-4.5046	0.45676	0.21052	1	13	10	1	1	0	0	1	0	0	0	0
0.30302	-4.5304	0.31168	0.24679	2	13	10	0	0	0	0	1	0	0	0	0
-0.55626	-4.5278	0.51525	0.13483	3	13	10	1	1	0	0	1	0	0	0	0
0.27208	-4.8139	0.46262	0.13253	4	13	10	0	1	0	0	1	0	0	0	0
0.22561	-4.6244	0.23722	0.1246	5	13	10	0	1	0	0	1	0	0	0	0
0.10815	-4.3344	0.064393	0.20672	6	13	10	0	0	0	0	1	0	0	0	0
0.099906	-4.412	0.06758	0.13511	7	13	10	0	0	0	0	1	0	0	0	0
0.11489	-4.7256	0.043951	0.24574	8	13	10	0	1	0	0	1	0	0	0	0
0.043292	-4.8918	0.1071	0.067395	9	13	10	1	1	0	0	1	0	0	0	0
0.11449	-4.9056	0.094459	0.23317	10	13	10	0	0	0	0	1	0	0	0	0
0.25931	-4.7424	0.12008	0.28758	11	13	10	1	1	0	0	1	0	0	0	0
0.32184	-4.8144	0.066031	0.096583	12	13	10	1	1	0	0	1	0	0	0	0
0.37775	-4.7451	0.14681	0.11648	13	13	10	0	0	0	0	1	0	0	0	0
0.21441	-4.8366	0.1947	0.22437	14	13	10	0	0	0	0	1	0	0	0	0
0.14818	-4.9787	0.065159	0.19507	15	13	10	0	0	0	0	1	0	0	0	0
0.15036	-4.9282	0.058165	0.11886	16	13	10	0	0	0	0	1	0	0	0	0
0.091175	-4.8888	0.040718	0.06329	17	13	10	0	1	0	0	1	0	0	0	0
0.027071	-4.4949	0.093554	0.31486	18	13	10	0	0	0	0	1	0	0	0	0
0.019457	-4.4744	0.26727	0.3719	19	13	10	0	0	0	0	1	0	0	0	0
-0.054456	-5.093	0.27195	0.13155	20	13	10	0	1	0	0	1	0	0	0	0
1.4458	-4.8779	0.11031	0.23718	1	13	11	0	1	0	0	0	0	1	0	0
1.47	-4.8325	0.18075	0.11174	2	13	11	0	0	0	0	0	0	1	0	0
1.5339	-4.7774	0.049444	0.12435	3	13	11	0	0	0	0	0	0	1	0	0
1.7166	-4.6122	0.14512	0.095581	4	13	11	0	1	0	0	0	0	1	0	0
1.5981	-4.7523	0.27328	0.2053	5	13	11	1	1	0	0	0	0	1	0	0
1.496	-4.7701	0.18576	0.20261	6	13	11	1	1	0	0	0	0	1	0	0
1.3286	-4.6837	0.2564	0.18223	7	13	11	0	0	0	0	0	0	1	0	0
1.1903	-4.3764	0.24401	0.097322	8	13	11	0	1	0	0	0	0	1	0	0
1.3902	-4.4073	0.10088	0.19468	9	13	11	0	0	0	0	0	0	1	0	0
1.4152	-4.8389	0.096977	0.31148	10	13	11	0	1	0	0	0	0	1	0	0
1.3777	-5.0297	0.12514	0.12987	11	13	11	1	1	0	0	0	0	1	0	0
1.374	-5.0627	0.10735	0.16981	12	13	11	0	0	0	0	0	0	1	0	0
1.322	-4.9105	0.076645	0.20663	13	13	11	0	0	0	0	0	0	1	0	0
1.3378	-5.0183	0.10281	0.16998	14	13	11	1	1	0	0	0	0	1	0	0
1.3682	-5.235	0.11273	0.16879	15	13	11	1	1	0	0	0	0	1	0	0
1.3471	-5.2306	0.073396	0.14446	16	13	11	0	0	0	0	0	0	1	0	0
1.3433	-5.0894	0.093387	0.15631	17	13	11	0	0	0	0	0	0	1	0	0
1.3959	-5.0565	0.074519	0.086057	18	13	11	0	1	0	0	0	0	1	0	0
1.4702	-5.058	0.06008	0.05396	19	13	11	0	0	0	0	0	0	1	0	0
1.4968	-4.9345	0.064875	0.19742	20	13	11	0	0	0	0	0	0	1	0	0
-0.34038	-1.4734	0.04985	0.14998	1	14	1	0	1	0	1	0	0	0	0	0
-0.31768	-1.5214	0.017792	0.04783	2	14	1	0	0	0	1	0	0	0	0	0
-0.3132	-1.2058	0.11009	0.14141	3	14	1	1	1	0	1	0	0	0	0	0
-0.21108	-1.3764	0.098981	0.28308	4	14	1	1	1	0	1	0	0	0	0	0
-0.25957	-2.5776	0.053572	0.18087	5	14	1	0	0	0	1	0	0	0	0	0
-0.27847	-1.986	0.061343	0.50764	6	14	1	0	0	0	1	0	0	0	0	0
-0.26443	-2.0341	0.044955	0.21667	7	14	1	0	0	0	1	0	0	0	0	0
-0.29023	-2.0065	0.038267	0.20636	8	14	1	0	1	0	1	0	0	0	0	0
-0.29198	-1.7856	0.036135	0.25745	9	14	1	0	1	0	1	0	0	0	0	0
-0.29575	-2.2921	0.046341	0.19336	10	14	1	0	0	0	1	0	0	0	0	0
-0.2588	-1.1365	0.051931	0.32429	11	14	1	0	0	0	1	0	0	0	0	0
-0.26953	-1.1793	0.040436	0.18721	12	14	1	0	1	0	1	0	0	0	0	0
-0.28583	-1.7539	0.04735	0.18556	13	14	1	1	1	0	1	0	0	0	0	0
-0.22311	-1.0306	0.03708	0.24827	14	14	1	0	1	0	1	0	0	0	0	0
-0.26112	-0.97188	0.054471	0.32327	15	14	1	0	0	0	1	0	0	0	0	0
-0.28074	-1.1976	0.038945	0.24839	16	14	1	0	0	0	1	0	0	0	0	0
-0.29056	-1.3611	0.035895	0.24434	17	14	1	0	0	0	1	0	0	0	0	0
-0.36531	-1.8047	0.13118	0.17958	18	14	1	1	1	0	1	0	0	0	0	0
-0.34631	-1.7632	0.094948	0.27746	19	14	1	1	1	0	1	0	0	0	0	0
-0.2657	-1.9378	0.069763	0.44448	20	14	1	0	0	0	1	0	0	0	0	0
0.25905	-1.6167	0.042332	0.26286	1	14	2	0	0	1	0	0	0	0	0	0
0.22508	-1.4843	0.029436	0.12237	2	14	2	0	0	1	0	0	0	0	0	0
0.23483	-1.701	0.016802	0.077474	3	14	2	0	1	1	0	0	0	0	0	0
0.20384	-1.9343	0.027615	0.27709	4	14	2	0	1	1	0	0	0	0	0	0
-0.10544	-1.9785	0.17971	0.36472	5	14	2	1	1	1	0	0	0	0	0	0
-0.25003	-2.2614	0.28442	0.3076	6	14	2	0	0	1	0	0	0	0	0	0
-0.9214	-2.0079	0.68093	0.25236	7	14	2	1	1	1	0	0	0	0	0	0
0.28049	-2.2801	0.086264	0.30666	8	14	2	0	0	1	0	0	0	0	0	0
0.20081	-2.2819	0.050433	0.37665	9	14	2	0	1	1	0	0	0	0	0	0
0.6084	-2.1332	0.2156	0.25523	10	14	2	0	0	1	0	0	0	0	0	0
0.62429	-1.8914	0.16658	0.27164	11	14	2	0	0	1	0	0	0	0	0	0
0.41707	-1.9129	0.053035	0.38585	12	14	2	0	0	1	0	0	0	0	0	0
0.31429	-1.9825	0.11849	0.19966	13	14	2	1	1	1	0	0	0	0	0	0
0.18374	-2.4591	0.039779	0.25321	14	14	2	0	0	1	0	0	0	0	0	0
0.096772	-2.6318	0.035892	0.11383	15	14	2	0	1	1	0	0	0	0	0	0
-0.52881	-2.7004	0.36275	0.38803	16	14	2	1	1	1	0	0	0	0	0	0
-0.1041	-1.7012	0.094748	0.46475	17	14	2	0	1	1	0	0	0	0	0	0
-0.24744	-2.2624	0.032945	0.068373	18	14	2	0	0	1	0	0	0	0	0	0
-0.33834	-2.6205	0.050024	0.26208	19	14	2	0	0	1	0	0	0	0	0	0
-0.34931	-2.4401	0.12726	0.34985	20	14	2	1	1	1	0	0	0	0	0	0
-0.062152	-2.0631	0.044723	0.43278	1	14	3	0	0	1	0	0	0	0	0	0
-0.1545	-2.1905	0.05064	0.22236	2	14	3	0	0	1	0	0	0	0	0	0
-0.28445	-2.4932	0.085088	0.51339	3	14	3	1	1	1	0	0	0	0	0	0
-0.09588	-2.3107	0.037168	0.25999	4	14	3	0	1	1	0	0	0	0	0	0
-0.29421	-2.529	0.066464	0.19821	5	14	3	0	0	1	0	0	0	0	0	0
-0.44741	-2.7393	0.04046	0.099523	6	14	3	0	0	1	0	0	0	0	0	0
-0.52745	-2.6072	0.10876	0.20209	7	14	3	1	1	1	0	0	0	0	0	0
-0.45336	-2.6642	0.060648	0.081897	8	14	3	0	1	1	0	0	0	0	0	0
-0.51707	-2.8641	0.046313	0.12129	9	14	3	0	1	1	0	0	0	0	0	0
-0.54614	-2.7551	0.022254	0.19716	10	14	3	0	0	1	0	0	0	0	0	0
-0.54356	-2.8233	0.037423	0.2191	11	14	3	0	0	1	0	0	0	0	0	0
-0.5519	-2.621	0.030872	0.13012	12	14	3	0	0	1	0	0	0	0	0	0
-0.63359	-2.3051	0.047027	0.11407	13	14	3	0	1	1	0	0	0	0	0	0
-0.41015	-2.6555	0.45583	0.4084	14	14	3	1	1	1	0	0	0	0	0	0
0.067877	-2.6841	0.27273	0.27061	15	14	3	1	1	1	0	0	0	0	0	0
-0.34119	-2.7362	0.13396	0.68208	16	14	3	0	0	1	0	0	0	0	0	0
-0.53993	-2.5498	0.044626	0.26659	17	14	3	0	1	1	0	0	0	0	0	0
-0.48665	-2.7525	0.14173	0.38288	18	14	3	1	1	1	0	0	0	0	0	0
-0.14426	-3.2285	0.064459	0.35734	19	14	3	0	0	1	0	0	0	0	0	0
-0.21441	-3.1121	0.047057	0.10769	20	14	3	0	0	1	0	0	0	0	0	0
0.29449	-2.0382	0.03487	0.094605	1	14	4	0	0	0	1	0	0	0	0	0
0.31085	-1.8771	0.049047	0.033669	2	14	4	0	0	0	1	0	0	0	0	0
0.31529	-2.0089	0.045999	0.11811	3	14	4	0	0	0	1	0	0	0	0	0
0.28765	-1.6101	0.03702	0.071916	4	14	4	0	1	0	1	0	0	0	0	0
0.23882	-1.9277	0.033743	0.23901	5	14	4	0	0	0	1	0	0	0	0	0
0.19145	-1.7504	0.12665	0.25299	6	14	4	1	1	0	1	0	0	0	0	0
0.21001	-2.6654	0.070984	0.39817	7	14	4	1	1	0	1	0	0	0	0	0
0.30157	-3.0969	0.10732	0.36555	8	14	4	0	1	0	1	0	0	0	0	0
0.20136	-2.7004	0.067788	0.20206	9	14	4	0	0	0	1	0	0	0	0	0
0.065848	-2.4507	0.049513	0.13325	10	14	4	0	0	0	1	0	0	0	0	0
-0.34031	-2.6641	0.17396	0.42096	11	14	4	0	0	0	1	0	0	0	0	0
-0.37947	-2.0581	0.028954	0.11489	12	14	4	0	1	0	1	0	0	0	0	0
-0.36745	-2.9277	0.045755	0.52127	13	14	4	0	1	0	1	0	0	0	0	0
-0.37756	-2.5011	0.034442	0.32587	14	14	4	0	1	0	1	0	0	0	0	0
-0.34086	-2.2258	0.041817	0.23811	15	14	4	0	0	0	1	0	0	0	0	0
0.048727	-2.3611	0.40031	0.31504	16	14	4	1	1	0	1	0	0	0	0	0
0.29022	-2.7488	0.15427	0.13676	17	14	4	0	0	0	1	0	0	0	0	0
0.031894	-2.8162	0.10328	0.28525	18	14	4	1	1	0	1	0	0	0	0	0
-0.035194	-2.6485	0.11481	0.24212	19	14	4	1	1	0	1	0	0	0	0	0
-0.032406	-3.076	0.091702	0.42203	20	14	4	0	0	0	1	0	0	0	0	0
-0.40172	-2.5719	0.054975	0.18582	1	14	5	0	0	0	1	0	0	0	0	0
-0.31148	-2.5628	0.10552	0.27665	2	14	5	0	0	0	1	0	0	0	0	0
-0.21696	-2.4265	0.031921	0.28235	3	14	5	0	0	0	1	0	0	0	0	0
-0.16436	-2.5305	0.060343	0.33199	4	14	5	0	0	0	1	0	0	0	0	0
-0.12855	-2.6746	0.041785	0.24932	5	14	5	0	1	0	1	0	0	0	0	0
-0.16262	-3.2183	0.054106	0.27116	6	14	5	0	1	0	1	0	0	0	0	0
-0.056961	-2.7501	0.25544	0.23696	7	14	5	1	1	0	1	0	0	0	0	0
0.11634	-2.8385	0.038473	0.26351	8	14	5	0	0	0	1	0	0	0	0	0
0.048557	-3.2327	0.043377	0.28482	9	14	5	0	0	0	1	0	0	0	0	0
-0.10227	-3.4767	0.054696	0.22594	10	14	5	0	1	0	1	0	0	0	0	0
-0.087697	-3.1559	0.097827	0.1533	11	14	5	1	1	0	1	0	0	0	0	0
-0.044061	-3.1978	0.041279	0.1338	12	14	5	0	0	0	1	0	0	0	0	0
-0.057669	-2.9757	0.099719	0.23327	13	14	5	0	0	0	1	0	0	0	0	0
-0.01666	-3.0893	0.072328	0.17508	14	14	5	0	0	0	1	0	0	0	0	0
-0.044616	-3.0609	0.092354	0.58296	15	14	5	1	1	0	1	0	0	0	0	0
-0.036838	-3.704	0.037676	0.30067	16	14	5	0	0	0	1	0	0	0	0	0
-0.070145	-3.4109	0.061287	0.21469	17	14	5	1	1	0	1	0	0	0	0	0
-0.080926	-3.7496	0.056614	0.27083	18	14	5	0	1	0	1	0	0	0	0	0
-0.082573	-3.4724	0.13284	0.19063	19	14	5	1	1	0	1	0	0	0	0	0
0.081173	-3.3248	0.071174	0.049885	20	14	5	0	1	0	1	0	0	0	0	0
0.42792	-2.5068	0.041719	0.19103	1	14	6	0	1	1	0	0	0	0	0	0
0.57217	-2.8311	0.19376	0.43401	2	14	6	1	1	1	0	0	0	0	0	0
0.81303	-3.1131	0.041966	0.27349	3	14	6	0	0	1	0	0	0	0	0	0
0.76855	-2.9029	0.057659	0.18448	4	14	6	0	0	1	0	0	0	0	0	0
0.7592	-2.5931	0.20956	0.36957	5	14	6	1	1	1	0	0	0	0	0	0
0.78364	-3.1967	0.051138	0.20093	6	14	6	0	0	1	0	0	0	0	0	0
0.74712	-3.1866	0.040822	0.17148	7	14	6	0	0	1	0	0	0	0	0	0
0.7213	-3.166	0.047356	0.35477	8	14	6	0	1	1	0	0	0	0	0	0
0.70306	-3.1641	0.019623	0.42609	9	14	6	0	1	1	0	0	0	0	0	0
0.71609	-2.6023	0.11615	0.32098	10	14	6	1	1	1	0	0	0	0	0	0
0.73908	-3.1069	0.10398	0.35615	11	14	6	0	0	1	0	0	0	0	0	0
0.70542	-2.7906	0.050053	0.16879	12	14	6	0	0	1	0	0	0	0	0	0
0.67654	-2.7168	0.037679	0.11335	13	14	6	0	0	1	0	0	0	0	0	0
0.66861	-2.9449	0.1475	0.32756	14	14	6	1	1	1	0	0	0	0	0	0
0.88455	-3.4327	0.1004	0.39781	15	14	6	0	1	1	0	0	0	0	0	0
0.83126	-3.2962	0.075528	0.17311	16	14	6	0	0	1	0	0	0	0	0	0
0.84926	-3.2702	0.18034	0.29265	17	14	6	1	1	1	0	0	0	0	0	0
0.8698	-3.2041	0.048388	0.10713	18	14	6	0	0	1	0	0	0	0	0	0
0.82695	-3.1792	0.038148	0.208	19	14	6	0	1	1	0	0	0	0	0	0
0.80195	-2.9703	0.035187	0.078263	20	14	6	0	0	1	0	0	0	0	0	0
0.53721	-2.4772	0.20665	0.50472	1	14	7	0	0	0	0	0	0	0	0	1
0.51444	-2.1039	0.05408	0.44561	2	14	7	0	0	0	0	0	0	0	0	1
0.52868	-2.5976	0.10456	0.46694	3	14	7	0	0	0	0	0	0	0	0	1
0.51194	-2.4349	0.043819	0.39178	4	14	7	0	1	0	0	0	0	0	0	1
0.51244	-2.1943	0.038412	0.4629	5	14	7	0	1	0	0	0	0	0	0	1
0.46788	-2.7506	0.11807	0.42621	6	14	7	1	1	0	0	0	0	0	0	1
0.53397	-2.9616	0.069582	0.58715	7	14	7	0	0	0	0	0	0	0	0	1
0.41947	-3.3104	0.088718	0.29188	8	14	7	0	1	0	0	0	0	0	0	1
0.41094	-2.373	0.070144	0.30032	9	14	7	0	0	0	0	0	0	0	0	1
0.40249	-3.1561	0.045858	0.26294	10	14	7	0	1	0	0	0	0	0	0	1
0.41363	-2.3534	0.065731	0.2691	11	14	7	0	0	0	0	0	0	0	0	1
0.41049	-2.8671	0.094678	0.25522	12	14	7	1	1	0	0	0	0	0	0	1
0.43271	-3.3701	0.084735	0.44824	13	14	7	1	1	0	0	0	0	0	0	1
0.49636	-2.7157	0.093553	0.19712	14	14	7	1	1	0	0	0	0	0	0	1
0.58403	-3.2904	0.061091	0.1732	15	14	7	0	0	0	0	0	0	0	0	1
0.58856	-2.6953	0.066081	0.27839	16	14	7	0	0	0	0	0	0	0	0	1
0.59385	-3.133	0.051742	0.19804	17	14	7	0	0	0	0	0	0	0	0	1
0.58722	-2.425	0.084306	0.3284	18	14	7	0	0	0	0	0	0	0	0	1
0.48444	-2.8978	0.10362	0.062719	19	14	7	0	1	0	0	0	0	0	0	1
0.50911	-3.0188	0.13483	0.53281	20	14	7	1	1	0	0	0	0	0	0	1
1.0126	-2.9254	0.076286	0.39121	1	14	8	0	0	0	0	1	0	0	0	0
1.0928	-2.8991	0.031566	0.2414	2	14	8	0	1	0	0	1	0	0	0	0
1.1258	-3.337	0.056978	0.4407	3	14	8	1	1	0	0	1	0	0	0	0
1.2178	-2.9001	0.069226	0.55808	4	14	8	0	1	0	0	1	0	0	0	0
1.125	-3.0804	0.083295	0.35182	5	14	8	0	0	0	0	1	0	0	0	0
1.0708	-2.6311	0.037626	0.20335	6	14	8	0	0	0	0	1	0	0	0	0
0.98797	-2.6026	0.10271	0.53066	7	14	8	1	1	0	0	1	0	0	0	0
0.99107	-3.1853	0.062728	0.38759	8	14	8	0	1	0	0	1	0	0	0	0
0.91053	-3.1213	0.042689	0.1942	9	14	8	0	0	0	0	1	0	0	0	0
0.868	-2.9382	0.046305	0.099109	10	14	8	0	0	0	0	1	0	0	0	0
0.79411	-2.5319	0.047744	0.30596	11	14	8	0	0	0	0	1	0	0	0	0
0.88803	-3.0096	0.24739	0.51865	12	14	8	1	1	0	0	1	0	0	0	0
1.0377	-3.1687	0.064554	0.26561	13	14	8	1	1	0	0	1	0	0	0	0
0.97254	-3.1791	0.054018	0.1384	14	14	8	0	1	0	0	1	0	0	0	0
0.96561	-3.3194	0.037182	0.088141	15	14	8	0	0	0	0	1	0	0	0	0
0.93067	-3.3881	0.026278	0.067824	16	14	8	0	0	0	0	1	0	0	0	0
0.91582	-3.46	0.0428	0.16556	17	14	8	0	0	0	0	1	0	0	0	0
0.8977	-3.2136	0.036229	0.1064	18	14	8	0	1	0	0	1	0	0	0	0
0.88856	-3.5216	0.043005	0.37866	19	14	8	0	0	0	0	1	0	0	0	0
0.94115	-3.4466	0.14495	0.18635	20	14	8	1	1	0	0	1	0	0	0	0
1.5032	-3.4262	0.18374	0.20517	1	14	9	1	1	0	0	0	0	1	0	0
1.698	-2.9396	0.076842	0.068136	2	14	9	0	0	0	0	0	0	1	0	0
1.4757	-2.5871	0.079484	0.20658	3	14	9	0	0	0	0	0	0	1	0	0
1.407	-2.876	0.21682	0.66627	4	14	9	1	1	0	0	0	0	1	0	0
1.659	-3.0542	0.10027	0.41499	5	14	9	0	0	0	0	0	0	1	0	0
1.5429	-3.4672	0.10831	0.24519	6	14	9	0	1	0	0	0	0	1	0	0
1.5377	-3.7627	0.053811	0.30559	7	14	9	0	1	0	0	0	0	1	0	0
1.5575	-3.2769	0.037821	0.15552	8	14	9	0	0	0	0	0	0	1	0	0
1.5558	-3.1232	0.045578	0.12063	9	14	9	0	0	0	0	0	0	1	0	0
1.5601	-2.8767	0.055297	0.11509	10	14	9	0	0	0	0	0	0	1	0	0
1.62	-3.3839	0.20718	0.42664	11	14	9	1	1	0	0	0	0	1	0	0
1.8311	-3.6843	0.049116	0.11416	12	14	9	0	1	0	0	0	0	1	0	0
1.8155	-3.5468	0.047067	0.21504	13	14	9	0	0	0	0	0	0	1	0	0
1.7987	-3.681	0.040551	0.23886	14	14	9	0	0	0	0	0	0	1	0	0
1.7824	-3.7518	0.11756	0.17697	15	14	9	1	1	0	0	0	0	1	0	0
1.7772	-3.8242	0.10191	0.43246	16	14	9	0	1	0	0	0	0	1	0	0
1.7496	-3.7118	0.072391	0.25038	17	14	9	0	0	0	0	0	0	1	0	0
1.7635	-3.74	0.043449	0.28243	18	14	9	0	0	0	0	0	0	1	0	0
1.7096	-3.3777	0.031814	0.13157	19	14	9	0	1	0	0	0	0	1	0	0
1.6977	-3.493	0.049086	0.16123	20	14	9	1	1	0	0	0	0	1	0	0
1.2579	-2.9264	0.07375	0.34516	1	14	10	0	1	0	0	0	0	0	1	0
1.0791	-2.9256	0.11858	0.32554	2	14	10	0	0	0	0	0	0	0	1	0
0.89791	-2.7037	0.10943	0.77095	3	14	10	1	1	0	0	0	0	0	1	0
1.0139	-2.9116	0.076617	0.32354	4	14	10	0	0	0	0	0	0	0	1	0
0.96378	-3.0638	0.064574	0.38575	5	14	10	0	0	0	0	0	0	0	1	0
0.90753	-3.4895	0.082906	0.37172	6	14	10	0	0	0	0	0	0	0	1	0
0.77296	-2.7443	0.043529	0.077031	7	14	10	0	1	0	0	0	0	0	1	0
0.77767	-2.5864	0.053439	0.33491	8	14	10	0	0	0	0	0	0	0	1	0
0.82537	-2.9398	0.068072	0.55592	9	14	10	0	1	0	0	0	0	0	1	0
0.8292	-2.7734	0.11038	0.28224	10	14	10	1	1	0	0	0	0	0	1	0
0.92066	-3.5179	0.11135	0.35329	11	14	10	1	1	0	0	0	0	0	1	0
0.88071	-3.6334	0.055655	0.4307	12	14	10	0	0	0	0	0	0	0	1	0
0.82355	-3.0361	0.041897	0.1453	13	14	10	0	0	0	0	0	0	0	1	0
0.81412	-3.1374	0.028868	0.22617	14	14	10	0	0	0	0	0	0	0	1	0
0.81809	-2.9718	0.025622	0.25014	15	14	10	0	1	0	0	0	0	0	1	0
0.77516	-2.6311	0.036996	0.45079	16	14	10	0	0	0	0	0	0	0	1	0
0.81481	-2.807	0.030732	0.3135	17	14	10	0	0	0	0	0	0	0	1	0
0.79201	-3.0734	0.11156	0.33974	18	14	10	1	1	0	0	0	0	0	1	0
0.83615	-3.4695	0.10062	0.062116	19	14	10	1	1	0	0	0	0	0	1	0
0.83624	-3.3597	0.04928	0.21238	20	14	10	0	1	0	0	0	0	0	1	0
1.5082	-3.7129	0.046103	0.20998	1	14	11	0	1	0	0	0	1	0	0	0
1.5796	-3.6002	0.11716	0.47345	2	14	11	1	1	0	0	0	1	0	0	0
1.6405	-3.5118	0.083571	0.36378	3	14	11	0	0	0	0	0	1	0	0	0
1.5359	-4.0289	0.1227	0.45072	4	14	11	1	1	0	0	0	1	0	0	0
1.5578	-3.8956	0.055153	0.12556	5	14	11	0	1	0	0	0	1	0	0	0
1.4901	-4.0113	0.034377	0.16661	6	14	11	0	0	0	0	0	1	0	0	0
1.4848	-3.6461	0.053445	0.19749	7	14	11	0	0	0	0	0	1	0	0	0
1.4867	-4.0673	0.053149	0.28208	8	14	11	0	1	0	0	0	1	0	0	0
1.5073	-3.9182	0.04829	0.34308	9	14	11	0	0	0	0	0	1	0	0	0
1.5542	-3.7771	0.045232	0.36251	10	14	11	0	0	0	0	0	1	0	0	0
1.5867	-4.0137	0.13824	0.49123	11	14	11	1	1	0	0	0	1	0	0	0
1.7325	-4.1094	0.042403	0.15922	12	14	11	0	1	0	0	0	1	0	0	0
1.7985	-3.8108	0.21602	0.10023	13	14	11	1	1	0	0	0	1	0	0	0
1.879	-4.401	0.058406	0.18788	14	14	11	0	0	0	0	0	1	0	0	0
1.8024	-4.0629	0.057634	0.15213	15	14	11	0	0	0	0	0	1	0	0	0
1.7442	-3.8459	0.043738	0.11459	16	14	11	0	0	0	0	0	1	0	0	0
1.7188	-3.6486	0.044778	0.086388	17	14	11	0	1	0	0	0	1	0	0	0
1.8559	-3.8555	0.30532	0.31431	18	14	11	1	1	0	0	0	1	0	0	0
2.1128	-4.1661	0.071077	0.10993	19	14	11	0	0	0	0	0	1	0	0	0
2.0537	-4.1526	0.055495	0.11394	20	14	11	0	0	0	0	0	1	0	0	0
0.95274	-4.398	0.077368	0.15607	1	15	1	1	1	0	1	0	0	0	0	0
0.86512	-4.6776	0.0528	0.055137	2	15	1	0	1	0	1	0	0	0	0	0
0.79625	-4.7046	0.041324	0.14155	3	15	1	0	0	0	1	0	0	0	0	0
0.7191	-4.6504	0.041012	0.11339	4	15	1	0	0	0	1	0	0	0	0	0
0.75864	-4.4732	0.041865	0.22277	5	15	1	1	1	0	1	0	0	0	0	0
0.96929	-4.6225	0.065666	0.16243	6	15	1	1	1	0	1	0	0	0	0	0
0.97861	-4.427	0.024024	0.13829	7	15	1	0	1	0	1	0	0	0	0	0
0.93574	-4.2514	0.019906	0.082	8	15	1	0	0	0	1	0	0	0	0	0
0.8635	-3.8168	0.063173	0.31119	9	15	1	1	1	0	1	0	0	0	0	0
0.87279	-4.4613	0.038345	0.17031	10	15	1	0	0	0	1	0	0	0	0	0
0.88522	-4.5692	0.048197	0.15824	11	15	1	0	1	0	1	0	0	0	0	0
0.85022	-4.6198	0.028806	0.16153	12	15	1	0	0	0	1	0	0	0	0	0
0.85456	-4.979	0.031986	0.10368	13	15	1	0	0	0	1	0	0	0	0	0
0.91055	-5.2741	0.025888	0.1662	14	15	1	0	1	0	1	0	0	0	0	0
0.88464	-5.0533	0.038005	0.2312	15	15	1	1	1	0	1	0	0	0	0	0
0.85645	-5.1865	0.041845	0.085769	16	15	1	0	0	0	1	0	0	0	0	0
0.86598	-5.2347	0.040457	0.15478	17	15	1	0	0	0	1	0	0	0	0	0
0.87597	-4.9602	0.029207	0.11099	18	15	1	0	0	0	1	0	0	0	0	0
0.84453	-4.6276	0.046207	0.11915	19	15	1	0	0	0	1	0	0	0	0	0
0.85714	-4.5372	0.035586	0.12782	20	15	1	0	1	0	1	0	0	0	0	0
0.39707	-4.7671	0.020225	0.08437	1	15	2	0	1	0	1	0	0	0	0	0
0.30115	-4.9256	0.12145	0.17819	2	15	2	1	1	0	1	0	0	0	0	0
0.17953	-5.1663	0.031844	0.12306	3	15	2	0	0	0	1	0	0	0	0	0
0.11553	-4.9922	0.037793	0.092687	4	15	2	0	0	0	1	0	0	0	0	0
0.084482	-5.3522	0.029189	0.096066	5	15	2	0	0	0	1	0	0	0	0	0
0.0057712	-5.3667	0.097705	0.10769	6	15	2	1	1	0	1	0	0	0	0	0
-0.30454	-5.6698	0.15705	0.13671	7	15	2	0	0	0	1	0	0	0	0	0
-0.4052	-5.4962	0.16354	0.074076	8	15	2	0	0	0	1	0	0	0	0	0
-0.24876	-5.6019	0.043564	0.099496	9	15	2	0	1	0	1	0	0	0	0	0
-0.26534	-5.3731	0.045249	0.30115	10	15	2	1	1	0	1	0	0	0	0	0
-0.21929	-4.7067	0.067888	0.097463	11	15	2	0	0	0	1	0	0	0	0	0
-0.17497	-4.9367	0.050325	0.090128	12	15	2	0	0	0	1	0	0	0	0	0
-0.2006	-5.2204	0.058496	0.17449	13	15	2	0	1	0	1	0	0	0	0	0
-0.20888	-4.8277	0.033569	0.21896	14	15	2	1	1	0	1	0	0	0	0	0
-0.14273	-5.1121	0.033085	0.24473	15	15	2	0	0	0	1	0	0	0	0	0
-0.1187	-5.2483	0.039936	0.092215	16	15	2	0	1	0	1	0	0	0	0	0
-0.1311	-5.2392	0.022234	0.064883	17	15	2	0	1	0	1	0	0	0	0	0
-0.13304	-5.1274	0.042072	0.20035	18	15	2	0	0	0	1	0	0	0	0	0
-0.17013	-5.51	0.065875	0.12877	19	15	2	0	0	0	1	0	0	0	0	0
-0.17429	-5.8033	0.050708	0.092702	20	15	2	1	1	0	1	0	0	0	0	0
0.27293	-4.0015	0.043414	0.029989	1	15	3	0	0	1	0	0	0	0	0	0
0.27478	-4.0439	0.047364	0.22291	2	15	3	1	1	1	0	0	0	0	0	0
0.27526	-4.085	0.046095	0.10076	3	15	3	0	0	1	0	0	0	0	0	0
0.30685	-4.298	0.028889	0.10894	4	15	3	0	1	1	0	0	0	0	0	0
0.32125	-4.3311	0.045578	0.23685	5	15	3	1	1	1	0	0	0	0	0	0
0.35709	-4.3477	0.039645	0.15923	6	15	3	0	0	1	0	0	0	0	0	0
0.35374	-4.5799	0.043215	0.11367	7	15	3	0	0	1	0	0	0	0	0	0
0.34783	-4.6691	0.037547	0.12468	8	15	3	0	1	1	0	0	0	0	0	0
0.35675	-4.9387	0.035316	0.13356	9	15	3	0	0	1	0	0	0	0	0	0
0.35278	-4.925	0.036185	0.14852	10	15	3	0	0	1	0	0	0	0	0	0
0.29229	-4.7504	0.023564	0.14734	11	15	3	0	0	1	0	0	0	0	0	0
0.29096	-4.8411	0.034339	0.12601	12	15	3	0	1	1	0	0	0	0	0	0
0.28734	-4.6995	0.040013	0.15453	13	15	3	1	1	1	0	0	0	0	0	0
0.2573	-4.7767	0.026957	0.19784	14	15	3	1	1	1	0	0	0	0	0	0
0.28505	-5.0285	0.035473	0.13815	15	15	3	0	0	1	0	0	0	0	0	0
0.24473	-4.8809	0.04786	0.098258	16	15	3	0	1	1	0	0	0	0	0	0
0.10169	-4.5085	0.11947	0.15976	17	15	3	0	0	1	0	0	0	0	0	0
-0.0035902	-4.8046	0.049592	0.19289	18	15	3	0	1	1	0	0	0	0	0	0
0.072353	-4.6458	0.24708	0.13395	19	15	3	0	0	1	0	0	0	0	0	0
0.049084	-4.6387	0.024979	0.15285	20	15	3	1	1	1	0	0	0	0	0	0
0.55273	-4.3413	0.040462	0.13054	1	15	4	0	0	1	0	0	0	0	0	0
0.58878	-4.4478	0.062516	0.2657	2	15	4	0	1	1	0	0	0	0	0	0
0.64428	-4.4616	0.035283	0.10909	3	15	4	0	0	1	0	0	0	0	0	0
0.68254	-4.7228	0.03186	0.16646	4	15	4	0	0	1	0	0	0	0	0	0
0.67182	-4.9689	0.041722	0.078043	5	15	4	0	0	1	0	0	0	0	0	0
0.62993	-4.9774	0.058511	0.21868	6	15	4	1	1	1	0	0	0	0	0	0
0.50773	-4.8749	0.067167	0.10341	7	15	4	1	1	1	0	0	0	0	0	0
0.56063	-4.8314	0.040585	0.22244	8	15	4	0	1	1	0	0	0	0	0	0
0.65185	-4.4896	0.059647	0.22339	9	15	4	0	0	1	0	0	0	0	0	0
0.89703	-4.3913	0.14256	0.36731	10	15	4	0	1	1	0	0	0	0	0	0
0.93628	-4.4726	0.051528	0.17107	11	15	4	0	1	1	0	0	0	0	0	0
0.83921	-4.4011	0.10937	0.17028	12	15	4	1	1	1	0	0	0	0	0	0
0.56498	-4.4707	0.023286	0.21037	13	15	4	0	0	1	0	0	0	0	0	0
0.53743	-4.5111	0.043308	0.081562	14	15	4	0	0	1	0	0	0	0	0	0
0.51182	-4.2518	0.045383	0.19776	15	15	4	0	0	1	0	0	0	0	0	0
0.49909	-4.3525	0.028868	0.08327	16	15	4	0	0	1	0	0	0	0	0	0
0.40071	-4.6283	0.02939	0.057703	17	15	4	0	1	1	0	0	0	0	0	0
0.38	-4.6688	0.014603	0.053537	18	15	4	0	0	1	0	0	0	0	0	0
0.37272	-4.4101	0.045708	0.18966	19	15	4	1	1	1	0	0	0	0	0	0
0.4484	-4.5758	0.12179	0.31868	20	15	4	1	1	1	0	0	0	0	0	0
0.55602	-4.3099	0.11176	0.24424	1	15	5	0	0	1	0	0	0	0	0	0
0.45873	-4.2633	0.020848	0.23924	2	15	5	1	1	1	0	0	0	0	0	0
0.42803	-4.731	0.070402	0.078413	3	15	5	0	0	1	0	0	0	0	0	0
0.42229	-4.7884	0.023532	0.055203	4	15	5	0	0	1	0	0	0	0	0	0
0.44853	-4.601	0.039346	0.12049	5	15	5	0	1	1	0	0	0	0	0	0
0.40753	-4.6752	0.040261	0.11181	6	15	5	0	1	1	0	0	0	0	0	0
0.34847	-4.8574	0.062966	0.10577	7	15	5	1	1	1	0	0	0	0	0	0
0.28485	-5.0669	0.031676	0.12335	8	15	5	0	0	1	0	0	0	0	0	0
0.21804	-5.0221	0.029897	0.2327	9	15	5	1	1	1	0	0	0	0	0	0
0.11827	-4.4858	0.045339	0.06314	10	15	5	0	0	1	0	0	0	0	0	0
0.11341	-4.3458	0.080095	0.1827	11	15	5	0	0	1	0	0	0	0	0	0
-0.0067171	-4.3482	0.061121	0.18112	12	15	5	0	0	1	0	0	0	0	0	0
0.028355	-4.3769	0.018705	0.10403	13	15	5	0	0	1	0	0	0	0	0	0
0.017465	-4.4704	0.019001	0.11987	14	15	5	1	1	1	0	0	0	0	0	0
0.010856	-4.8001	0.018867	0.09693	15	15	5	0	1	1	0	0	0	0	0	0
0.0031166	-4.4602	0.05552	0.14889	16	15	5	0	0	1	0	0	0	0	0	0
-0.044071	-4.6221	0.041678	0.070473	17	15	5	0	1	1	0	0	0	0	0	0
-0.083839	-4.5815	0.089641	0.13258	18	15	5	0	0	1	0	0	0	0	0	0
-0.079575	-4.7842	0.069616	0.14413	19	15	5	0	1	1	0	0	0	0	0	0
0.045677	-5.0197	0.037621	0.091995	20	15	5	1	1	1	0	0	0	0	0	0
0.85991	-4.2689	0.12058	0.10204	1	15	6	0	0	0	1	0	0	0	0	0
0.73114	-4.479	0.058788	0.15794	2	15	6	0	0	0	1	0	0	0	0	0
0.65552	-4.6251	0.089315	0.25063	3	15	6	0	0	0	1	0	0	0	0	0
0.54223	-4.5236	0.062222	0.12554	4	15	6	0	0	0	1	0	0	0	0	0
0.47389	-4.46	0.066586	0.11043	5	15	6	0	0	0	1	0	0	0	0	0
0.35283	-4.892	0.045469	0.095364	6	15	6	0	1	0	1	0	0	0	0	0
0.30027	-4.9838	0.04597	0.11146	7	15	6	0	0	0	1	0	0	0	0	0
0.20386	-4.6724	0.097747	0.17139	8	15	6	0	0	0	1	0	0	0	0	0
0.053106	-5.0475	0.083327	0.070967	9	15	6	1	1	0	1	0	0	0	0	0
-0.13765	-4.9824	0.066066	0.17409	10	15	6	1	1	0	1	0	0	0	0	0
-0.26894	-5.1273	0.086367	0.18419	11	15	6	0	0	0	1	0	0	0	0	0
-0.42029	-4.8848	0.038296	0.046266	12	15	6	0	0	0	1	0	0	0	0	0
-0.38383	-4.796	0.035396	0.10347	13	15	6	0	1	0	1	0	0	0	0	0
-0.36407	-4.49	0.07077	0.27051	14	15	6	0	1	0	1	0	0	0	0	0
-0.31924	-4.6446	0.042681	0.15325	15	15	6	1	1	0	1	0	0	0	0	0
-0.28471	-4.6362	0.03652	0.10788	16	15	6	0	0	0	1	0	0	0	0	0
-0.30043	-4.7649	0.034215	0.0688	17	15	6	0	1	0	1	0	0	0	0	0
-0.37624	-4.7047	0.037651	0.15702	18	15	6	1	1	0	1	0	0	0	0	0
-0.34888	-4.7091	0.024932	0.18133	19	15	6	1	1	0	1	0	0	0	0	0
-0.33725	-4.9573	0.022004	0.080044	20	15	6	0	1	0	1	0	0	0	0	0
0.82045	-4.5261	0.065727	0.2466	1	15	7	0	0	0	0	0	0	1	0	0
0.81737	-4.5406	0.023287	0.16588	2	15	7	0	1	0	0	0	0	1	0	0
0.79198	-4.7936	0.091604	0.23134	3	15	7	0	0	0	0	0	0	1	0	0
0.64037	-5.1428	0.026547	0.09167	4	15	7	0	1	0	0	0	0	1	0	0
0.65477	-5.1549	0.03817	0.039198	5	15	7	0	0	0	0	0	0	1	0	0
0.62274	-5.3859	0.064755	0.1326	6	15	7	0	0	0	0	0	0	1	0	0
0.50055	-5.3164	0.044584	0.11147	7	15	7	0	0	0	0	0	0	1	0	0
0.2519	-4.9656	0.18204	0.17826	8	15	7	1	1	0	0	0	0	1	0	0
0.073563	-5.2699	0.046124	0.20039	9	15	7	0	0	0	0	0	0	1	0	0
0.10547	-5.4933	0.039125	0.1111	10	15	7	0	0	0	0	0	0	1	0	0
0.088589	-5.2191	0.028186	0.17591	11	15	7	0	1	0	0	0	0	1	0	0
0.028024	-4.8625	0.046308	0.19801	12	15	7	0	1	0	0	0	0	1	0	0
0.010477	-4.7762	0.057219	0.12044	13	15	7	0	0	0	0	0	0	1	0	0
0.021462	-5.1775	0.043781	0.12519	14	15	7	1	1	0	0	0	0	1	0	0
0.03273	-5.6765	0.072084	0.24042	15	15	7	1	1	0	0	0	0	1	0	0
0.081072	-5.7621	0.046118	0.12921	16	15	7	1	1	0	0	0	0	1	0	0
0.082674	-5.7935	0.022545	0.15381	17	15	7	0	0	0	0	0	0	1	0	0
0.084172	-5.7803	0.039222	0.15812	18	15	7	1	1	0	0	0	0	1	0	0
0.097094	-5.7044	0.034389	0.15997	19	15	7	0	1	0	0	0	0	1	0	0
0.097739	-5.7377	0.026885	0.12314	20	15	7	0	0	0	0	0	0	1	0	0
1.1015	-4.6055	0.038528	0.20865	1	15	8	1	1	0	0	0	1	0	0	0
1.0609	-4.7152	0.049176	0.12177	2	15	8	0	1	0	0	0	1	0	0	0
1.055	-4.8487	0.036017	0.11832	3	15	8	0	0	0	0	0	1	0	0	0
1.0867	-5.0729	0.043454	0.1134	4	15	8	0	0	0	0	0	1	0	0	0
1.098	-5.2278	0.027734	0.057114	5	15	8	0	1	0	0	0	1	0	0	0
1.1259	-5.1947	0.032089	0.060765	6	15	8	0	0	0	0	0	1	0	0	0
0.98534	-4.8076	0.069835	0.12128	7	15	8	1	1	0	0	0	1	0	0	0
0.92509	-4.7681	0.031429	0.07547	8	15	8	1	1	0	0	0	1	0	0	0
0.88495	-4.8601	0.055699	0.16682	9	15	8	1	1	0	0	0	1	0	0	0
0.85828	-5.1631	0.049726	0.12284	10	15	8	0	0	0	0	0	1	0	0	0
0.8804	-5.2498	0.022201	0.055144	11	15	8	0	0	0	0	0	1	0	0	0
0.89186	-5.2002	0.033453	0.096698	12	15	8	0	0	0	0	0	1	0	0	0
0.88649	-5.192	0.032114	0.087631	13	15	8	0	0	0	0	0	1	0	0	0
0.88166	-5.1968	0.031546	0.14463	14	15	8	0	1	0	0	0	1	0	0	0
1.0467	-4.6272	0.11063	0.10879	15	15	8	0	0	0	0	0	1	0	0	0
1.1113	-4.8525	0.041597	0.13782	16	15	8	0	1	0	0	0	1	0	0	0
1.1411	-5.1124	0.042016	0.09517	17	15	8	0	1	0	0	0	1	0	0	0
1.1867	-5.183	0.038761	0.094293	18	15	8	0	0	0	0	0	1	0	0	0
1.2521	-5.1841	0.07596	0.1219	19	15	8	1	1	0	0	0	1	0	0	0
1.2235	-5.3332	0.055423	0.20231	20	15	8	0	0	0	0	0	1	0	0	0
0.50549	-5.274	0.019746	0.10292	1	15	9	0	0	0	0	1	0	0	0	0
0.48723	-5.4049	0.037038	0.17847	2	15	9	1	1	0	0	1	0	0	0	0
0.4113	-5.903	0.084249	0.15854	3	15	9	0	0	0	0	1	0	0	0	0
0.39828	-5.6866	0.052749	0.18346	4	15	9	0	1	0	0	1	0	0	0	0
0.41969	-5.5151	0.039448	0.11252	5	15	9	0	0	0	0	1	0	0	0	0
0.4099	-5.5181	0.042125	0.062501	6	15	9	0	1	0	0	1	0	0	0	0
0.20311	-5.409	0.07609	0.11243	7	15	9	1	1	0	0	1	0	0	0	0
0.19291	-5.5693	0.024015	0.14863	8	15	9	0	1	0	0	1	0	0	0	0
0.17517	-5.4788	0.030401	0.12532	9	15	9	0	0	0	0	1	0	0	0	0
0.28752	-5.2613	0.051805	0.15158	10	15	9	1	1	0	0	1	0	0	0	0
0.2916	-5.2579	0.051824	0.20734	11	15	9	1	1	0	0	1	0	0	0	0
0.26021	-5.2246	0.030908	0.098378	12	15	9	1	1	0	0	1	0	0	0	0
0.26863	-5.3695	0.033199	0.14119	13	15	9	0	0	0	0	1	0	0	0	0
0.25801	-5.421	0.038612	0.097423	14	15	9	0	0	0	0	1	0	0	0	0
0.24189	-5.2914	0.032991	0.12186	15	15	9	0	1	0	0	1	0	0	0	0
0.2511	-5.2603	0.034902	0.079706	16	15	9	0	0	0	0	1	0	0	0	0
0.045412	-5.1732	0.21845	0.18834	17	15	9	0	0	0	0	1	0	0	0	0
0.11676	-5.4133	0.11588	0.074542	18	15	9	0	0	0	0	1	0	0	0	0
0.19009	-5.6177	0.064496	0.26161	19	15	9	0	1	0	0	1	0	0	0	0
0.30547	-5.8033	0.027514	0.070125	20	15	9	0	0	0	0	1	0	0	0	0
0.43767	-6.3798	0.13509	0.20261	1	15	10	1	1	0	0	0	0	0	0	1
0.32269	-6.3014	0.037017	0.21467	2	15	10	0	1	0	0	0	0	0	0	1
0.32138	-5.9302	0.046053	0.14661	3	15	10	1	1	0	0	0	0	0	0	1
0.26945	-5.5041	0.041121	0.23837	4	15	10	0	0	0	0	0	0	0	0	1
0.26645	-5.378	0.042302	0.13276	5	15	10	0	1	0	0	0	0	0	0	1
0.25702	-5.4339	0.027185	0.079135	6	15	10	0	0	0	0	0	0	0	0	1
0.251	-5.5769	0.025532	0.1111	7	15	10	0	0	0	0	0	0	0	0	1
0.24507	-5.5299	0.021154	0.096207	8	15	10	0	0	0	0	0	0	0	0	1
0.10911	-5.2142	0.14717	0.10474	9	15	10	0	0	0	0	0	0	0	0	1
-0.033086	-5.1777	0.073725	0.18935	10	15	10	0	0	0	0	0	0	0	0	1
0.010024	-5.235	0.050721	0.11396	11	15	10	1	1	0	0	0	0	0	0	1
0.033544	-4.9442	0.04624	0.079014	12	15	10	0	0	0	0	0	0	0	0	1
0.15721	-4.9256	0.081412	0.15704	13	15	10	1	1	0	0	0	0	0	0	1
0.2348	-5.197	0.039153	0.10941	14	15	10	1	1	0	0	0	0	0	0	1
0.23782	-5.3058	0.024412	0.079858	15	15	10	0	1	0	0	0	0	0	0	1
0.2642	-5.1543	0.029467	0.21096	16	15	10	0	0	0	0	0	0	0	0	1
0.26545	-5.0148	0.027129	0.062394	17	15	10	0	0	0	0	0	0	0	0	1
0.30294	-5.0334	0.034043	0.17421	18	15	10	0	1	0	0	0	0	0	0	1
0.35932	-5.4788	0.053224	0.099841	19	15	10	0	1	0	0	0	0	0	0	1
0.40838	-5.5865	0.033561	0.14982	20	15	10	0	0	0	0	0	0	0	0	1
0.42609	-4.6105	0.055915	0.22141	1	15	11	0	1	0	0	0	0	0	1	0
0.47999	-4.6162	0.07598	0.087071	2	15	11	0	1	0	0	0	0	0	1	0
0.5091	-4.4474	0.044186	0.09075	3	15	11	0	0	0	0	0	0	0	1	0
0.50077	-4.8933	0.042428	0.14124	4	15	11	0	1	0	0	0	0	0	1	0
0.48552	-4.8371	0.032178	0.1611	5	15	11	0	1	0	0	0	0	0	1	0
0.4116	-5.01	0.12113	0.09683	6	15	11	0	0	0	0	0	0	0	1	0
0.21791	-5.256	0.065372	0.13788	7	15	11	1	1	0	0	0	0	0	1	0
-0.064582	-4.9028	0.16322	0.14741	8	15	11	0	0	0	0	0	0	0	1	0
-0.14887	-4.8055	0.079266	0.16089	9	15	11	0	1	0	0	0	0	0	1	0
-0.16996	-4.6743	0.027492	0.15571	10	15	11	0	0	0	0	0	0	0	1	0
-0.19157	-4.3922	0.043252	0.12037	11	15	11	0	0	0	0	0	0	0	1	0
-0.21221	-4.682	0.035056	0.065043	12	15	11	0	0	0	0	0	0	0	1	0
-0.23456	-4.9626	0.050525	0.091513	13	15	11	1	1	0	0	0	0	0	1	0
-0.25397	-5.1025	0.035326	0.21535	14	15	11	0	0	0	0	0	0	0	1	0
-0.31665	-5.1881	0.060648	0.18764	15	15	11	1	1	0	0	0	0	0	1	0
-0.33924	-5.1741	0.061397	0.074546	16	15	11	0	0	0	0	0	0	0	1	0
-0.39235	-4.9215	0.050739	0.23254	17	15	11	1	1	0	0	0	0	0	1	0
-0.38713	-5.1197	0.048888	0.16177	18	15	11	0	0	0	0	0	0	0	1	0
-0.43528	-5.193	0.028844	0.16157	19	15	11	0	0	0	0	0	0	0	1	0
-0.46848	-5.1424	0.023063	0.17074	20	15	11	1	1	0	0	0	0	0	1	0
-0.84344	-1.733	0.098951	0.14981	1	16	1	0	0	0	1	0	0	0	0	0
-0.87899	-1.914	0.073268	0.07386	2	16	1	0	0	0	1	0	0	0	0	0
-0.92097	-1.7597	0.10233	0.054003	3	16	1	0	0	0	1	0	0	0	0	0
-0.9515	-1.7093	0.074845	0.067657	4	16	1	0	0	0	1	0	0	0	0	0
-1.0079	-1.6391	0.026147	0.09194	5	16	1	0	1	0	1	0	0	0	0	0
-1.0156	-1.7088	0.019325	0.17713	6	16	1	0	0	0	1	0	0	0	0	0
-1.0426	-1.8252	0.038402	0.10241	7	16	1	0	0	0	1	0	0	0	0	0
-1.0218	-1.7909	0.053021	0.22678	8	16	1	0	0	0	1	0	0	0	0	0
-1.0012	-1.6087	0.10403	0.38812	9	16	1	1	1	0	1	0	0	0	0	0
-0.97622	-1.5511	0.099395	0.15576	10	16	1	0	1	0	1	0	0	0	0	0
-0.97036	-1.4388	0.037036	0.13944	11	16	1	0	1	0	1	0	0	0	0	0
-0.97088	-1.8237	0.022675	0.075335	12	16	1	0	0	0	1	0	0	0	0	0
-0.95759	-1.767	0.058405	0.19331	13	16	1	1	1	0	1	0	0	0	0	0
-0.93112	-1.5468	0.049212	0.331	14	16	1	0	1	0	1	0	0	0	0	0
-0.97735	-1.5997	0.02862	0.071222	15	16	1	0	0	0	1	0	0	0	0	0
-0.99492	-1.7812	0.053434	0.088586	16	16	1	1	1	0	1	0	0	0	0	0
-0.90797	-1.7744	0.063998	0.24587	17	16	1	1	1	0	1	0	0	0	0	0
-0.91261	-1.5841	0.072079	0.2377	18	16	1	1	1	0	1	0	0	0	0	0
-0.92628	-1.8494	0.068556	0.12807	19	16	1	0	0	0	1	0	0	0	0	0
-0.96672	-1.7558	0.034845	0.13107	20	16	1	0	1	0	1	0	0	0	0	0
-0.89338	-1.2451	0.093503	0.33469	1	16	2	1	1	1	0	0	0	0	0	0
-0.73382	-1.419	0.11697	0.2095	2	16	2	0	1	1	0	0	0	0	0	0
-0.85023	-1.1972	0.039545	0.13008	3	16	2	0	1	1	0	0	0	0	0	0
-0.86188	-1.0212	0.033842	0.27333	4	16	2	0	0	1	0	0	0	0	0	0
-0.85357	-1.2739	0.047373	0.31723	5	16	2	1	1	1	0	0	0	0	0	0
-0.75098	-1.4551	0.090031	0.2743	6	16	2	1	1	1	0	0	0	0	0	0
-0.79022	-1.5149	0.071888	0.1204	7	16	2	0	0	1	0	0	0	0	0	0
-0.75162	-1.5593	0.039568	0.031821	8	16	2	0	0	1	0	0	0	0	0	0
-0.76243	-1.4532	0.044043	0.099862	9	16	2	0	0	1	0	0	0	0	0	0
-0.76009	-1.2778	0.037515	0.29856	10	16	2	1	1	1	0	0	0	0	0	0
-0.70434	-1.8145	0.040017	0.12576	11	16	2	0	0	1	0	0	0	0	0	0
-0.7498	-1.7974	0.051874	0.33593	12	16	2	0	0	1	0	0	0	0	0	0
-0.81356	-1.7621	0.057808	0.11189	13	16	2	0	0	1	0	0	0	0	0	0
-0.81999	-2.1221	0.029253	0.1926	14	16	2	0	1	1	0	0	0	0	0	0
-0.88716	-1.9031	0.050583	0.055239	15	16	2	1	1	1	0	0	0	0	0	0
-0.88808	-1.5186	0.039619	0.34833	16	16	2	0	0	1	0	0	0	0	0	0
-0.94281	-2.1581	0.081397	0.21431	17	16	2	0	0	1	0	0	0	0	0	0
-0.98168	-1.7495	0.030724	0.22736	18	16	2	0	0	1	0	0	0	0	0	0
-0.97771	-2.1849	0.058353	0.11233	19	16	2	0	1	1	0	0	0	0	0	0
-0.99443	-2.1892	0.032422	0.22109	20	16	2	0	1	1	0	0	0	0	0	0
-1.059	-1.7157	0.026528	0.19278	1	16	3	0	1	0	1	0	0	0	0	0
-1.0223	-1.7994	0.059869	0.19795	2	16	3	1	1	0	1	0	0	0	0	0
-0.9874	-1.5586	0.14032	0.47777	3	16	3	0	0	0	1	0	0	0	0	0
-1.0269	-1.6717	0.072901	0.22519	4	16	3	1	1	0	1	0	0	0	0	0
-0.97213	-1.768	0.069569	0.29068	5	16	3	0	0	0	1	0	0	0	0	0
-0.87663	-1.9888	0.031444	0.071417	6	16	3	0	1	0	1	0	0	0	0	0
-0.86128	-1.9425	0.047205	0.10976	7	16	3	0	0	0	1	0	0	0	0	0
-0.86774	-1.8255	0.024736	0.080201	8	16	3	0	0	0	1	0	0	0	0	0
-0.88335	-1.8409	0.022567	0.17779	9	16	3	0	0	0	1	0	0	0	0	0
-0.90536	-2.1014	0.0415	0.13997	10	16	3	0	1	0	1	0	0	0	0	0
-0.87962	-2.1933	0.023947	0.13825	11	16	3	0	0	0	1	0	0	0	0	0
-0.87954	-1.967	0.019867	0.20472	12	16	3	0	0	0	1	0	0	0	0	0
-0.84572	-2.018	0.034249	0.21078	13	16	3	1	1	0	1	0	0	0	0	0
-0.82109	-2.0802	0.079337	0.18536	14	16	3	0	1	0	1	0	0	0	0	0
-0.82404	-2.057	0.026871	0.20749	15	16	3	0	0	0	1	0	0	0	0	0
-0.83065	-2.049	0.029796	0.2536	16	16	3	1	1	0	1	0	0	0	0	0
-0.83054	-2.1854	0.072411	0.28173	17	16	3	1	1	0	1	0	0	0	0	0
-0.81961	-2.2107	0.042756	0.096128	18	16	3	0	0	0	1	0	0	0	0	0
-0.83125	-2.2265	0.030765	0.12728	19	16	3	0	0	0	1	0	0	0	0	0
-0.82887	-2.1405	0.021626	0.078434	20	16	3	0	1	0	1	0	0	0	0	0
-1.7518	-1.7579	0.084089	0.11433	1	16	4	0	0	1	0	0	0	0	0	0
-1.842	-1.8147	0.049856	0.41399	2	16	4	0	1	1	0	0	0	0	0	0
-1.8892	-1.6568	0.031548	0.58374	3	16	4	0	1	1	0	0	0	0	0	0
-1.9411	-1.9651	0.065761	0.25801	4	16	4	1	1	1	0	0	0	0	0	0
-1.9529	-2.1433	0.091863	0.25185	5	16	4	0	0	1	0	0	0	0	0	0
-1.8926	-2.187	0.12315	0.15468	6	16	4	1	1	1	0	0	0	0	0	0
-1.8493	-2.5371	0.047875	0.12721	7	16	4	0	0	1	0	0	0	0	0	0
-1.8561	-2.2535	0.033638	0.13017	8	16	4	1	1	1	0	0	0	0	0	0
-1.8421	-2.3252	0.044257	0.12252	9	16	4	0	0	1	0	0	0	0	0	0
-1.8497	-2.4097	0.081727	0.15135	10	16	4	0	0	1	0	0	0	0	0	0
-1.9343	-2.3784	0.059934	0.39563	11	16	4	0	1	1	0	0	0	0	0	0
-1.9506	-1.807	0.036298	0.46537	12	16	4	1	1	1	0	0	0	0	0	0
-2.0081	-2.3582	0.023366	0.12017	13	16	4	0	0	1	0	0	0	0	0	0
-2.0572	-2.3324	0.045572	0.13008	14	16	4	0	0	1	0	0	0	0	0	0
-2.0502	-1.9933	0.03771	0.095228	15	16	4	0	0	1	0	0	0	0	0	0
-2.0731	-1.98	0.052051	0.21625	16	16	4	0	1	1	0	0	0	0	0	0
-2.0792	-2.4124	0.040547	0.17635	17	16	4	1	1	1	0	0	0	0	0	0
-2.0827	-2.4257	0.042867	0.15432	18	16	4	0	0	1	0	0	0	0	0	0
-2.1038	-2.3464	0.028452	0.12037	19	16	4	0	1	1	0	0	0	0	0	0
-2.1122	-2.3584	0.032322	0.071954	20	16	4	0	0	1	0	0	0	0	0	0
-1.1606	-2.102	0.049989	0.11527	1	16	5	0	1	1	0	0	0	0	0	0
-1.1658	-1.9185	0.056953	0.13077	2	16	5	0	1	1	0	0	0	0	0	0
-1.2084	-2.1767	0.040408	0.066407	3	16	5	0	1	1	0	0	0	0	0	0
-1.2465	-2.224	0.051752	0.087559	4	16	5	0	0	1	0	0	0	0	0	0
-1.2973	-2.1299	0.041179	0.17989	5	16	5	0	0	1	0	0	0	0	0	0
-1.2764	-2.3032	0.046409	0.076428	6	16	5	0	0	1	0	0	0	0	0	0
-1.2444	-2.2277	0.033768	0.11392	7	16	5	0	0	1	0	0	0	0	0	0
-1.2369	-2.3416	0.035096	0.33208	8	16	5	0	0	1	0	0	0	0	0	0
-1.2383	-2.4094	0.037847	0.13414	9	16	5	0	0	1	0	0	0	0	0	0
-1.2437	-2.3639	0.078227	0.20573	10	16	5	1	1	1	0	0	0	0	0	0
-1.1086	-2.511	0.084784	0.20424	11	16	5	1	1	1	0	0	0	0	0	0
-1.107	-2.4574	0.060276	0.10612	12	16	5	0	1	1	0	0	0	0	0	0
-1.0909	-2.3823	0.041289	0.087256	13	16	5	0	0	1	0	0	0	0	0	0
-1.137	-2.5969	0.032311	0.12148	14	16	5	0	0	1	0	0	0	0	0	0
-1.147	-2.5119	0.073475	0.14656	15	16	5	1	1	1	0	0	0	0	0	0
-1.1013	-2.7427	0.058732	0.092539	16	16	5	1	1	1	0	0	0	0	0	0
-1.0909	-2.518	0.073763	0.23728	17	16	5	0	1	1	0	0	0	0	0	0
-1.1325	-2.7925	0.12107	0.1075	18	16	5	0	0	1	0	0	0	0	0	0
-1.1179	-2.5711	0.074592	0.14846	19	16	5	0	0	1	0	0	0	0	0	0
-1.195	-2.5763	0.062485	0.13216	20	16	5	1	1	1	0	0	0	0	0	0
-1.262	-2.0891	0.081	0.21626	1	16	6	0	0	0	1	0	0	0	0	0
-1.1719	-2.2336	0.17676	0.36518	2	16	6	1	1	0	1	0	0	0	0	0
-1.1693	-2.4634	0.13432	0.11257	3	16	6	0	0	0	1	0	0	0	0	0
-1.0957	-2.3654	0.048315	0.28217	4	16	6	0	0	0	1	0	0	0	0	0
-1.0651	-2.3503	0.041169	0.053926	5	16	6	0	1	0	1	0	0	0	0	0
-1.0518	-2.346	0.082017	0.23953	6	16	6	0	0	0	1	0	0	0	0	0
-1.1137	-2.2959	0.10253	0.12492	7	16	6	0	0	0	1	0	0	0	0	0
-1.0567	-2.4087	0.090964	0.12405	8	16	6	0	0	0	1	0	0	0	0	0
-1.0272	-2.362	0.044072	0.2252	9	16	6	0	1	0	1	0	0	0	0	0
-1.0146	-2.0161	0.096156	0.63286	10	16	6	0	0	0	1	0	0	0	0	0
-1.0442	-2.559	0.065269	0.097159	11	16	6	0	1	0	1	0	0	0	0	0
-0.97343	-2.712	0.047642	0.061528	12	16	6	0	1	0	1	0	0	0	0	0
-0.98687	-2.4128	0.073508	0.1565	13	16	6	1	1	0	1	0	0	0	0	0
-0.83089	-2.3325	0.16671	0.089657	14	16	6	0	0	0	1	0	0	0	0	0
-0.8654	-2.403	0.056435	0.349	15	16	6	1	1	0	1	0	0	0	0	0
-0.84832	-2.5969	0.066545	0.1314	16	16	6	1	1	0	1	0	0	0	0	0
-0.8755	-2.5091	0.066644	0.13052	17	16	6	1	1	0	1	0	0	0	0	0
-0.9798	-2.5305	0.028259	0.28702	18	16	6	0	0	0	1	0	0	0	0	0
-0.99826	-2.6827	0.032008	0.21044	19	16	6	0	1	0	1	0	0	0	0	0
-0.99131	-2.5239	0.019656	0.1198	20	16	6	0	0	0	1	0	0	0	0	0
-1.0072	-2.17	0.037774	0.19345	1	16	7	0	0	0	0	0	1	0	0	0
-0.98158	-2.408	0.037012	0.2525	2	16	7	0	0	0	0	0	1	0	0	0
-0.94083	-2.6001	0.028126	0.10719	3	16	7	0	1	0	0	0	1	0	0	0
-0.99569	-2.2691	0.084853	0.065346	4	16	7	0	0	0	0	0	1	0	0	0
-0.99532	-2.187	0.033605	0.31173	5	16	7	0	0	0	0	0	1	0	0	0
-1.025	-2.8385	0.04588	0.093094	6	16	7	0	1	0	0	0	1	0	0	0
-0.97877	-2.4963	0.15527	0.31744	7	16	7	1	1	0	0	0	1	0	0	0
-1.0427	-2.5189	0.19895	0.16071	8	16	7	0	0	0	0	0	1	0	0	0
-0.97879	-2.5495	0.18441	0.24311	9	16	7	0	0	0	0	0	1	0	0	0
-0.92513	-2.6018	0.041188	0.16092	10	16	7	0	1	0	0	0	1	0	0	0
-0.91353	-2.1664	0.049628	0.16371	11	16	7	0	0	0	0	0	1	0	0	0
-0.91984	-2.3689	0.057622	0.24512	12	16	7	1	1	0	0	0	1	0	0	0
-0.8958	-2.5947	0.054867	0.088338	13	16	7	0	1	0	0	0	1	0	0	0
-0.87209	-2.5069	0.033317	0.041108	14	16	7	0	0	0	0	0	1	0	0	0
-0.88249	-2.2101	0.085289	0.2277	15	16	7	1	1	0	0	0	1	0	0	0
-0.89579	-2.4828	0.055377	0.14652	16	16	7	0	0	0	0	0	1	0	0	0
-0.90192	-2.5052	0.031818	0.084203	17	16	7	0	0	0	0	0	1	0	0	0
-0.88416	-2.3121	0.03109	0.16044	18	16	7	0	1	0	0	0	1	0	0	0
-0.88217	-2.6872	0.035754	0.23797	19	16	7	1	1	0	0	0	1	0	0	0
-0.86231	-2.8024	0.061817	0.10527	20	16	7	1	1	0	0	0	1	0	0	0
-1.1689	-2.1144	0.060692	0.030416	1	16	8	0	1	0	0	0	0	0	1	0
-1.1227	-2.0279	0.072138	0.14813	2	16	8	0	0	0	0	0	0	0	1	0
-1.1483	-2.2405	0.10409	0.2318	3	16	8	0	0	0	0	0	0	0	1	0
-1.1789	-2.4937	0.055405	0.15863	4	16	8	1	1	0	0	0	0	0	1	0
-1.2003	-2.4172	0.08888	0.20471	5	16	8	1	1	0	0	0	0	0	1	0
-1.1743	-2.3546	0.04175	0.052372	6	16	8	0	1	0	0	0	0	0	1	0
-1.1448	-2.2045	0.025879	0.10243	7	16	8	0	0	0	0	0	0	0	1	0
-1.1854	-2.2935	0.020987	0.095474	8	16	8	0	0	0	0	0	0	0	1	0
-1.2336	-2.0479	0.036657	0.1696	9	16	8	0	0	0	0	0	0	0	1	0
-1.2022	-2.2692	0.045307	0.23638	10	16	8	1	1	0	0	0	0	0	1	0
-1.1805	-2.4221	0.066086	0.13776	11	16	8	0	1	0	0	0	0	0	1	0
-1.1943	-2.2024	0.032926	0.050138	12	16	8	0	0	0	0	0	0	0	1	0
-1.1874	-2.4885	0.049283	0.19768	13	16	8	0	1	0	0	0	0	0	1	0
-1.1727	-2.0595	0.041798	0.12395	14	16	8	1	1	0	0	0	0	0	1	0
-1.1449	-2.3839	0.041303	0.22197	15	16	8	0	0	0	0	0	0	0	1	0
-1.1356	-2.3888	0.069071	0.09787	16	16	8	0	0	0	0	0	0	0	1	0
-1.1967	-2.244	0.062204	0.082034	17	16	8	0	1	0	0	0	0	0	1	0
-1.1588	-2.1121	0.024919	0.080584	18	16	8	0	0	0	0	0	0	0	1	0
-1.1756	-1.9774	0.10487	0.18021	19	16	8	1	1	0	0	0	0	0	1	0
-1.1576	-2.5251	0.075793	0.14417	20	16	8	0	0	0	0	0	0	0	1	0
-0.84653	-2.435	0.060764	0.21269	1	16	9	1	1	0	0	0	0	1	0	0
-0.84289	-2.7385	0.023845	0.19592	2	16	9	0	1	0	0	0	0	1	0	0
-0.83542	-2.6492	0.056848	0.14961	3	16	9	0	0	0	0	0	0	1	0	0
-0.87024	-2.6844	0.056015	0.050161	4	16	9	0	1	0	0	0	0	1	0	0
-0.83294	-2.6101	0.022458	0.09457	5	16	9	0	1	0	0	0	0	1	0	0
-0.87209	-2.4629	0.060171	0.104	6	16	9	0	0	0	0	0	0	1	0	0
-1.0064	-2.7474	0.0666	0.050584	7	16	9	0	0	0	0	0	0	1	0	0
-1.0528	-2.4402	0.052019	0.29789	8	16	9	0	0	0	0	0	0	1	0	0
-1.0317	-2.1986	0.086588	0.5963	9	16	9	1	1	0	0	0	0	1	0	0
-0.95853	-3.0439	0.078677	0.24946	10	16	9	0	0	0	0	0	0	1	0	0
-0.95719	-2.9639	0.027167	0.10336	11	16	9	0	0	0	0	0	0	1	0	0
-0.95707	-3.0642	0.043954	0.10073	12	16	9	0	0	0	0	0	0	1	0	0
-0.94824	-2.9389	0.046809	0.15069	13	16	9	0	1	0	0	0	0	1	0	0
-0.90796	-3.0548	0.054144	0.13265	14	16	9	1	1	0	0	0	0	1	0	0
-0.93992	-2.898	0.04398	0.21952	15	16	9	0	1	0	0	0	0	1	0	0
-0.93502	-3.0071	0.01786	0.080716	16	16	9	0	0	0	0	0	0	1	0	0
-0.93315	-2.9825	0.034825	0.13196	17	16	9	1	1	0	0	0	0	1	0	0
-0.94454	-2.9355	0.049394	0.16973	18	16	9	1	1	0	0	0	0	1	0	0
-0.97269	-3.1666	0.058079	0.10072	19	16	9	0	0	0	0	0	0	1	0	0
-0.98382	-3.2708	0.086638	0.051013	20	16	9	0	0	0	0	0	0	1	0	0
-0.73914	-2.6331	0.061593	0.27338	1	16	10	1	1	0	0	1	0	0	0	0
-0.70249	-2.9393	0.053503	0.15125	2	16	10	0	0	0	0	1	0	0	0	0
-0.65745	-2.7201	0.030034	0.080923	3	16	10	0	0	0	0	1	0	0	0	0
-0.72439	-2.5027	0.084442	0.063279	4	16	10	0	0	0	0	1	0	0	0	0
-0.8177	-2.4966	0.060158	0.03683	5	16	10	0	1	0	0	1	0	0	0	0
-0.78991	-2.6651	0.019322	0.095235	6	16	10	0	0	0	0	1	0	0	0	0
-0.81257	-2.6424	0.048428	0.18054	7	16	10	0	0	0	0	1	0	0	0	0
-0.79118	-2.4134	0.066871	0.062566	8	16	10	0	0	0	0	1	0	0	0	0
-0.75056	-2.5396	0.039731	0.083347	9	16	10	0	0	0	0	1	0	0	0	0
-0.78467	-2.5881	0.041699	0.077356	10	16	10	0	1	0	0	1	0	0	0	0
-0.76099	-2.7294	0.025892	0.26782	11	16	10	1	1	0	0	1	0	0	0	0
-0.69788	-2.8048	0.066038	0.25349	12	16	10	0	0	0	0	1	0	0	0	0
-0.65525	-2.7072	0.094482	0.14699	13	16	10	1	1	0	0	1	0	0	0	0
-0.60617	-2.4995	0.061107	0.14156	14	16	10	0	1	0	0	1	0	0	0	0
-0.60139	-2.3199	0.039211	0.12486	15	16	10	0	1	0	0	1	0	0	0	0
-0.60139	-2.6216	0.026688	0.072094	16	16	10	0	0	0	0	1	0	0	0	0
-0.62065	-2.6422	0.057679	0.20048	17	16	10	1	1	0	0	1	0	0	0	0
-0.60571	-2.5642	0.060352	0.25223	18	16	10	1	1	0	0	1	0	0	0	0
-0.61926	-2.5353	0.033211	0.072081	19	16	10	0	1	0	0	1	0	0	0	0
-0.59964	-2.5645	0.042998	0.11519	20	16	10	0	0	0	0	1	0	0	0	0
-0.76845	-2.6588	0.069384	0.20894	1	16	11	0	0	0	0	0	0	0	0	1
-0.84369	-2.5233	0.06931	0.11303	2	16	11	0	0	0	0	0	0	0	0	1
-0.86374	-2.3299	0.061369	0.092305	3	16	11	0	1	0	0	0	0	0	0	1
-0.87376	-2.665	0.077374	0.17589	4	16	11	0	0	0	0	0	0	0	0	1
-0.98373	-2.725	0.072658	0.25957	5	16	11	1	1	0	0	0	0	0	0	1
-0.88627	-2.7883	0.106	0.088591	6	16	11	0	0	0	0	0	0	0	0	1
-0.82727	-2.7941	0.049509	0.11491	7	16	11	0	0	0	0	0	0	0	0	1
-0.85285	-2.6294	0.03917	0.12623	8	16	11	0	1	0	0	0	0	0	0	1
-0.83437	-2.4529	0.021331	0.07721	9	16	11	0	1	0	0	0	0	0	0	1
-0.81683	-2.2579	0.029952	0.068118	10	16	11	0	0	0	0	0	0	0	0	1
-0.83477	-2.6118	0.041417	0.14187	11	16	11	1	1	0	0	0	0	0	0	1
-0.79128	-2.9499	0.066705	0.095576	12	16	11	0	0	0	0	0	0	0	0	1
-0.79329	-2.9039	0.022095	0.21999	13	16	11	0	1	0	0	0	0	0	0	1
-0.78344	-2.537	0.042215	0.21079	14	16	11	1	1	0	0	0	0	0	0	1
-0.7958	-2.7727	0.030487	0.13367	15	16	11	0	1	0	0	0	0	0	0	1
-0.7834	-2.6224	0.027315	0.12353	16	16	11	0	0	0	0	0	0	0	0	1
-0.77435	-3.1023	0.043002	0.17805	17	16	11	1	1	0	0	0	0	0	0	1
-0.72699	-3.3305	0.0375	0.083534	18	16	11	0	0	0	0	0	0	0	0	1
-0.74999	-3.1449	0.034686	0.10449	19	16	11	0	0	0	0	0	0	0	0	1
-0.74917	-2.7987	0.036977	0.13174	20	16	11	1	1	0	0	0	0	0	0	1
0.86391	-0.50348	0.032374	0.20736	1	17	1	0	0	1	0	0	0	0	0	0
0.87427	-0.49677	0.027238	0.22489	2	17	1	0	1	1	0	0	0	0	0	0
0.85553	-0.67644	0.045567	0.11929	3	17	1	0	0	1	0	0	0	0	0	0
0.8718	-0.94252	0.069041	0.30609	4	17	1	1	1	1	0	0	0	0	0	0
0.80744	-0.5746	0.067657	0.16248	5	17	1	0	1	1	0	0	0	0	0	0
0.84261	-0.42523	0.043959	0.082315	6	17	1	0	0	1	0	0	0	0	0	0
0.88108	-0.42042	0.027779	0.11615	7	17	1	0	1	1	0	0	0	0	0	0
0.86635	-0.29932	0.028825	0.034205	8	17	1	0	1	1	0	0	0	0	0	0
0.86824	-0.26188	0.051548	0.1114	9	17	1	0	0	1	0	0	0	0	0	0
0.85377	-0.32633	0.02806	0.090902	10	17	1	0	0	1	0	0	0	0	0	0
0.84848	-0.47749	0.025003	0.20378	11	17	1	0	1	1	0	0	0	0	0	0
0.81665	-0.3273	0.053916	0.12471	12	17	1	1	1	1	0	0	0	0	0	0
0.84157	-0.16503	0.041913	0.11613	13	17	1	1	1	1	0	0	0	0	0	0
0.77861	-0.43889	0.031762	0.11344	14	17	1	0	0	1	0	0	0	0	0	0
0.80988	-0.32827	0.031045	0.10658	15	17	1	0	0	1	0	0	0	0	0	0
0.81447	-0.27546	0.033384	0.087736	16	17	1	1	1	1	0	0	0	0	0	0
0.78558	-0.30143	0.034146	0.052058	17	17	1	0	0	1	0	0	0	0	0	0
0.81949	-0.16836	0.052152	0.18326	18	17	1	1	1	1	0	0	0	0	0	0
0.76806	-0.29889	0.066096	0.083347	19	17	1	0	0	1	0	0	0	0	0	0
0.75519	-0.40113	0.046827	0.19042	20	17	1	0	0	1	0	0	0	0	0	0
0.62634	-0.43055	0.040489	0.082844	1	17	2	0	1	1	0	0	0	0	0	0
0.6034	-0.32255	0.038185	0.10692	2	17	2	0	1	1	0	0	0	0	0	0
0.58113	-0.24971	0.058647	0.14559	3	17	2	1	1	1	0	0	0	0	0	0
0.59097	-0.08241	0.045458	0.10573	4	17	2	0	0	1	0	0	0	0	0	0
0.62058	-0.24781	0.036314	0.13842	5	17	2	0	0	1	0	0	0	0	0	0
0.64907	-0.296	0.048732	0.099381	6	17	2	0	0	1	0	0	0	0	0	0
0.63838	-0.27399	0.037121	0.051332	7	17	2	0	1	1	0	0	0	0	0	0
0.61467	-0.41074	0.034248	0.10584	8	17	2	0	1	1	0	0	0	0	0	0
0.62216	-0.27223	0.018474	0.083487	9	17	2	0	0	1	0	0	0	0	0	0
0.59859	-0.1311	0.019541	0.13148	10	17	2	0	0	1	0	0	0	0	0	0
0.581	-0.16823	0.044703	0.11669	11	17	2	0	0	1	0	0	0	0	0	0
0.57977	-0.43011	0.039595	0.24854	12	17	2	0	0	1	0	0	0	0	0	0
0.56673	-0.54432	0.06864	0.23866	13	17	2	1	1	1	0	0	0	0	0	0
0.54397	-0.38055	0.10888	0.14565	14	17	2	0	0	1	0	0	0	0	0	0
0.51021	-0.10747	0.1892	0.12703	15	17	2	1	1	1	0	0	0	0	0	0
0.53422	0.29565	0.084678	0.11027	16	17	2	0	0	1	0	0	0	0	0	0
0.54137	0.24322	0.027295	0.14607	17	17	2	0	1	1	0	0	0	0	0	0
0.56742	0.24076	0.054255	0.17056	18	17	2	0	0	1	0	0	0	0	0	0
0.54407	-0.0022017	0.10227	0.15346	19	17	2	1	1	1	0	0	0	0	0	0
0.5473	0.013885	0.084868	0.19304	20	17	2	1	1	1	0	0	0	0	0	0
1.2263	-0.064269	0.039336	0.13638	1	17	3	0	1	0	1	0	0	0	0	0
1.1761	0.086673	0.034504	0.097379	2	17	3	0	0	0	1	0	0	0	0	0
1.1755	0.1863	0.045229	0.05936	3	17	3	1	1	0	1	0	0	0	0	0
1.1503	0.21654	0.032163	0.11687	4	17	3	0	0	0	1	0	0	0	0	0
1.1559	0.25467	0.044519	0.056174	5	17	3	0	1	0	1	0	0	0	0	0
1.1357	0.33043	0.020137	0.11057	6	17	3	0	0	0	1	0	0	0	0	0
1.0691	0.49209	0.04971	0.16055	7	17	3	1	1	0	1	0	0	0	0	0
1.0563	0.22526	0.024888	0.09909	8	17	3	0	1	0	1	0	0	0	0	0
1.0696	0.27401	0.021098	0.06534	9	17	3	0	1	0	1	0	0	0	0	0
1.0788	0.29273	0.018961	0.047139	10	17	3	0	0	0	1	0	0	0	0	0
1.0545	0.21797	0.019977	0.10266	11	17	3	0	0	0	1	0	0	0	0	0
1.0416	0.31714	0.026462	0.11028	12	17	3	0	0	0	1	0	0	0	0	0
1.0489	-0.046158	0.047817	0.11033	13	17	3	0	0	0	1	0	0	0	0	0
1.028	0.022649	0.031841	0.07027	14	17	3	0	1	0	1	0	0	0	0	0
0.98687	0.23861	0.031963	0.15713	15	17	3	1	1	0	1	0	0	0	0	0
0.96874	0.08984	0.044869	0.072498	16	17	3	0	0	0	1	0	0	0	0	0
0.93318	-0.0095643	0.031816	0.045386	17	17	3	0	0	0	1	0	0	0	0	0
0.93585	0.1465	0.042051	0.12445	18	17	3	1	1	0	1	0	0	0	0	0
0.9377	-0.15872	0.038961	0.14809	19	17	3	0	0	0	1	0	0	0	0	0
0.97121	0.090466	0.053745	0.11482	20	17	3	1	1	0	1	0	0	0	0	0
0.85169	-0.36892	0.027013	0.17265	1	17	4	0	1	0	1	0	0	0	0	0
0.83172	-0.37052	0.067671	0.16283	2	17	4	1	1	0	1	0	0	0	0	0
0.81918	-0.40207	0.057891	0.11988	3	17	4	0	0	0	1	0	0	0	0	0
0.86684	-0.30245	0.034943	0.15156	4	17	4	0	1	0	1	0	0	0	0	0
0.86759	-0.41562	0.032079	0.14706	5	17	4	0	0	0	1	0	0	0	0	0
0.88084	-0.29034	0.077533	0.08609	6	17	4	0	1	0	1	0	0	0	0	0
0.84315	-0.27776	0.027052	0.23723	7	17	4	0	0	0	1	0	0	0	0	0
0.87328	-0.25742	0.044151	0.12462	8	17	4	0	1	0	1	0	0	0	0	0
0.88001	-0.17108	0.03429	0.084765	9	17	4	1	1	0	1	0	0	0	0	0
0.85208	-0.3723	0.029566	0.24039	10	17	4	0	0	0	1	0	0	0	0	0
0.89879	-0.051311	0.024838	0.15128	11	17	4	0	0	0	1	0	0	0	0	0
0.88973	0.13339	0.02995	0.088384	12	17	4	0	1	0	1	0	0	0	0	0
0.85172	0.0086259	0.047552	0.23587	13	17	4	1	1	0	1	0	0	0	0	0
0.80719	-0.2152	0.041415	0.15806	14	17	4	0	0	0	1	0	0	0	0	0
0.8234	0.040062	0.031024	0.26555	15	17	4	0	0	0	1	0	0	0	0	0
0.81307	0.054267	0.043264	0.12078	16	17	4	1	1	0	1	0	0	0	0	0
0.81308	-0.0068643	0.075881	0.089445	17	17	4	1	1	0	1	0	0	0	0	0
0.80438	-0.39713	0.061125	0.21191	18	17	4	0	0	0	1	0	0	0	0	0
0.77982	-0.06639	0.071914	0.10884	19	17	4	0	0	0	1	0	0	0	0	0
0.78064	0.20424	0.058635	0.2619	20	17	4	0	0	0	1	0	0	0	0	0
1.2892	-0.23028	0.060836	0.17279	1	17	5	0	1	0	1	0	0	0	0	0
1.2932	-0.14261	0.041294	0.12483	2	17	5	0	0	0	1	0	0	0	0	0
1.2847	-0.34594	0.036627	0.072861	3	17	5	0	1	0	1	0	0	0	0	0
1.3053	-0.24858	0.048484	0.22235	4	17	5	0	1	0	1	0	0	0	0	0
1.2844	-0.48761	0.044647	0.22656	5	17	5	0	0	0	1	0	0	0	0	0
1.2622	-0.23369	0.071469	0.23019	6	17	5	0	0	0	1	0	0	0	0	0
1.1996	-0.12434	0.076976	0.18988	7	17	5	1	1	0	1	0	0	0	0	0
1.1837	0.075947	0.047435	0.16964	8	17	5	0	1	0	1	0	0	0	0	0
1.2172	0.17444	0.060472	0.15182	9	17	5	1	1	0	1	0	0	0	0	0
1.1438	-0.34497	0.047672	0.20388	10	17	5	0	0	0	1	0	0	0	0	0
1.1931	-0.86106	0.15578	0.20465	11	17	5	1	1	0	1	0	0	0	0	0
1.1915	-0.2372	0.059908	0.42088	12	17	5	0	0	0	1	0	0	0	0	0
1.1563	0.341	0.078202	0.13237	13	17	5	1	1	0	1	0	0	0	0	0
1.1615	-0.084095	0.044449	0.19467	14	17	5	0	0	0	1	0	0	0	0	0
1.2313	0.34112	0.030069	0.095843	15	17	5	0	1	0	1	0	0	0	0	0
1.2773	0.57278	0.042003	0.11908	16	17	5	0	0	0	1	0	0	0	0	0
1.2793	0.68893	0.035351	0.11444	17	17	5	0	0	0	1	0	0	0	0	0
1.31	0.72536	0.027624	0.1358	18	17	5	0	0	0	1	0	0	0	0	0
1.2872	0.87597	0.058032	0.13526	19	17	5	1	1	0	1	0	0	0	0	0
1.3334	0.78315	0.059505	0.15842	20	17	5	0	0	0	1	0	0	0	0	0
0.6344	-0.1152	0.045894	0.063395	1	17	6	0	1	1	0	0	0	0	0	0
0.66596	-0.15053	0.040682	0.14845	2	17	6	1	1	1	0	0	0	0	0	0
0.70003	-0.1114	0.033329	0.13938	3	17	6	1	1	1	0	0	0	0	0	0
0.72037	-0.11842	0.050589	0.072025	4	17	6	0	0	1	0	0	0	0	0	0
0.73791	-0.15154	0.048422	0.038439	5	17	6	0	0	1	0	0	0	0	0	0
0.75577	-0.0040016	0.028068	0.044834	6	17	6	0	1	1	0	0	0	0	0	0
0.72812	-0.16109	0.05242	0.10179	7	17	6	1	1	1	0	0	0	0	0	0
0.75457	-0.17916	0.039872	0.041226	8	17	6	0	0	1	0	0	0	0	0	0
0.72606	-0.22892	0.039588	0.11893	9	17	6	0	1	1	0	0	0	0	0	0
0.74319	-0.097511	0.040957	0.42549	10	17	6	0	0	1	0	0	0	0	0	0
0.66425	-0.43284	0.07021	0.18893	11	17	6	0	0	1	0	0	0	0	0	0
0.65636	-0.19283	0.038883	0.17615	12	17	6	0	0	1	0	0	0	0	0	0
0.63857	-0.13052	0.041104	0.09048	13	17	6	0	1	1	0	0	0	0	0	0
0.6269	0.055068	0.03282	0.053903	14	17	6	0	0	1	0	0	0	0	0	0
0.61065	-0.1087	0.027733	0.07663	15	17	6	0	1	1	0	0	0	0	0	0
0.5905	-0.13979	0.025452	0.12357	16	17	6	0	0	1	0	0	0	0	0	0
0.57781	-0.15024	0.031088	0.1819	17	17	6	0	0	1	0	0	0	0	0	0
0.54757	-0.055188	0.038055	0.19722	18	17	6	1	1	1	0	0	0	0	0	0
0.52465	-0.0032908	0.044922	0.12617	19	17	6	1	1	1	0	0	0	0	0	0
0.48725	-0.25165	0.046325	0.16465	20	17	6	0	0	1	0	0	0	0	0	0
0.52394	0.057703	0.048256	0.089199	1	17	7	0	0	0	0	0	0	0	1	0
0.54076	0.070068	0.043098	0.17692	2	17	7	0	0	0	0	0	0	0	1	0
0.69594	-0.39499	0.1094	0.17825	3	17	7	0	0	0	0	0	0	0	1	0
0.71216	-0.15286	0.049713	0.10686	4	17	7	0	1	0	0	0	0	0	1	0
0.65966	-0.084168	0.023949	0.07281	5	17	7	0	0	0	0	0	0	0	1	0
0.60029	0.26652	0.070259	0.2414	6	17	7	1	1	0	0	0	0	0	1	0
0.58843	0.12079	0.038155	0.10207	7	17	7	0	1	0	0	0	0	0	1	0
0.61683	0.19515	0.084171	0.28579	8	17	7	1	1	0	0	0	0	0	1	0
0.70049	-0.059567	0.12187	0.26925	9	17	7	0	0	0	0	0	0	0	1	0
0.70664	0.077215	0.072279	0.1357	10	17	7	0	1	0	0	0	0	0	1	0
0.72361	0.018994	0.026394	0.097661	11	17	7	0	0	0	0	0	0	0	1	0
0.73041	0.39887	0.053686	0.20038	12	17	7	0	0	0	0	0	0	0	1	0
0.69966	0.29488	0.042383	0.15638	13	17	7	0	0	0	0	0	0	0	1	0
0.69919	0.13598	0.042919	0.23747	14	17	7	1	1	0	0	0	0	0	1	0
0.7136	0.023891	0.067782	0.19081	15	17	7	0	0	0	0	0	0	0	1	0
0.73993	0.31456	0.035852	0.086481	16	17	7	0	1	0	0	0	0	0	1	0
0.70452	0.15496	0.037479	0.13776	17	17	7	0	0	0	0	0	0	0	1	0
0.73146	0.41174	0.042896	0.20851	18	17	7	1	1	0	0	0	0	0	1	0
0.70815	0.17038	0.033318	0.070303	19	17	7	0	1	0	0	0	0	0	1	0
0.70434	0.33755	0.036935	0.16149	20	17	7	1	1	0	0	0	0	0	1	0
1.1004	-0.71256	0.17783	0.2708	1	17	8	0	0	0	0	0	0	1	0	0
1.157	-0.097932	0.049105	0.12877	2	17	8	0	0	0	0	0	0	1	0	0
1.1023	0.014751	0.050619	0.084952	3	17	8	1	1	0	0	0	0	1	0	0
1.0372	-0.020061	0.074174	0.14283	4	17	8	0	0	0	0	0	0	1	0	0
1.0364	0.13923	0.047998	0.082049	5	17	8	0	1	0	0	0	0	1	0	0
1.0348	0.23197	0.035783	0.12814	6	17	8	0	1	0	0	0	0	1	0	0
1.0499	0.1685	0.027093	0.060089	7	17	8	0	0	0	0	0	0	1	0	0
1.0672	0.19303	0.047596	0.071085	8	17	8	0	1	0	0	0	0	1	0	0
1.0561	0.36348	0.043866	0.095174	9	17	8	0	1	0	0	0	0	1	0	0
1.0579	0.39106	0.073629	0.1402	10	17	8	1	1	0	0	0	0	1	0	0
1.0688	0.25078	0.064034	0.0467	11	17	8	0	0	0	0	0	0	1	0	0
1.067	0.19094	0.035453	0.1085	12	17	8	0	0	0	0	0	0	1	0	0
1.0655	0.16963	0.061653	0.15456	13	17	8	1	1	0	0	0	0	1	0	0
1.0112	0.020138	0.1051	0.20742	14	17	8	1	1	0	0	0	0	1	0	0
0.9839	-0.0073066	0.10383	0.22513	15	17	8	0	0	0	0	0	0	1	0	0
0.96474	0.19637	0.071484	0.17427	16	17	8	0	0	0	0	0	0	1	0	0
0.91644	0.093647	0.063884	0.11603	17	17	8	0	1	0	0	0	0	1	0	0
0.941	0.048202	0.036011	0.091011	18	17	8	0	0	0	0	0	0	1	0	0
0.95299	0.061828	0.057818	0.097443	19	17	8	1	1	0	0	0	0	1	0	0
0.94614	-0.0056691	0.080697	0.11007	20	17	8	0	0	0	0	0	0	1	0	0
0.98915	-0.072772	0.093732	0.12158	1	17	9	0	1	0	0	0	1	0	0	0
1.0494	0.054057	0.058358	0.091813	2	17	9	1	1	0	0	0	1	0	0	0
0.99604	-0.51494	0.05155	0.32635	3	17	9	0	0	0	0	0	1	0	0	0
0.9805	-0.78402	0.018925	0.083993	4	17	9	0	0	0	0	0	1	0	0	0
0.97435	-0.72932	0.033326	0.1234	5	17	9	0	1	0	0	0	1	0	0	0
0.93501	-0.22912	0.019979	0.15542	6	17	9	0	0	0	0	0	1	0	0	0
0.92795	0.047335	0.035656	0.12204	7	17	9	0	0	0	0	0	1	0	0	0
0.89871	0.19494	0.061923	0.092342	8	17	9	0	0	0	0	0	1	0	0	0
0.8774	0.11951	0.040902	0.05527	9	17	9	0	0	0	0	0	1	0	0	0
0.85589	0.054747	0.033889	0.13607	10	17	9	0	0	0	0	0	1	0	0	0
0.86041	0.27061	0.04334	0.11668	11	17	9	0	1	0	0	0	1	0	0	0
0.79713	0.088251	0.071833	0.10742	12	17	9	1	1	0	0	0	1	0	0	0
0.80938	-0.39863	0.089933	0.20454	13	17	9	0	0	0	0	0	1	0	0	0
0.76181	-0.45082	0.052822	0.23691	14	17	9	0	1	0	0	0	1	0	0	0
0.76522	-0.1427	0.04675	0.087642	15	17	9	0	0	0	0	0	1	0	0	0
0.83208	0.10403	0.052266	0.09033	16	17	9	1	1	0	0	0	1	0	0	0
0.86195	0.15959	0.039307	0.1106	17	17	9	0	1	0	0	0	1	0	0	0
0.84043	0.20116	0.053647	0.10256	18	17	9	1	1	0	0	0	1	0	0	0
0.90982	-0.022778	0.085177	0.14082	19	17	9	0	0	0	0	0	1	0	0	0
0.94796	-0.070611	0.058418	0.14086	20	17	9	1	1	0	0	0	1	0	0	0
0.64534	-0.9632	0.25926	0.28107	1	17	10	0	1	0	0	0	0	0	0	1
0.76378	-0.43052	0.06752	0.224	2	17	10	1	1	0	0	0	0	0	0	1
0.7706	-0.48679	0.071743	0.18234	3	17	10	0	0	0	0	0	0	0	0	1
0.73648	-0.43328	0.055727	0.18212	4	17	10	0	1	0	0	0	0	0	0	1
0.71525	-0.37515	0.042989	0.14201	5	17	10	0	0	0	0	0	0	0	0	1
0.70831	-0.29977	0.040208	0.056507	6	17	10	0	0	0	0	0	0	0	0	1
0.67945	-0.31875	0.052734	0.12496	7	17	10	0	0	0	0	0	0	0	0	1
0.65225	-0.32163	0.060404	0.043371	8	17	10	0	1	0	0	0	0	0	0	1
0.61607	-0.31559	0.035868	0.033064	9	17	10	0	1	0	0	0	0	0	0	1
0.6028	-0.18648	0.040591	0.10768	10	17	10	1	1	0	0	0	0	0	0	1
0.58805	-0.89698	0.059734	0.32361	11	17	10	0	0	0	0	0	0	0	0	1
0.6174	-1.1513	0.060189	0.16189	12	17	10	0	0	0	0	0	0	0	0	1
0.6558	-1.1281	0.055791	0.074649	13	17	10	0	1	0	0	0	0	0	0	1
0.63382	-0.57606	0.041335	0.15165	14	17	10	0	0	0	0	0	0	0	0	1
0.58443	-0.36003	0.05339	0.052248	15	17	10	0	0	0	0	0	0	0	0	1
0.58585	-0.63891	0.078995	0.24724	16	17	10	1	1	0	0	0	0	0	0	1
0.59563	-0.56149	0.092828	0.17328	17	17	10	1	1	0	0	0	0	0	0	1
0.49657	-0.31903	0.062912	0.12299	18	17	10	0	0	0	0	0	0	0	0	1
0.53069	0.12509	0.05809	0.22066	19	17	10	1	1	0	0	0	0	0	0	1
0.45735	-0.01411	0.063322	0.20169	20	17	10	0	0	0	0	0	0	0	0	1
0.65661	-0.93043	0.054499	0.10792	1	17	11	1	1	0	0	1	0	0	0	0
0.64988	-0.64825	0.025989	0.15411	2	17	11	0	1	0	0	1	0	0	0	0
0.65914	-0.31766	0.032232	0.16823	3	17	11	1	1	0	0	1	0	0	0	0
0.66017	-0.051936	0.026033	0.11489	4	17	11	0	0	0	0	1	0	0	0	0
0.68129	0.044038	0.036908	0.066939	5	17	11	0	0	0	0	1	0	0	0	0
0.6989	0.19476	0.035653	0.07099	6	17	11	0	1	0	0	1	0	0	0	0
0.70056	0.21366	0.037656	0.16883	7	17	11	0	0	0	0	1	0	0	0	0
0.69197	-0.010787	0.054354	0.043178	8	17	11	0	1	0	0	1	0	0	0	0
0.69499	0.0063371	0.033563	0.068453	9	17	11	0	0	0	0	1	0	0	0	0
0.67186	-0.22318	0.043911	0.13618	10	17	11	0	0	0	0	1	0	0	0	0
0.70258	-0.088362	0.067243	0.11902	11	17	11	0	0	0	0	1	0	0	0	0
0.7497	-0.14764	0.042941	0.080516	12	17	11	0	1	0	0	1	0	0	0	0
0.75727	0.12388	0.022967	0.10768	13	17	11	0	0	0	0	1	0	0	0	0
0.78939	0.059947	0.050677	0.045825	14	17	11	1	1	0	0	1	0	0	0	0
0.76864	-0.070632	0.070325	0.20155	15	17	11	0	0	0	0	1	0	0	0	0
0.71309	-0.47242	0.062851	0.15362	16	17	11	0	0	0	0	1	0	0	0	0
0.739	-0.055087	0.055808	0.17389	17	17	11	1	1	0	0	1	0	0	0	0
0.73769	0.05871	0.044867	0.069683	18	17	11	0	1	0	0	1	0	0	0	0
0.73161	0.17109	0.026215	0.10355	19	17	11	0	0	0	0	1	0	0	0	0
0.73942	0.33301	0.027192	0.19071	20	17	11	1	1	0	0	1	0	0	0	0
-0.74524	2.2713	0.055719	0.18456	1	18	1	0	0	1	0	0	0	0	0	0
-0.68192	2.2788	0.078183	0.15744	2	18	1	0	0	1	0	0	0	0	0	0
-0.68766	2.5583	0.040338	0.11131	3	18	1	1	1	1	0	0	0	0	0	0
-0.71155	2.6813	0.065543	0.087394	4	18	1	0	1	1	0	0	0	0	0	0
-0.66975	2.6965	0.032648	0.077079	5	18	1	0	0	1	0	0	0	0	0	0
-0.70065	2.4378	0.056497	0.074661	6	18	1	0	0	1	0	0	0	0	0	0
-0.70507	2.2347	0.068674	0.15862	7	18	1	0	1	1	0	0	0	0	0	0
-0.69853	2.4393	0.040853	0.055163	8	18	1	0	1	1	0	0	0	0	0	0
-0.66211	2.4457	0.053549	0.060714	9	18	1	0	0	1	0	0	0	0	0	0
-0.64146	2.3313	0.035501	0.10982	10	18	1	1	1	1	0	0	0	0	0	0
-0.64379	2.5416	0.048129	0.11301	11	18	1	0	1	1	0	0	0	0	0	0
-0.62585	2.5593	0.044265	0.11464	12	18	1	1	1	1	0	0	0	0	0	0
-0.602	2.4761	0.061576	0.083868	13	18	1	0	0	1	0	0	0	0	0	0
-0.63685	2.5096	0.064513	0.13573	14	18	1	1	1	1	0	0	0	0	0	0
-0.60369	2.5226	0.034212	0.13484	15	18	1	0	0	1	0	0	0	0	0	0
-0.57582	2.5129	0.045569	0.20208	16	18	1	0	0	1	0	0	0	0	0	0
-0.62229	2.5661	0.056273	0.12036	17	18	1	1	1	1	0	0	0	0	0	0
-0.6269	2.5975	0.079219	0.12738	18	18	1	0	0	1	0	0	0	0	0	0
-0.62482	2.6321	0.057398	0.090774	19	18	1	0	1	1	0	0	0	0	0	0
-0.64687	2.6665	0.1061	0.051416	20	18	1	0	0	1	0	0	0	0	0	0
0.27878	2.1799	0.15433	0.26705	1	18	2	1	1	1	0	0	0	0	0	0
0.14107	2.2339	0.040513	0.19052	2	18	2	0	1	1	0	0	0	0	0	0
0.12439	2.2896	0.054274	0.23775	3	18	2	1	1	1	0	0	0	0	0	0
0.055359	2.0583	0.078833	0.1958	4	18	2	0	0	1	0	0	0	0	0	0
0.1927	1.6492	0.32848	0.38968	5	18	2	0	0	1	0	0	0	0	0	0
0.025017	1.7581	0.092216	0.083185	6	18	2	0	1	1	0	0	0	0	0	0
0.11189	2.3463	0.11497	0.26474	7	18	2	0	0	1	0	0	0	0	0	0
0.016352	2.2298	0.07761	0.13441	8	18	2	1	1	1	0	0	0	0	0	0
-0.17606	2.3074	0.035837	0.063682	9	18	2	1	1	1	0	0	0	0	0	0
-0.20228	2.2252	0.048936	0.21997	10	18	2	0	0	1	0	0	0	0	0	0
-0.18696	2.3389	0.087057	0.12047	11	18	2	0	0	1	0	0	0	0	0	0
-0.20172	2.1784	0.18095	0.13456	12	18	2	0	1	1	0	0	0	0	0	0
-0.24065	2.1215	0.060027	0.22114	13	18	2	0	0	1	0	0	0	0	0	0
-0.21391	2.0517	0.072655	0.1347	14	18	2	0	1	1	0	0	0	0	0	0
-0.29529	2.2752	0.035814	0.16157	15	18	2	0	0	1	0	0	0	0	0	0
-0.29541	2.1954	0.025441	0.10087	16	18	2	0	0	1	0	0	0	0	0	0
-0.3073	2.0149	0.045132	0.12786	17	18	2	0	0	1	0	0	0	0	0	0
-0.45381	1.5733	0.24871	0.26188	18	18	2	0	1	1	0	0	0	0	0	0
-0.19836	1.5428	0.17617	0.27593	19	18	2	1	1	1	0	0	0	0	0	0
-0.18474	2.3317	0.13667	0.14289	20	18	2	0	0	1	0	0	0	0	0	0
-0.21344	2.646	0.122	0.1684	1	18	3	0	0	0	1	0	0	0	0	0
-0.39568	2.8214	0.091199	0.27312	2	18	3	0	0	0	1	0	0	0	0	0
-0.48824	2.7833	0.10272	0.13601	3	18	3	0	0	0	1	0	0	0	0	0
-0.47315	2.7906	0.059042	0.082031	4	18	3	0	1	0	1	0	0	0	0	0
-0.44026	2.6686	0.056184	0.17867	5	18	3	0	0	0	1	0	0	0	0	0
-0.39698	2.7028	0.10551	0.16599	6	18	3	0	1	0	1	0	0	0	0	0
-0.52021	2.8844	0.043671	0.087151	7	18	3	1	1	0	1	0	0	0	0	0
-0.48896	2.9616	0.06657	0.12343	8	18	3	0	0	0	1	0	0	0	0	0
-0.43662	2.9385	0.082948	0.1684	9	18	3	1	1	0	1	0	0	0	0	0
-0.52126	3.069	0.13412	0.13557	10	18	3	0	0	0	1	0	0	0	0	0
-0.47949	2.8522	0.094957	0.087936	11	18	3	0	0	0	1	0	0	0	0	0
-0.46769	2.8134	0.05765	0.11236	12	18	3	0	1	0	1	0	0	0	0	0
-0.47814	2.8764	0.07216	0.15111	13	18	3	0	0	0	1	0	0	0	0	0
-0.54616	3.0256	0.065096	0.14438	14	18	3	1	1	0	1	0	0	0	0	0
-0.46752	2.7437	0.062965	0.14618	15	18	3	0	0	0	1	0	0	0	0	0
-0.4168	2.6514	0.083514	0.13394	16	18	3	0	1	0	1	0	0	0	0	0
-0.52237	2.8883	0.066225	0.095921	17	18	3	1	1	0	1	0	0	0	0	0
-0.53451	2.908	0.10091	0.076374	18	18	3	0	0	0	1	0	0	0	0	0
-0.41118	2.761	0.17385	0.18691	19	18	3	1	1	0	1	0	0	0	0	0
-0.41468	3.0398	0.049628	0.076478	20	18	3	0	1	0	1	0	0	0	0	0
0.14804	3.017	0.10159	0.1905	1	18	4	1	1	1	0	0	0	0	0	0
0.029055	3.2402	0.18882	0.13856	2	18	4	0	0	1	0	0	0	0	0	0
0.090614	3.4026	0.24119	0.21787	3	18	4	0	0	1	0	0	0	0	0	0
0.21272	3.6159	0.058885	0.073672	4	18	4	0	0	1	0	0	0	0	0	0
0.17619	3.7224	0.095566	0.092308	5	18	4	0	0	1	0	0	0	0	0	0
0.042364	3.678	0.11022	0.20496	6	18	4	0	1	1	0	0	0	0	0	0
0.042783	3.5736	0.074029	0.11832	7	18	4	1	1	1	0	0	0	0	0	0
0.13562	3.4185	0.11817	0.13178	8	18	4	0	0	1	0	0	0	0	0	0
0.21829	3.4946	0.1158	0.1526	9	18	4	0	1	1	0	0	0	0	0	0
0.15328	3.5237	0.086247	0.12899	10	18	4	1	1	1	0	0	0	0	0	0
-0.035312	3.6253	0.10584	0.14951	11	18	4	0	0	1	0	0	0	0	0	0
-0.082245	3.672	0.049651	0.12574	12	18	4	0	0	1	0	0	0	0	0	0
-0.069674	3.4673	0.044824	0.10367	13	18	4	0	1	1	0	0	0	0	0	0
-0.053441	3.2935	0.05348	0.22567	14	18	4	0	0	1	0	0	0	0	0	0
-0.018273	3.0767	0.049276	0.085262	15	18	4	0	0	1	0	0	0	0	0	0
-0.094529	3.0035	0.061653	0.12388	16	18	4	1	1	1	0	0	0	0	0	0
0.13532	2.8229	0.31461	0.48458	17	18	4	0	1	1	0	0	0	0	0	0
-0.025991	2.7364	0.082044	0.21714	18	18	4	0	1	1	0	0	0	0	0	0
-0.086264	2.9571	0.035672	0.16021	19	18	4	0	0	1	0	0	0	0	0	0
-0.21918	2.9473	0.069432	0.18611	20	18	4	1	1	1	0	0	0	0	0	0
-1.609	2.5461	0.050842	0.089622	1	18	5	0	0	0	1	0	0	0	0	0
-1.5766	2.6673	0.047669	0.15288	2	18	5	1	1	0	1	0	0	0	0	0
-1.3525	2.5855	0.29154	0.26246	3	18	5	0	0	0	1	0	0	0	0	0
-1.2424	2.9144	0.083248	0.17735	4	18	5	1	1	0	1	0	0	0	0	0
-1.2537	3.2065	0.13284	0.10877	5	18	5	0	0	0	1	0	0	0	0	0
-1.3033	3.1436	0.075864	0.12302	6	18	5	0	0	0	1	0	0	0	0	0
-1.4624	2.9632	0.086645	0.077227	7	18	5	0	1	0	1	0	0	0	0	0
-1.4853	3.1691	0.061418	0.10662	8	18	5	0	1	0	1	0	0	0	0	0
-1.4701	3.0336	0.03544	0.20027	9	18	5	0	0	0	1	0	0	0	0	0
-1.4848	2.8427	0.097083	0.11981	10	18	5	0	0	0	1	0	0	0	0	0
-1.3134	2.6111	0.068734	0.16465	11	18	5	1	1	0	1	0	0	0	0	0
-1.2864	2.7374	0.069747	0.12258	12	18	5	1	1	0	1	0	0	0	0	0
-1.2226	2.7422	0.048228	0.088033	13	18	5	0	0	0	1	0	0	0	0	0
-1.2196	2.375	0.053741	0.25911	14	18	5	0	0	0	1	0	0	0	0	0
-1.1925	2.5419	0.39816	0.27549	15	18	5	0	1	0	1	0	0	0	0	0
-1.2853	2.6406	0.087122	0.11653	16	18	5	0	0	0	1	0	0	0	0	0
-1.3587	2.748	0.066064	0.061833	17	18	5	0	1	0	1	0	0	0	0	0
-1.3799	2.7462	0.069298	0.15192	18	18	5	1	1	0	1	0	0	0	0	0
-1.4069	2.8738	0.064252	0.063409	19	18	5	0	0	0	1	0	0	0	0	0
-1.3908	2.9007	0.096864	0.063675	20	18	5	0	1	0	1	0	0	0	0	0
-1.5376	3.5526	0.044844	0.18323	1	18	6	0	0	0	1	0	0	0	0	0
-1.5893	3.4718	0.055018	0.16493	2	18	6	0	0	0	1	0	0	0	0	0
-1.5372	3.3211	0.065908	0.19328	3	18	6	0	0	0	1	0	0	0	0	0
-1.5816	3.2384	0.049129	0.16955	4	18	6	1	1	0	1	0	0	0	0	0
-1.5162	3.2835	0.07281	0.16005	5	18	6	1	1	0	1	0	0	0	0	0
-1.3929	3.3978	0.12059	0.12695	6	18	6	0	0	0	1	0	0	0	0	0
-1.3311	3.1848	0.050363	0.10864	7	18	6	0	1	0	1	0	0	0	0	0
-1.3927	3.0976	0.05383	0.18129	8	18	6	0	0	0	1	0	0	0	0	0
-1.4132	3.1532	0.054244	0.20759	9	18	6	0	0	0	1	0	0	0	0	0
-1.3347	3.3639	0.058547	0.11157	10	18	6	0	0	0	1	0	0	0	0	0
-1.2481	3.1706	0.094606	0.075882	11	18	6	0	1	0	1	0	0	0	0	0
-1.2917	3.4293	0.09025	0.2137	12	18	6	1	1	0	1	0	0	0	0	0
-1.3438	3.3533	0.036521	0.14017	13	18	6	0	1	0	1	0	0	0	0	0
-1.2945	3.4342	0.082029	0.16114	14	18	6	0	0	0	1	0	0	0	0	0
-1.3221	3.3243	0.06002	0.053637	15	18	6	0	1	0	1	0	0	0	0	0
-1.361	3.3866	0.03941	0.087438	16	18	6	0	1	0	1	0	0	0	0	0
-1.3921	3.2609	0.07213	0.19271	17	18	6	0	0	0	1	0	0	0	0	0
-1.3604	2.9849	0.062062	0.12365	18	18	6	1	1	0	1	0	0	0	0	0
-1.3564	3.1223	0.061622	0.21692	19	18	6	1	1	0	1	0	0	0	0	0
-1.3218	3.2511	0.048036	0.058447	20	18	6	0	0	0	1	0	0	0	0	0
-1.7032	2.3086	0.079265	0.11391	1	18	7	0	1	0	0	0	1	0	0	0
-1.8608	2.4384	0.069902	0.19326	2	18	7	0	1	0	0	0	1	0	0	0
-1.8579	2.3735	0.056335	0.20477	3	18	7	0	1	0	0	0	1	0	0	0
-1.877	2.1826	0.073848	0.17011	4	18	7	0	0	0	0	0	1	0	0	0
-1.7475	1.8479	0.097848	0.13142	5	18	7	0	0	0	0	0	1	0	0	0
-1.8689	1.5293	0.079425	0.16916	6	18	7	1	1	0	0	0	1	0	0	0
-1.8178	2.0899	0.07238	0.10803	7	18	7	0	1	0	0	0	1	0	0	0
-1.7686	1.9938	0.11176	0.11493	8	18	7	0	0	0	0	0	1	0	0	0
-1.7646	2.0791	0.085262	0.19189	9	18	7	1	1	0	0	0	1	0	0	0
-1.7126	2.3914	0.063552	0.27283	10	18	7	0	0	0	0	0	1	0	0	0
-1.5978	2.3055	0.091355	0.27009	11	18	7	0	0	0	0	0	1	0	0	0
-1.6136	2.2693	0.073356	0.12117	12	18	7	1	1	0	0	0	1	0	0	0
-1.6534	2.388	0.085542	0.15992	13	18	7	0	0	0	0	0	1	0	0	0
-1.6082	2.2804	0.084873	0.085037	14	18	7	1	1	0	0	0	1	0	0	0
-1.5518	2.4294	0.097693	0.11786	15	18	7	1	1	0	0	0	1	0	0	0
-1.5585	2.4496	0.13233	0.14289	16	18	7	0	0	0	0	0	1	0	0	0
-1.4854	2.4499	0.080763	0.084528	17	18	7	0	0	0	0	0	1	0	0	0
-1.5077	2.2182	0.075984	0.056248	18	18	7	0	0	0	0	0	1	0	0	0
-1.5172	2.3984	0.073274	0.18478	19	18	7	0	1	0	0	0	1	0	0	0
-1.5506	2.3696	0.06014	0.21089	20	18	7	0	0	0	0	0	1	0	0	0
-2.0942	2.2515	0.073931	0.18355	1	18	8	0	1	0	0	0	0	0	1	0
-2.076	2.2388	0.061794	0.20752	2	18	8	1	1	0	0	0	0	0	1	0
-2.1229	2.2405	0.15811	0.11168	3	18	8	0	0	0	0	0	0	0	1	0
-2.2704	2.2275	0.081652	0.14524	4	18	8	0	0	0	0	0	0	0	1	0
-2.2612	2.0892	0.052104	0.073747	5	18	8	0	1	0	0	0	0	0	1	0
-2.222	2.1153	0.16813	0.21153	6	18	8	1	1	0	0	0	0	0	1	0
-2.177	2.2588	0.055218	0.10232	7	18	8	0	0	0	0	0	0	0	1	0
-2.1865	2.2667	0.075391	0.09144	8	18	8	0	1	0	0	0	0	0	1	0
-2.2348	2.063	0.12971	0.10162	9	18	8	0	0	0	0	0	0	0	1	0
-2.1807	1.9356	0.10226	0.2525	10	18	8	0	1	0	0	0	0	0	1	0
-2.4074	1.705	0.062072	0.25996	11	18	8	0	0	0	0	0	0	0	1	0
-2.3107	1.0664	0.29368	0.24221	12	18	8	1	1	0	0	0	0	0	1	0
-1.9663	2.1786	0.15508	0.3323	13	18	8	0	0	0	0	0	0	0	1	0
-1.938	2.3855	0.13847	0.18749	14	18	8	0	0	0	0	0	0	0	1	0
-1.9132	2.3148	0.10705	0.20073	15	18	8	1	1	0	0	0	0	0	1	0
-1.9049	2.2403	0.078018	0.17575	16	18	8	1	1	0	0	0	0	0	1	0
-1.9023	2.3279	0.1437	0.13528	17	18	8	0	0	0	0	0	0	0	1	0
-1.875	2.1652	0.058904	0.19195	18	18	8	0	0	0	0	0	0	0	1	0
-1.8362	2.0144	0.055352	0.14675	19	18	8	0	1	0	0	0	0	0	1	0
-1.8606	2.1589	0.071733	0.23342	20	18	8	0	0	0	0	0	0	0	1	0
-2.0322	2.9793	0.16255	0.26527	1	18	9	0	1	0	0	0	0	1	0	0
-2.0779	2.6793	0.11548	0.23116	2	18	9	0	1	0	0	0	0	1	0	0
-2.037	2.3999	0.098772	0.21827	3	18	9	1	1	0	0	0	0	1	0	0
-1.5521	1.835	0.15396	0.19983	4	18	9	0	0	0	0	0	0	1	0	0
-1.6277	1.849	0.076945	0.14156	5	18	9	0	1	0	0	0	0	1	0	0
-1.6863	1.9085	0.064278	0.24552	6	18	9	0	1	0	0	0	0	1	0	0
-1.6818	1.7582	0.036382	0.20773	7	18	9	0	0	0	0	0	0	1	0	0
-1.6991	1.6872	0.074179	0.20745	8	18	9	0	0	0	0	0	0	1	0	0
-1.7275	1.7699	0.075803	0.16444	9	18	9	0	0	0	0	0	0	1	0	0
-1.7836	1.9844	0.075134	0.084813	10	18	9	0	0	0	0	0	0	1	0	0
-1.7886	1.9781	0.062111	0.15858	11	18	9	0	0	0	0	0	0	1	0	0
-1.7634	1.9239	0.17093	0.10105	12	18	9	0	0	0	0	0	0	1	0	0
-1.5901	1.8814	0.15767	0.15434	13	18	9	0	0	0	0	0	0	1	0	0
-1.5861	2.1069	0.05164	0.25807	14	18	9	0	1	0	0	0	0	1	0	0
-1.7406	1.9044	0.050835	0.15049	15	18	9	1	1	0	0	0	0	1	0	0
-1.6615	1.7932	0.073021	0.17618	16	18	9	1	1	0	0	0	0	1	0	0
-1.4981	2.0004	0.057403	0.14356	17	18	9	0	0	0	0	0	0	1	0	0
-1.4461	2.1519	0.11695	0.16888	18	18	9	1	1	0	0	0	0	1	0	0
-1.4564	2.0646	0.08846	0.16454	19	18	9	0	0	0	0	0	0	1	0	0
-1.4297	1.9764	0.058892	0.13938	20	18	9	1	1	0	0	0	0	1	0	0
-1.9549	2.4846	0.075665	0.27084	1	18	10	0	1	0	0	0	0	0	0	1
-1.9917	2.5812	0.13093	0.22323	2	18	10	0	0	0	0	0	0	0	0	1
-1.9577	2.6065	0.067554	0.088165	3	18	10	0	1	0	0	0	0	0	0	1
-2.0332	2.909	0.055596	0.18279	4	18	10	0	0	0	0	0	0	0	0	1
-2.0547	2.8651	0.054692	0.13519	5	18	10	0	1	0	0	0	0	0	0	1
-2.087	2.8488	0.069509	0.12899	6	18	10	1	1	0	0	0	0	0	0	1
-1.9183	2.8418	0.11642	0.16978	7	18	10	0	0	0	0	0	0	0	0	1
-1.8852	2.317	0.074263	0.20816	8	18	10	0	0	0	0	0	0	0	0	1
-1.8931	2.8938	0.06752	0.13431	9	18	10	1	1	0	0	0	0	0	0	1
-1.8979	2.6153	0.071264	0.15614	10	18	10	0	0	0	0	0	0	0	0	1
-1.832	2.5774	0.063138	0.17308	11	18	10	0	0	0	0	0	0	0	0	1
-1.8896	2.7976	0.13371	0.20215	12	18	10	0	1	0	0	0	0	0	0	1
-1.93	3.1176	0.076373	0.25408	13	18	10	0	0	0	0	0	0	0	0	1
-1.9762	2.8094	0.042085	0.073757	14	18	10	0	1	0	0	0	0	0	0	1
-1.9528	2.8812	0.068363	0.21857	15	18	10	1	1	0	0	0	0	0	0	1
-1.9358	2.9226	0.050172	0.14212	16	18	10	0	0	0	0	0	0	0	0	1
-1.9944	2.6845	0.099952	0.19068	17	18	10	1	1	0	0	0	0	0	0	1
-2.0085	3.0218	0.058932	0.32603	18	18	10	0	0	0	0	0	0	0	0	1
-1.8012	2.2602	0.14159	0.58089	19	18	10	1	1	0	0	0	0	0	0	1
-1.8408	2.0449	0.047374	0.19368	20	18	10	0	0	0	0	0	0	0	0	1
-1.6012	2.0643	0.34476	0.13001	1	18	11	0	0	0	0	1	0	0	0	0
-1.3385	1.6294	0.29067	0.47549	2	18	11	1	1	0	0	1	0	0	0	0
-1.4793	1.9325	0.10527	0.19104	3	18	11	1	1	0	0	1	0	0	0	0
-1.5387	2.0989	0.16052	0.24594	4	18	11	0	1	0	0	1	0	0	0	0
-1.7739	1.9057	0.10711	0.10364	5	18	11	0	0	0	0	1	0	0	0	0
-1.6337	1.8574	0.12849	0.34315	6	18	11	0	0	0	0	1	0	0	0	0
-1.6155	2.4719	0.12484	0.18649	7	18	11	1	1	0	0	1	0	0	0	0
-1.4701	2.4625	0.15642	0.1783	8	18	11	1	1	0	0	1	0	0	0	0
-1.4729	2.6527	0.10656	0.14451	9	18	11	0	0	0	0	1	0	0	0	0
-1.6283	2.5981	0.14211	0.19769	10	18	11	0	1	0	0	1	0	0	0	0
-1.7248	2.5984	0.080656	0.17378	11	18	11	1	1	0	0	1	0	0	0	0
-1.6582	2.3083	0.075309	0.14206	12	18	11	0	0	0	0	1	0	0	0	0
-1.7173	2.2645	0.12876	0.20552	13	18	11	0	0	0	0	1	0	0	0	0
-1.7554	2.2973	0.19383	0.20164	14	18	11	0	1	0	0	1	0	0	0	0
-1.7738	2.2666	0.11835	0.19616	15	18	11	0	0	0	0	1	0	0	0	0
-1.7728	2.4947	0.058059	0.15832	16	18	11	0	0	0	0	1	0	0	0	0
-1.7582	1.6699	0.19549	0.64042	17	18	11	0	0	0	0	1	0	0	0	0
-1.6448	1.4322	0.20309	0.40747	18	18	11	0	1	0	0	1	0	0	0	0
-1.7919	1.8208	0.062438	0.12329	19	18	11	0	1	0	0	1	0	0	0	0
-1.8526	2.082	0.090842	0.27174	20	18	11	0	0	0	0	1	0	0	0	0
-0.83654	-4.6013	0.054756	0.10058	1	19	1	0	0	0	1	0	0	0	0	0
-0.8756	-4.266	0.049047	0.085318	2	19	1	1	1	0	1	0	0	0	0	0
-0.85046	-4.1699	0.020689	0.095568	3	19	1	1	1	0	1	0	0	0	0	0
-0.84427	-4.1796	0.031277	0.065622	4	19	1	0	1	0	1	0	0	0	0	0
-0.85438	-4.0659	0.033222	0.088214	5	19	1	0	0	0	1	0	0	0	0	0
-0.94112	-3.9029	0.040377	0.12332	6	19	1	1	1	0	1	0	0	0	0	0
-0.93842	-4.1303	0.023629	0.15824	7	19	1	0	0	0	1	0	0	0	0	0
-0.98429	-4.1172	0.078947	0.061232	8	19	1	0	0	0	1	0	0	0	0	0
-1.0079	-4.0841	0.066082	0.21483	9	19	1	1	1	0	1	0	0	0	0	0
-1.0218	-3.8438	0.044978	0.10256	10	19	1	0	0	0	1	0	0	0	0	0
-1.0271	-3.8659	0.047124	0.10667	11	19	1	0	0	0	1	0	0	0	0	0
-1.0312	-3.8314	0.061813	0.17575	12	19	1	0	0	0	1	0	0	0	0	0
-1.0578	-3.8564	0.02263	0.097131	13	19	1	0	0	0	1	0	0	0	0	0
-1.0709	-3.7458	0.050768	0.13294	14	19	1	0	0	0	1	0	0	0	0	0
-1.0801	-3.6693	0.028954	0.11417	15	19	1	0	1	0	1	0	0	0	0	0
-1.052	-3.6621	0.041785	0.15637	16	19	1	1	1	0	1	0	0	0	0	0
-1.0368	-3.7027	0.023215	0.076919	17	19	1	0	1	0	1	0	0	0	0	0
-1.0306	-3.7335	0.032483	0.060372	18	19	1	0	0	0	1	0	0	0	0	0
-1.0254	-3.7498	0.04171	0.12388	19	19	1	0	1	0	1	0	0	0	0	0
[truncated: 5,821 more rows]
