# Supplementary material for: Freeze-like responses to pain in humans and its modulation by social context
Source: PeerJ. 2020 Nov 19;8:e10094. doi: 10.7717/peerj.10094 (PMC7680627; doi:10.7717/peerj.10094)
Supplement: Supplemental Information 7 [file peerj-08-10094-s007.zip]

Archive with 2 entries (2 files):
- Pain expression ratings.xlsx
- Reliability scores.sav
