# Supplementary material for: Freeze-like responses to pain in humans and its modulation by social context
Source: PeerJ. 2020 Nov 19;8:e10094. doi: 10.7717/peerj.10094 (PMC7680627; doi:10.7717/peerj.10094)
Supplement: Supplemental Information 7 [file peerj-08-10094-s007.zip › Pain expression ratings.xlsx]

## Sheet: Base Blocks
PPN	BLOCK	Stimulus	BRLOi	SQTi	ESQUi	NWRi	CHRi	ULRi	BRLOi	SQTi	ESQUi	NWRi	CHRi	ULRi	Somscore
1	THR1	1	0	0	0	0	0	0	0	0.25	0	0	0	0	0.25
1	THR1		0	0	0	0	0	0
1	THR1		0	0	0	0	0	0			Score threat
1	THR1		0	0	0	0	0	0			1
1	THR1	2	0	0	0	0	0	0			Score happy
1	THR1		0	1	0	0	0	0			1.5
1	THR1		0	0	0	0	0	0
1	THR1		0	0	0	0	0	0
1	THR1	3	0	0	0	0	0	0
1	THR1		0	0	0	0	0	0
1	THR1		0	0	0	0	0	0
1	THR1		0	0	0	0	0	0
1	THR1	4	0	0	0	0	0	0
1	THR1		0	0	0	0	0	0
1	THR1		0	0	0	0	0	0															BRLOi_tine
1	THR1		0	0	0	0	0	0															SQTi_tine
1	THR1	5	0	0	0	0	0	0															ESQUi_tine
1	THR1		0	0	0	0	0	0															NWRi_tine
1	THR1		0	0	0	0	0	0															CHRi_tine
1	THR1		0	0	0	0	0	0															ULRi_tine
1	THR2	1	0	0	0	0	0	0	0	0.75	0	0	0	0	0.75
1	THR2		0	1	0	0	0	0
1	THR2		0	0	0	0	0	0
1	THR2		0	0	0	0	0	0
1	THR2	2	0	0	0	0	0	0
1	THR2		0	0	0	0	0	0
1	THR2		0	0	0	0	0	0
1	THR2		0	0	0	0	0	0
1	THR2	3	0	0	0	0	0	0
1	THR2		0	1	0	0	0	0
1	THR2		0	0	0	0	0	0
1	THR2		0	0	0	0	0	0
1	THR2	4	0	0	0	0	0	0
1	THR2		0	1	0	0	0	0
1	THR2		0	0	0	0	0	0
1	THR2		0	0	0	0	0	0
1	THR2	5	0	0	0	0	0	0
1	THR2		0	0	0	0	0	0
1	THR2		0	0	0	0	0	0
1	THR2		0	0	0	0	0	0
1	THR3	1	0	0	0	0	0	0	0	0	0	0	0	0	0
1	THR3		0	0	0	0	0	0
1	THR3		0	0	0	0	0	0
1	THR3		0	0	0	0	0	0
1	THR3	2	0	0	0	0	0	0
1	THR3		0	0	0	0	0	0
1	THR3		0	0	0	0	0	0
1	THR3		0	0	0	0	0	0
1	THR3	3	0	0	0	0	0	0
1	THR3		0	0	0	0	0	0
1	THR3		0	0	0	0	0	0
1	THR3		0	0	0	0	0	0
1	THR3	4	0	0	0	0	0	0
1	THR3		0	0	0	0	0	0
1	THR3		0	0	0	0	0	0
1	THR3		0	0	0	0	0	0
1	THR3	5	0	0	0	0	0	0
1	THR3		0	0	0	0	0	0
1	THR3		0	0	0	0	0	0
1	THR3		0	0	0	0	0	0
1	HAPPY1	1	0	0	0	0	0	0	0	0.75	0	0	0	0	0.75
1	HAPPY1		0	1	0	0	0	0
1	HAPPY1		0	0	0	0	0	0
1	HAPPY1		0	0	0	0	0	0
1	HAPPY1	2	0	0	0	0	0	0
1	HAPPY1		0	1	0	0	0	0
1	HAPPY1		0	0	0	0	0	0
1	HAPPY1		0	0	0	0	0	0
1	HAPPY1	3	0	0	0	0	0	0
1	HAPPY1		0	0	0	0	0	0
1	HAPPY1		0	0	0	0	0	0
1	HAPPY1		0	0	0	0	0	0
1	HAPPY1	4	0	0	0	0	0	0
1	HAPPY1		0	1	0	0	0	0
1	HAPPY1		0	0	0	0	0	0
1	HAPPY1		0	0	0	0	0	0
1	HAPPY1	5	0	0	0	0	0	0
1	HAPPY1		0	0	0	0	0	0
1	HAPPY1		0	0	0	0	0	0
1	HAPPY1		0	0	0	0	0	0
1	HAPPY2	1	0	0	0	0	0	0	0	0.25	0	0	0	0	0.25
1	HAPPY2		0	0	0	0	0	0
1	HAPPY2		0	0	0	0	0	0
1	HAPPY2		0	0	0	0	0	0
1	HAPPY2	2	0	0	0	0	0	0
1	HAPPY2		0	0	0	0	0	0
1	HAPPY2		0	0	0	0	0	0
1	HAPPY2		0	0	0	0	0	0
1	HAPPY2	3	0	0	0	0	0	0
1	HAPPY2		0	0	0	0	0	0
1	HAPPY2		0	0	0	0	0	0
1	HAPPY2		0	0	0	0	0	0
1	HAPPY2	4	0	0	0	0	0	0
1	HAPPY2		0	1	0	0	0	0
1	HAPPY2		0	0	0	0	0	0
1	HAPPY2		0	0	0	0	0	0
1	HAPPY2	5	0	0	0	0	0	0
1	HAPPY2		0	0	0	0	0	0
1	HAPPY2		0	0	0	0	0	0
1	HAPPY2		0	0	0	0	0	0
1	HAPPY3	1	0	0	0	0	0	0	0	0.5	0	0	0	0	0.5
1	HAPPY3		0	1	0	0	0	0
1	HAPPY3		0	0	0	0	0	0
1	HAPPY3		0	0	0	0	0	0
1	HAPPY3	2	0	0	0	0	0	0
1	HAPPY3		0	0	0	0	0	0
1	HAPPY3		0	0	0	0	0	0
1	HAPPY3		0	0	0	0	0	0
1	HAPPY3	3	0	0	0	0	0	0
1	HAPPY3		0	0	0	0	0	0
1	HAPPY3		0	0	0	0	0	0
1	HAPPY3		0	0	0	0	0	0
1	HAPPY3	4	0	0	0	0	0	0
1	HAPPY3		0	1	0	0	0	0
1	HAPPY3		0	0	0	0	0	0
1	HAPPY3		0	0	0	0	0	0
1	HAPPY3	5	0	0	0	0	0	0
1	HAPPY3		0	0	0	0	0	0
1	HAPPY3		0	0	0	0	0	0
1	HAPPY3		0	0	0	0	0	0
2	THR1	1	0	0	0	0	0	0	0	0	0	0	0	0	0
2	THR1		0	0	0	0	0	0
2	THR1		0	0	0	0	0	0		score threat
2	THR1		0	0	0	0	0	0		1.25
2	THR1	2	0	0	0	0	0	0		score happy
2	THR1		0	0	0	0	0	0		0.5
2	THR1		0	0	0	0	0	0
2	THR1		0	0	0	0	0	0
2	THR1	3	0	0	0	0	0	0
2	THR1		0	0	0	0	0	0
2	THR1		0	0	0	0	0	0
2	THR1		0	0	0	0	0	0
2	THR1	4	0	0	0	0	0	0
2	THR1		0	0	0	0	0	0
2	THR1		0	0	0	0	0	0
2	THR1		0	0	0	0	0	0
2	THR1	5	0	0	0	0	0	0
2	THR1		0	0	0	0	0	0
2	THR1		0	0	0	0	0	0
2	THR1		0	0	0	0	0	0
2	THR2	1	0	0	0	0	0	0	0	0.5	0	0	0	0	0.5
2	THR2		0	0	0	0	0	0
2	THR2		0	0	0	0	0	0
2	THR2		0	0	0	0	0	0
2	THR2	2	0	0	0	0	0	0
2	THR2		0	1	0	0	0	0
2	THR2		0	0	0	0	0	0
2	THR2		0	0	0	0	0	0
2	THR2	3	0	0	0	0	0	0
2	THR2		0	1	0	0	0	0
2	THR2		0	0	0	0	0	0
2	THR2		0	0	0	0	0	0
2	THR2	4	0	0	0	0	0	0
2	THR2		0	0	0	0	0	0
2	THR2		0	0	0	0	0	0
2	THR2		0	0	0	0	0	0
2	THR2	5	0	0	0	0	0	0
2	THR2		0	0	0	0	0	0
2	THR2		0	0	0	0	0	0
2	THR2		0	0	0	0	0	0
2	THR3	1	0	0	0	0	0	0	0	0.75	0	0	0	0	0.75
2	THR3		0	0	0	0	0	0
2	THR3		0	0	0	0	0	0
2	THR3		0	0	0	0	0	0
2	THR3	2	0	0	0	0	0	0
2	THR3		0	0	0	0	0	0
2	THR3		0	0	0	0	0	0
2	THR3		0	0	0	0	0	0
2	THR3	3	0	0	0	0	0	0
2	THR3		0	0	0	0	0	0
2	THR3		0	0	0	0	0	0
2	THR3		0	0	0	0	0	0
2	THR3	4	0	0	0	0	0	0
2	THR3		0	0	0	0	0	0
2	THR3		0	1	0	0	0	0
2	THR3		0	0	0	0	0	0
2	THR3	5	0	0	0	0	0	0
2	THR3		0	1	0	0	0	0
2	THR3		0	1	0	0	0	0
2	THR3		0	0	0	0	0	0
2	HAPPY1	1	0	0	0	0	0	0	0	0.25	0	0	0	0	0.25
2	HAPPY1		0	0	0	0	0	0
2	HAPPY1		0	0	0	0	0	0
2	HAPPY1		0	0	0	0	0	0
2	HAPPY1	2	0	0	0	0	0	0
2	HAPPY1		0	1	0	0	0	0
2	HAPPY1		0	0	0	0	0	0
2	HAPPY1		0	0	0	0	0	0
2	HAPPY1	3	0	0	0	0	0	0
2	HAPPY1		0	0	0	0	0	0
2	HAPPY1		0	0	0	0	0	0
2	HAPPY1		0	0	0	0	0	0
2	HAPPY1	4	0	0	0	0	0	0
2	HAPPY1		0	0	0	0	0	0
2	HAPPY1		0	0	0	0	0	0
2	HAPPY1		0	0	0	0	0	0
2	HAPPY1	5	0	0	0	0	0	0
2	HAPPY1		0	0	0	0	0	0
2	HAPPY1		0	0	0	0	0	0
2	HAPPY1		0	0	0	0	0	0
2	HAPPY2	1	0	0	0	0	0	0	0	0.25	0	0	0	0	0.25
2	HAPPY2		0	0	0	0	0	0
2	HAPPY2		0	0	0	0	0	0
2	HAPPY2		0	0	0	0	0	0
2	HAPPY2	2	0	0	0	0	0	0
2	HAPPY2		0	0	0	0	0	0
2	HAPPY2		0	0	0	0	0	0
2	HAPPY2		0	0	0	0	0	0
2	HAPPY2	3	0	0	0	0	0	0
2	HAPPY2		0	0	0	0	0	0
2	HAPPY2		0	0	0	0	0	0
2	HAPPY2		0	0	0	0	0	0
2	HAPPY2	4	0	0	0	0	0	0
2	HAPPY2		0	1	0	0	0	0
2	HAPPY2		0	0	0	0	0	0
2	HAPPY2		0	0	0	0	0	0
2	HAPPY2	5	0	0	0	0	0	0
2	HAPPY2		0	0	0	0	0	0
2	HAPPY2		0	0	0	0	0	0
2	HAPPY2		0	0	0	0	0	0
2	HAPPY3	1	0	0	0	0	0	0	0	0	0	0	0	0	0
2	HAPPY3		0	0	0	0	0	0
2	HAPPY3		0	0	0	0	0	0
2	HAPPY3		0	0	0	0	0	0
2	HAPPY3	2	0	0	0	0	0	0
2	HAPPY3		0	0	0	0	0	0
2	HAPPY3		0	0	0	0	0	0
2	HAPPY3		0	0	0	0	0	0
2	HAPPY3	3	0	0	0	0	0	0
2	HAPPY3		0	0	0	0	0	0
2	HAPPY3		0	0	0	0	0	0
2	HAPPY3		0	0	0	0	0	0
2	HAPPY3	4	0	0	0	0	0	0
2	HAPPY3		0	0	0	0	0	0
2	HAPPY3		0	0	0	0	0	0
2	HAPPY3		0	0	0	0	0	0
2	HAPPY3	5	0	0	0	0	0	0
2	HAPPY3		0	0	0	0	0	0
2	HAPPY3		0	0	0	0	0	0
2	HAPPY3		0	0	0	0	0	0
3	THR1	1	0	0	0	0	0	0	0	2.75	0	0	0	0	2.75
3	THR1		0	1	0	0	0	0
3	THR1		0	1	0	0	0	0		score threat
3	THR1		0	0	0	0	0	0		5.25
3	THR1	2	0	0	0	0	0	0		score happy
3	THR1		0	1	0	0	0	0		10.5
3	THR1		0	0	0	0	0	0
3	THR1		0	0	0	0	0	0
3	THR1	3	0	0	0	0	0	0
3	THR1		0	0	0	0	0	0
3	THR1		0	0	0	0	0	0
3	THR1		0	0	0	0	0	0
3	THR1	4	0	0	0	0	0	0
3	THR1		0	2	0	0	0	0
3	THR1		0	0	0	0	0	0
3	THR1		0	0	0	0	0	0
3	THR1	5	0	0	0	0	0	0
3	THR1		0	0	0	0	0	0
3	THR1		0	0	0	0	0	0
3	THR1		0	0	0	0	0	0
3	THR2	1	0	0	0	0	0	0	0	1.5	0	0	0	0	1.5
3	THR2		0	0	0	0	0	0
3	THR2		0	0	0	0	0	0
3	THR2		0	0	0	0	0	0
3	THR2	2	0	0	0	0	0	0
3	THR2		0	1	0	0	0	0
3	THR2		0	1	0	0	0	0
3	THR2		0	0	0	0	0	0
3	THR2	3	0	0	0	0	0	0
3	THR2		0	1	0	0	0	0
3	THR2		0	0	0	0	0	0
3	THR2		0	0	0	0	0	0
3	THR2	4	0	1	0	0	0	0
3	THR2		0	1	0	0	0	0
3	THR2		0	0	0	0	0	0
3	THR2		0	0	0	0	0	0
3	THR2	5	0	0	0	0	0	0
3	THR2		0	0	0	0	0	0
3	THR2		0	0	0	0	0	0
3	THR2		0	1	0	0	0	0
3	THR3	1	0	0	0	0	0	0	0	0.5	0	0	0.5	0	1
3	THR3		0	0	0	0	0	0
3	THR3		0	1	0	0	1	0
3	THR3		0	0	0	0	1	0
3	THR3	2	0	0	0	0	0	0
3	THR3		0	0	0	0	0	0
3	THR3		0	0	0	0	0	0
3	THR3		0	0	0	0	0	0
3	THR3	3	0	0	0	0	0	0
3	THR3		0	1	0	0	0	0
3	THR3		0	0	0	0	0	0
3	THR3		0	0	0	0	0	0
3	THR3	4	0	0	0	0	0	0
3	THR3		0	0	0	0	0	0
3	THR3		0	0	0	0	0	0
3	THR3		0	0	0	0	0	0
3	THR3	5	0	0	0	0	0	0
3	THR3		0	0	0	0	0	0
3	THR3		0	0	0	0	0	0
3	THR3		0	0	0	0	0	0
3	HAPPY1	1	0	0	0	0	0	0	0	3.25	0	0.25	0.25	0	3.75
3	HAPPY1		0	2	0	0	0	0
3	HAPPY1		0	2	0	1	0	0
3	HAPPY1		0	0	0	0	0	0
3	HAPPY1	2	0	0	0	0	0	0
3	HAPPY1		0	1	0	0	0	0
3	HAPPY1		0	0	0	0	0	0
3	HAPPY1		0	1	0	0	1	0
3	HAPPY1	3	0	0	0	0	0	0
3	HAPPY1		0	1	0	0	0	0
3	HAPPY1		0	1	0	0	0	0
3	HAPPY1		0	1	0	0	0	0
3	HAPPY1	4	0	1	0	0	0	0
3	HAPPY1		0	0	0	0	0	0
3	HAPPY1		0	1	0	0	0	0
3	HAPPY1		0	0	0	0	0	0
3	HAPPY1	5	0	0	0	0	0	0
3	HAPPY1		0	1	0	0	0	0
3	HAPPY1		0	0	0	0	0	0
3	HAPPY1		0	1	0	0	0	0
3	HAPPY2	1	0	0	0	0	0	0	0	1.75	0	0.5	0.5	0	2.75
3	HAPPY2		0	1	0	0	0	0
3	HAPPY2		0	0	0	1	1	0
3	HAPPY2		0	0	0	1	1	0
3	HAPPY2	2	0	0	0	0	0	0
3	HAPPY2		0	1	0	0	0	0
3	HAPPY2		0	0	0	0	0	0
3	HAPPY2		0	0	0	0	0	0
3	HAPPY2	3	0	0	0	0	0	0
3	HAPPY2		0	1	0	0	0	0
3	HAPPY2		0	1	0	0	0	0
3	HAPPY2		0	1	0	0	0	0
3	HAPPY2	4	0	0	0	0	0	0
3	HAPPY2		0	1	0	0	0	0
3	HAPPY2		0	1	0	0	0	0
3	HAPPY2		0	0	0	0	0	0
3	HAPPY2	5	0	0	0	0	0	0
3	HAPPY2		0	0	0	0	0	0
3	HAPPY2		0	0	0	0	0	0
3	HAPPY2		0	0	0	0	0	0
3	HAPPY3	1	0	0	0	0	0	0	0	3	0	0.25	0.75	0	4
3	HAPPY3		0	0	0	0	0	0
3	HAPPY3		0	1	0	0	0	0
3	HAPPY3		0	0	0	0	0	0
3	HAPPY3	2	0	2	0	0	0	0
3	HAPPY3		0	2	0	0	0	0
3	HAPPY3		0	1	0	0	0	0
3	HAPPY3		0	0	0	0	0	0
3	HAPPY3	3	0	0	0	0	0	0
3	HAPPY3		0	0	0	0	0	0
3	HAPPY3		0	2	0	0	1	0
3	HAPPY3		0	2	0	0	1	0
3	HAPPY3	4	0	0	0	0	0	0
3	HAPPY3		0	1	0	1	0	0
3	HAPPY3		0	0	0	0	1	0
3	HAPPY3		0	0	0	0	0	0
3	HAPPY3	5	0	0	0	0	0	0
3	HAPPY3		0	1	0	0	0	0
3	HAPPY3		0	0	0	0	0	0
3	HAPPY3		0	0	0	0	0	0
4	THR1	1	0	0	0	0	0	0	1.25	0.5	0	0	0.25	0.25	2.25
4	THR1		0	0	0	0	0	0
4	THR1		0	1	0	0	1	1
4	THR1		0	0	0	0	0	0		score threat
4	THR1	2	0	0	0	0	0	0		5.75
4	THR1		0	0	0	0	0	0		score happy
4	THR1		1	1	0	0	0	0		16.25
4	THR1		1	0	0	0	0	0
4	THR1	3	0	0	0	0	0	0
4	THR1		0	0	0	0	0	0
4	THR1		0	0	0	0	0	0
4	THR1		0	0	0	0	0	0
4	THR1	4	0	0	0	0	0	0
4	THR1		0	0	0	0	0	0
4	THR1		0	0	0	0	0	0
4	THR1		0	0	0	0	0	0
4	THR1	5	0	0	0	0	0	0
4	THR1		1	0	0	0	0	0
4	THR1		1	0	0	0	0	0
4	THR1		1	0	0	0	0	0
4	THR2	1	1	0	0	0	0	0	1	0.5	0	0	0.5	0	2
4	THR2		1	0	0	0	0	0
4	THR2		1	1	0	0	0	0
4	THR2		1	1	0	0	0	0
4	THR2	2	0	0	0	0	0	0
4	THR2		0	0	0	0	0	0
4	THR2		0	0	0	0	0	0
4	THR2		0	0	0	0	0	0
4	THR2	3	0	0	0	0	0	0
4	THR2		0	0	0	0	0	0
4	THR2		0	0	0	0	0	0
4	THR2		0	0	0	0	0	0
4	THR2	4	0	0	0	0	1	0
4	THR2		0	0	0	0	1	0
4	THR2		0	0	0	0	0	0
4	THR2		0	0	0	0	0	0
4	THR2	5	0	0	0	0	0	0
4	THR2		0	0	0	0	0	0
4	THR2		0	0	0	0	0	0
4	THR2		0	0	0	0	0	0
4	THR3	1	0	0	0	0	0	0	1.5	0	0	0	0	0	1.5
4	THR3		0	0	0	0	0	0
4	THR3		1	0	0	0	0	0
4	THR3		1	0	0	0	0	0
4	THR3	2	1	0	0	0	0	0
4	THR3		1	0	0	0	0	0
4	THR3		1	0	0	0	0	0
4	THR3		1	0	0	0	0	0
4	THR3	3	0	0	0	0	0	0
4	THR3		0	0	0	0	0	0
4	THR3		0	0	0	0	0	0
4	THR3		0	0	0	0	0	0
4	THR3	4	0	0	0	0	0	0
4	THR3		0	0	0	0	0	0
4	THR3		0	0	0	0	0	0
4	THR3		0	0	0	0	0	0
4	THR3	5	0	0	0	0	0	0
4	THR3		0	0	0	0	0	0
4	THR3		0	0	0	0	0	0
4	THR3		0	0	0	0	0	0
4	HAPPY1	1	0	0	0	0	1	0	0	0	0	0	0.75	0	0.75
4	HAPPY1		0	0	0	0	1	0
4	HAPPY1		0	0	0	0	0	0
4	HAPPY1		0	0	0	0	0	0
4	HAPPY1	2	0	0	0	0	0	0
4	HAPPY1		0	0	0	0	0	0
4	HAPPY1		0	0	0	0	0	0
4	HAPPY1		0	0	0	0	0	0
4	HAPPY1	3	0	0	0	0	0	0
4	HAPPY1		0	0	0	0	0	0
4	HAPPY1		0	0	0	0	0	0
4	HAPPY1		0	0	0	0	1	0
4	HAPPY1	4	0	0	0	0	0	0
4	HAPPY1		0	0	0	0	0	0
4	HAPPY1		0	0	0	0	0	0
4	HAPPY1		0	0	0	0	0	0
4	HAPPY1	5	0	0	0	0	0	0
4	HAPPY1		0	0	0	0	0	0
4	HAPPY1		0	0	0	0	0	0
4	HAPPY1		0	0	0	0	0	0
4	HAPPY2	1	0	0	0	0	0	0	4.25	1.25	2	1.25	2	0	10.75
4	HAPPY2		0	0	0	0	0	0
4	HAPPY2		1	0	0	0	0	0
4	HAPPY2		1	0	0	0	0	0
4	HAPPY2	2	0	0	0	0	0	0
4	HAPPY2		1	1	0	0	0	0
4	HAPPY2		2	2	0	1	1	0
4	HAPPY2		2	2	0	0	1	0
4	HAPPY2	3	0	0	0	0	0	0
4	HAPPY2		0	0	0	0	0	0
4	HAPPY2		0	0	0	0	0	0
4	HAPPY2		0	0	0	0	0	0
4	HAPPY2	4	0	0	0	0	0	0
4	HAPPY2		2	0	2	1	1	0
4	HAPPY2		2	0	2	1	1	0
4	HAPPY2		0	0	0	0	0	0
4	HAPPY2	5	1	0	0	0	0	0
4	HAPPY2		2	0	2	1	2	0
4	HAPPY2		2	0	2	1	2	0
4	HAPPY2		1	0	0	0	0	0
4	HAPPY3	1	0	0	0	0	0	0	1.75	2.25	0.5	0	0.25	0	4.75
4	HAPPY3		2	0	2	0	1	0
4	HAPPY3		1	1	0	0	0	0
4	HAPPY3		1	1	0	0	0	0
4	HAPPY3	2	0	0	0	0	0	0
4	HAPPY3		0	0	0	0	0	0
4	HAPPY3		0	0	0	0	0	0
4	HAPPY3		0	1	0	0	0	0
4	HAPPY3	3	1	1	0	0	0	0
4	HAPPY3		1	2	0	0	0	0
4	HAPPY3		1	2	0	0	0	0
4	HAPPY3		0	1	0	0	0	0
4	HAPPY3	4	0	0	0	0	0	0
4	HAPPY3		0	0	0	0	0	0
4	HAPPY3		0	0	0	0	0	0
4	HAPPY3		0	0	0	0	0	0
4	HAPPY3	5	0	0	0	0	0	0
4	HAPPY3		0	0	0	0	0	0
4	HAPPY3		0	0	0	0	0	0
4	HAPPY3		0	0	0	0	0	0
5	THR1	1	0	0	0	0	0	0	0.5	1	0	0.5	2.5	0	4.5
5	THR1		0	0	0	0	0	0
5	THR1		0	0	0	0	0	0		score theat
5	THR1		0	0	0	0	0	0		13
5	THR1	2	0	0	0	0	0	0		score happy
5	THR1		0	0	0	0	1	0		6.75
5	THR1		0	0	0	0	1	0
5	THR1		0	0	0	0	0	0
5	THR1	3	0	0	0	0	1	0
5	THR1		0	0	0	0	1	0
5	THR1		0	0	0	0	1	0
5	THR1		0	0	0	0	0	0
5	THR1	4	0	0	0	0	0	0
5	THR1		0	1	0	0	0	0
5	THR1		1	1	0	1	2	0
5	THR1		0	0	0	0	1	0
5	THR1	5	0	0	0	0	0	0
5	THR1		0	1	0	0	1	0
5	THR1		1	1	0	1	1	0
5	THR1		0	0	0	0	0	0
5	THR2	1	0	0	0	0	0	0	1	1.5	0.25	1.5	1.75	0	6
5	THR2		1	1	0	1	1	0
5	THR2		1	1	0	1	2	0
5	THR2		0	0	0	0	0	0
5	THR2	2	0	0	0	0	0	0
5	THR2		0	0	0	0	0	0
5	THR2		0	0	0	0	0	0
5	THR2		0	0	0	0	0	0
5	THR2	3	0	0	0	0	0	0
5	THR2		0	2	0	0	0	0
5	THR2		1	2	0	2	2	0
5	THR2		0	0	0	0	0	0
5	THR2	4	0	0	0	0	0	0
5	THR2		0	0	0	0	0	0
5	THR2		1	0	1	2	2	0
5	THR2		0	0	0	0	0	0
5	THR2	5	0	0	0	0	0	0
5	THR2		0	0	0	0	0	0
5	THR2		0	0	0	0	0	0
5	THR2		0	0	0	0	0	0
5	THR3	1	0	0	0	0	0	0	0.5	0.25	0.5	0.5	0.75	0	2.5
5	THR3		0	0	0	0	0	0
5	THR3		0	1	0	0	1	0
5	THR3		0	0	0	0	0	0
5	THR3	2	0	0	0	0	0	0
5	THR3		0	0	0	0	0	0
5	THR3		0	0	0	0	0	0
5	THR3		0	0	0	0	0	0
5	THR3	3	0	0	0	0	0	0
5	THR3		0	0	0	0	0	0
5	THR3		0	0	0	0	0	0
5	THR3		0	0	0	0	0	0
5	THR3	4	0	0	0	0	0	0
5	THR3		0	0	0	0	0	0
5	THR3		0	0	0	0	0	0
5	THR3		0	0	0	0	0	0
5	THR3	5	0	0	0	0	0	0
5	THR3		1	0	1	1	1	0
5	THR3		1	0	1	1	1	0
5	THR3		0	0	0	0	0	0
5	HAPPY1	1	0	0	0	0	0	0	0	0.5	0	0	0.5	0	1
5	HAPPY1		0	0	0	0	0	0
5	HAPPY1		0	0	0	0	0	0
5	HAPPY1		0	0	0	0	0	0
5	HAPPY1	2	0	0	0	0	0	0
5	HAPPY1		0	0	0	0	1	0
5	HAPPY1		0	0	0	0	1	0
5	HAPPY1		0	0	0	0	0	0
5	HAPPY1	3	0	0	0	0	0	0
5	HAPPY1		0	0	0	0	0	0
5	HAPPY1		0	0	0	0	0	0
5	HAPPY1		0	0	0	0	0	0
5	HAPPY1	4	0	0	0	0	0	0
5	HAPPY1		0	1	0	0	0	0
5	HAPPY1		0	1	0	0	0	0
5	HAPPY1		0	0	0	0	0	0
5	HAPPY1	5	0	0	0	0	0	0
5	HAPPY1		0	0	0	0	0	0
5	HAPPY1		0	0	0	0	0	0
5	HAPPY1		0	0	0	0	0	0
5	HAPPY2	1	0	0	0	0	0	0	0.25	0	1	0.25	0.75	0	2.25
5	HAPPY2		0	0	0	0	0	0
5	HAPPY2		1	0	0	1	2	0
5	HAPPY2		0	0	0	0	0	0
5	HAPPY2	2	0	0	0	0	0	0
5	HAPPY2		0	0	1	0	0	0
5	HAPPY2		0	0	1	0	0	0
5	HAPPY2		0	0	0	0	0	0
5	HAPPY2	3	0	0	0	0	0	0
5	HAPPY2		0	0	1	0	0	0
5	HAPPY2		0	0	1	0	0	0
5	HAPPY2		0	0	0	0	0	0
5	HAPPY2	4	0	0	0	0	0	0
5	HAPPY2		0	0	0	0	1	0
5	HAPPY2		0	0	0	0	0	0
5	HAPPY2		0	0	0	0	0	0
5	HAPPY2	5	0	0	0	0	0	0
5	HAPPY2		0	0	0	0	0	0
5	HAPPY2		0	0	0	0	0	0
5	HAPPY2		0	0	0	0	0	0
5	HAPPY3	1	0	0	0	0	0	0	1	0	0.5	0.5	1.5	0	3.5
5	HAPPY3		0	0	0	0	0	0
5	HAPPY3		1	0	0	1	2	0
5	HAPPY3		0	0	0	0	0	0
5	HAPPY3	2	0	0	0	0	0	0
5	HAPPY3		0	0	0	0	0	0
5	HAPPY3		0	0	0	0	1	0
5	HAPPY3		0	0	0	0	0	0
5	HAPPY3	3	0	0	0	0	0	0
5	HAPPY3		0	0	1	0	0	0
5	HAPPY3		1	0	1	1	1	0
5	HAPPY3		0	0	0	0	0	0
5	HAPPY3	4	0	0	0	0	0	0
5	HAPPY3		0	0	0	0	0	0
5	HAPPY3		0	0	0	0	0	0
5	HAPPY3		0	0	0	0	0	0
5	HAPPY3	5	0	0	0	0	0	0
5	HAPPY3		1	0	0	0	1	0
5	HAPPY3		1	0	0	0	1	0
5	HAPPY3		0	0	0	0	0	0
6	THR1	1	0	0	0	0	0	0	0	0	0	0	0	0	0
6	THR1		0	0	0	0	0	0
6	THR1		0	0	0	0	0	0			score threat
6	THR1		0	0	0	0	0	0			1
6	THR1	2	0	0	0	0	0	0			score happy
6	THR1		0	0	0	0	0	0			1.5
6	THR1		0	0	0	0	0	0
6	THR1		0	0	0	0	0	0
6	THR1	3	0	0	0	0	0	0
6	THR1		0	0	0	0	0	0
6	THR1		0	0	0	0	0	0
6	THR1		0	0	0	0	0	0
6	THR1	4	0	0	0	0	0	0
6	THR1		0	0	0	0	0	0
6	THR1		0	0	0	0	0	0
6	THR1		0	0	0	0	0	0
6	THR1	5	0	0	0	0	0	0
6	THR1		0	0	0	0	0	0
6	THR1		0	0	0	0	0	0
6	THR1		0	0	0	0	0	0
6	THR2	1	0	0	0	0	0	0	0	0.25	0	0	0	0	0.25
6	THR2		0	0	0	0	0	0
6	THR2		0	0	0	0	0	0
6	THR2		0	0	0	0	0	0
6	THR2	2	0	0	0	0	0	0
6	THR2		0	0	0	0	0	0
6	THR2		0	0	0	0	0	0
6	THR2		0	0	0	0	0	0
6	THR2	3	0	0	0	0	0	0
6	THR2		0	1	0	0	0	0
6	THR2		0	0	0	0	0	0
6	THR2		0	0	0	0	0	0
6	THR2	4	0	0	0	0	0	0
6	THR2		0	0	0	0	0	0
6	THR2		0	0	0	0	0	0
6	THR2		0	0	0	0	0	0
6	THR2	5	0	0	0	0	0	0
6	THR2		0	0	0	0	0	0
6	THR2		0	0	0	0	0	0
6	THR2		0	0	0	0	0	0
6	THR3	1	0	0	0	0	0	0	0	0.75	0	0	0	0	0.75
6	THR3		0	0	0	0	0	0
6	THR3		0	0	0	0	0	0
6	THR3		0	0	0	0	0	0
6	THR3	2	0	0	0	0	0	0
6	THR3		0	1	0	0	0	0
6	THR3		0	1	0	0	0	0
6	THR3		0	0	0	0	0	0
6	THR3	3	0	0	0	0	0	0
6	THR3		0	1	0	0	0	0
6	THR3		0	0	0	0	0	0
6	THR3		0	0	0	0	0	0
6	THR3	4	0	0	0	0	0	0
6	THR3		0	0	0	0	0	0
6	THR3		0	0	0	0	0	0
6	THR3		0	0	0	0	0	0
6	THR3	5	0	0	0	0	0	0
6	THR3		0	0	0	0	0	0
6	THR3		0	0	0	0	0	0
6	THR3		0	0	0	0	0	0
6	HAPPY1	1	0	0	0	0	0	0	0	0.5	0	0	0	0	0.5
6	HAPPY1		0	0	0	0	0	0
6	HAPPY1		0	1	0	0	0	0
6	HAPPY1		0	0	0	0	0	0
6	HAPPY1	2	0	0	0	0	0	0
6	HAPPY1		0	0	0	0	0	0
6	HAPPY1		0	0	0	0	0	0
6	HAPPY1		0	0	0	0	0	0
6	HAPPY1	3	0	0	0	0	0	0
6	HAPPY1		0	0	0	0	0	0
6	HAPPY1		0	0	0	0	0	0
6	HAPPY1		0	0	0	0	0	0
6	HAPPY1	4	0	0	0	0	0	0
6	HAPPY1		0	0	0	0	0	0
6	HAPPY1		0	0	0	0	0	0
6	HAPPY1		0	0	0	0	0	0
6	HAPPY1	5	0	0	0	0	0	0
6	HAPPY1		0	1	0	0	0	0
6	HAPPY1		0	0	0	0	0	0
6	HAPPY1		0	0	0	0	0	0
6	HAPPY2	1	0	0	0	0	0	0
6	HAPPY2		0	1	0	0	0	0	0	0.5	0	0	0	0	0.5
6	HAPPY2		0	1	0	0	0	0
6	HAPPY2		0	0	0	0	0	0
6	HAPPY2	2	0	0	0	0	0	0
6	HAPPY2		0	0	0	0	0	0
6	HAPPY2		0	0	0	0	0	0
6	HAPPY2		0	0	0	0	0	0
6	HAPPY2	3	0	0	0	0	0	0
6	HAPPY2		0	0	0	0	0	0
6	HAPPY2		0	0	0	0	0	0
6	HAPPY2		0	0	0	0	0	0
6	HAPPY2	4	0	0	0	0	0	0
6	HAPPY2		0	0	0	0	0	0
6	HAPPY2		0	0	0	0	0	0
6	HAPPY2		0	0	0	0	0	0
6	HAPPY2	5	0	0	0	0	0	0
6	HAPPY2		0	0	0	0	0	0
6	HAPPY2		0	0	0	0	0	0
6	HAPPY2		0	0	0	0	0	0
6	HAPPY3	1	0	0	0	0	0	0	0	0.5	0	0	0	0	0.5
6	HAPPY3		0	0	0	0	0	0
6	HAPPY3		0	0	0	0	0	0
6	HAPPY3		0	0	0	0	0	0
6	HAPPY3	2	0	0	0	0	0	0
6	HAPPY3		0	0	0	0	0	0
6	HAPPY3		0	0	0	0	0	0
6	HAPPY3		0	0	0	0	0	0
6	HAPPY3	3	0	0	0	0	0	0
6	HAPPY3		0	1	0	0	0	0
6	HAPPY3		0	1	0	0	0	0
6	HAPPY3		0	0	0	0	0	0
6	HAPPY3	4	0	0	0	0	0	0
6	HAPPY3		0	0	0	0	0	0
6	HAPPY3		0	0	0	0	0	0
6	HAPPY3		0	0	0	0	0	0
6	HAPPY3	5	0	0	0	0	0	0
6	HAPPY3		0	0	0	0	0	0
6	HAPPY3		0	0	0	0	0	0
6	HAPPY3		0	0	0	0	0	0
7	THR1	1	0	1	0	0	2	2	1.25	4.25	0	0.25	3.5	6.25	15.5
7	THR1		0	1	0	0	2	2
7	THR1		0	0	0	0	1	0
7	THR1		0	0	0	0	0	1		score theat
7	THR1	2	0	0	0	0	1	1		43.25
7	THR1		0	1	0	0	1	1		score happy
7	THR1		0	1	0	0	0	1		44.25
7	THR1		0	0	0	0	0	1
7	THR1	3	0	0	0	0	0	1
7	THR1		1	2	0	0	0	1
7	THR1		1	2	0	0	0	1
7	THR1		0	0	0	0	1	1
7	THR1	4	0	0	0	0	0	1
7	THR1		1	2	0	0	0	1
7	THR1		1	2	0	0	0	1
7	THR1		0	0	0	0	0	1
7	THR1	5	1	2	0	1	1	2
7	THR1		0	1	0	0	1	2
7	THR1		0	1	0	0	2	2
7	THR1		0	1	0	0	2	2
7	THR2	1	0	1	0	0	0	1	0.75	3.75	0	0	4	5.25	13.75
7	THR2		0	1	0	0	0	1
7	THR2		1	2	0	0	0	1
7	THR2		0	0	0	0	0	1
7	THR2	2	0	1	0	0	2	0
7	THR2		0	2	0	0	2	2
7	THR2		0	0	0	0	2	2
7	THR2		0	0	0	0	2	2
7	THR2	3	0	2	0	0	2	2
7	THR2		0	1	0	0	2	2
7	THR2		0	0	0	0	1	0
7	THR2		0	0	0	0	1	0
7	THR2	4	0	0	0	0	0	0
7	THR2		1	1	0	0	0	1
7	THR2		0	1	0	0	0	1
7	THR2		0	0	0	0	0	1
7	THR2	5	0	0	0	0	0	0
7	THR2		0	1	0	0	0	0
7	THR2		1	1	0	0	1	2
7	THR2		0	1	0	0	1	2
7	THR3	1	0	0	0	0	0	0	2.5	5.25	0	0	2.75	3.5	14
7	THR3		1	2	0	0	0	0
7	THR3		1	2	0	0	0	0
7	THR3		0	0	0	0	0	0
7	THR3	2	0	0	0	0	0	1
7	THR3		1	2	0	0	0	1
7	THR3		1	2	0	0	0	1
7	THR3		0	1	0	0	0	1
7	THR3	3	0	1	0	0	2	0
7	THR3		1	2	0	0	2	0
7	THR3		1	2	0	0	1	2
7	THR3		0	1	0	0	1	2
7	THR3	4	0	1	0	0	0	0
7	THR3		1	2	0	0	1	2
7	THR3		1	2	0	0	2	2
7	THR3		0	0	0	0	2	2
7	THR3	5	0	0	0	0	0	0
7	THR3		1	0	0	0	0	0
7	THR3		1	1	0	0	0	0
7	THR3		0	0	0	0	0	0
7	HAPPY1	1	0	0	0	0	1	2	0	2.75	0	0.25	6.5	7.75	17.25
7	HAPPY1		0	1	0	0	1	1
7	HAPPY1		0	1	0	0	1	1
7	HAPPY1		0	0	0	0	0	1
7	HAPPY1	2	0	0	0	0	0	1
7	HAPPY1		0	2	0	1	2	2
7	HAPPY1		0	0	0	0	2	2
7	HAPPY1		0	0	0	0	2	2
7	HAPPY1	3	0	1	0	0	2	2
7	HAPPY1		0	1	0	0	2	2
7	HAPPY1		0	1	0	0	2	2
7	HAPPY1		0	1	0	0	2	2
7	HAPPY1	4	0	0	0	0	1	2
7	HAPPY1		0	1	0	0	1	2
7	HAPPY1		0	1	0	0	1	0
7	HAPPY1		0	0	0	0	0	0
7	HAPPY1	5	0	0	0	0	2	2
7	HAPPY1		0	0	0	0	2	2
7	HAPPY1		0	1	0	0	1	1
7	HAPPY1		0	0	0	0	1	2
7	HAPPY2	1	0	0	0	0	1	1	2	5.5	0	0	2.5	5	15
7	HAPPY2		0	1	0	0	1	0
7	HAPPY2		0	1	0	0	0	0
7	HAPPY2		0	1	0	0	0	0
7	HAPPY2	2	0	0	0	0	0	1
7	HAPPY2		1	2	0	0	0	1
7	HAPPY2		1	0	0	0	0	1
7	HAPPY2		0	0	0	0	1	2
7	HAPPY2	3	0	0	0	0	1	0
7	HAPPY2		1	2	0	0	0	1
7	HAPPY2		1	2	0	0	0	1
7	HAPPY2		0	1	0	0	0	1
7	HAPPY2	4	0	1	0	0	0	1
7	HAPPY2		1	2	0	0	1	1
7	HAPPY2		1	2	0	0	1	2
7	HAPPY2		0	1	0	0	1	2
7	HAPPY2	5	0	1	0	0	1	1
7	HAPPY2		1	2	0	0	0	1
7	HAPPY2		1	2	0	0	1	1
7	HAPPY2		0	1	0	0	1	2
7	HAPPY3	1	0	0	0	0	1	0	2	3.5	0	0.75	2.25	3.5	12
7	HAPPY3		0	0	0	0	1	0
7	HAPPY3		1	1	0	1	0	1
7	HAPPY3		0	0	0	0	0	0
7	HAPPY3	2	0	1	0	0	0	0
7	HAPPY3		1	2	0	0	0	1
7	HAPPY3		1	2	0	0	1	2
7	HAPPY3		0	0	0	0	1	2
7	HAPPY3	3	0	0	0	0	1	1
7	HAPPY3		1	2	0	0	1	1
7	HAPPY3		1	0	0	0	1	1
7	HAPPY3		0	0	0	0	1	1
7	HAPPY3	4	0	0	0	0	0	0
7	HAPPY3		0	2	0	0	0	0
7	HAPPY3		1	2	0	0	0	0
7	HAPPY3		0	0	0	0	1	1
7	HAPPY3	5	0	0	0	0	0	0
7	HAPPY3		1	2	0	1	0	1
7	HAPPY3		1	0	0	1	0	1
7	HAPPY3		0	0	0	0	0	1
8	THR1	1	0	0	0	0	0	0	0	0.25	0	0	0	0	0.25
8	THR1		0	0	0	0	0	0
8	THR1		0	0	0	0	0	0		score threat
8	THR1		0	0	0	0	0	0		3.25
8	THR1	2	0	0	0	0	0	0		score happy
8	THR1		0	0	0	0	0	0		1.75
8	THR1		0	0	0	0	0	0
8	THR1		0	0	0	0	0	0
8	THR1	3	0	0	0	0	0	0
8	THR1		0	1	0	0	0	0
8	THR1		0	0	0	0	0	0
8	THR1		0	0	0	0	0	0
8	THR1	4	0	0	0	0	0	0
8	THR1		0	0	0	0	0	0
8	THR1		0	0	0	0	0	0
8	THR1		0	0	0	0	0	0
8	THR1	5	0	0	0	0	0	0
8	THR1		0	0	0	0	0	0
8	THR1		0	0	0	0	0	0
8	THR1		0	0	0	0	0	0
8	THR2	1	0	1	0	0	0	0	0	1.25	0	0	0	0	1.25
8	THR2		0	0	0	0	0	0
8	THR2		0	0	0	0	0	0
8	THR2		0	0	0	0	0	0
8	THR2	2	0	0	0	0	0	0
8	THR2		0	0	0	0	0	0
8	THR2		0	0	0	0	0	0
8	THR2		0	0	0	0	0	0
8	THR2	3	0	0	0	0	0	0
8	THR2		0	0	0	0	0	0
8	THR2		0	0	0	0	0	0
8	THR2		0	1	0	0	0	0
8	THR2	4	0	1	0	0	0	0
8	THR2		0	0	0	0	0	0
8	THR2		0	0	0	0	0	0
8	THR2		0	0	0	0	0	0
8	THR2	5	0	0	0	0	0	0
8	THR2		0	0	0	0	0	0
8	THR2		0	1	0	0	0	0
8	THR2		0	1	0	0	0	0
8	THR3	1	0	1	0	0	0	0	0	1.75	0	0	0	0	1.75
8	THR3		0	1	0	0	0	0
8	THR3		0	1	0	0	0	0
8	THR3		0	0	0	0	0	0
8	THR3	2	0	1	0	0	0	0
8	THR3		0	1	0	0	0	0
8	THR3		0	0	0	0	0	0
8	THR3		0	0	0	0	0	0
8	THR3	3	0	0	0	0	0	0
8	THR3		0	0	0	0	0	0
8	THR3		0	0	0	0	0	0
8	THR3		0	0	0	0	0	0
8	THR3	4	0	0	0	0	0	0
8	THR3		0	0	0	0	0	0
8	THR3		0	0	0	0	0	0
8	THR3		0	0	0	0	0	0
8	THR3	5	0	0	0	0	0	0
8	THR3		0	1	0	0	0	0
8	THR3		0	1	0	0	0	0
8	THR3		0	0	0	0	0	0
8	HAPPY1	1	0	1	0	0	0	0	0	0.25	0	0	0	0	0.25
8	HAPPY1		0	0	0	0	0	0
8	HAPPY1		0	0	0	0	0	0
8	HAPPY1		0	0	0	0	0	0
8	HAPPY1	2	0	0	0	0	0	0
8	HAPPY1		0	0	0	0	0	0
8	HAPPY1		0	0	0	0	0	0
8	HAPPY1		0	0	0	0	0	0
8	HAPPY1	3	0	0	0	0	0	0
8	HAPPY1		0	0	0	0	0	0
8	HAPPY1		0	0	0	0	0	0
8	HAPPY1		0	0	0	0	0	0
8	HAPPY1	4	0	0	0	0	0	0
8	HAPPY1		0	0	0	0	0	0
8	HAPPY1		0	0	0	0	0	0
8	HAPPY1		0	0	0	0	0	0
8	HAPPY1	5	0	0	0	0	0	0
8	HAPPY1		0	0	0	0	0	0
8	HAPPY1		0	0	0	0	0	0
8	HAPPY1		0	0	0	0	0	0
8	HAPPY2	1	0	0	0	0	0	0	0	1.5	0	0	0	0	1.5
8	HAPPY2		0	0	0	0	0	0
8	HAPPY2		0	0	0	0	0	0
8	HAPPY2		0	1	0	0	0	0
8	HAPPY2	2	0	0	0	0	0	0
8	HAPPY2		0	1	0	0	0	0
8	HAPPY2		0	1	0	0	0	0
8	HAPPY2		0	0	0	0	0	0
8	HAPPY2	3	0	0	0	0	0	0
8	HAPPY2		0	1	0	0	0	0
8	HAPPY2		0	0	0	0	0	0
8	HAPPY2		0	0	0	0	0	0
8	HAPPY2	4	0	0	0	0	0	0
8	HAPPY2		0	1	0	0	0	0
8	HAPPY2		0	0	0	0	0	0
8	HAPPY2		0	1	0	0	0	0
8	HAPPY2	5	0	0	0	0	0	0
8	HAPPY2		0	0	0	0	0	0
8	HAPPY2		0	0	0	0	0	0
8	HAPPY2		0	0	0	0	0	0
8	HAPPY3	1	0	0	0	0	0	0	0	0	0	0	0	0	0
8	HAPPY3		0	0	0	0	0	0
8	HAPPY3		0	0	0	0	0	0
8	HAPPY3		0	0	0	0	0	0
8	HAPPY3	2	0	0	0	0	0	0
8	HAPPY3		0	0	0	0	0	0
8	HAPPY3		0	0	0	0	0	0
8	HAPPY3		0	0	0	0	0	0
8	HAPPY3	3	0	0	0	0	0	0
8	HAPPY3		0	0	0	0	0	0
8	HAPPY3		0	0	0	0	0	0
8	HAPPY3		0	0	0	0	0	0
8	HAPPY3	4	0	0	0	0	0	0
8	HAPPY3		0	0	0	0	0	0
8	HAPPY3		0	0	0	0	0	0
8	HAPPY3		0	0	0	0	0	0
8	HAPPY3	5	0	0	0	0	0	0
8	HAPPY3		0	0	0	0	0	0
8	HAPPY3		0	0	0	0	0	0
8	HAPPY3		0	0	0	0	0	0
9	THR1	1	0	0	0	0	0	0	0	0	0	0.5	4.75	1	6.25
9	THR1		0	0	0	0	0	0
9	THR1		0	0	0	0	1	1
9	THR1		0	0	0	0	2	0			score threat
9	THR1	2	0	0	0	0	0	0			13
9	THR1		0	0	0	0	1	0			score happy
9	THR1		0	0	0	0	1	0			12.25
9	THR1		0	0	0	0	1	0
9	THR1	3	0	0	0	0	0	0
9	THR1		0	0	0	0	0	0
9	THR1		0	0	0	0	2	0
9	THR1		0	0	0	0	2	0
9	THR1	4	0	0	0	0	1	0
9	THR1		0	0	0	0	1	0
9	THR1		0	0	0	0	1	0
9	THR1		0	0	0	0	1	0
9	THR1	5	0	0	0	0	0	0
9	THR1		0	0	0	0	1	0
9	THR1		0	0	0	1	2	1
9	THR1		0	0	0	1	2	2
9	THR2	1	0	0	0	0	0	0	0	0	0	0	2.75	2	4.75
9	THR2		0	0	0	0	0	0
9	THR2		0	0	0	0	1	0
9	THR2		0	0	0	0	1	0
9	THR2	2	0	0	0	0	0	0
9	THR2		0	0	0	0	0	0
9	THR2		0	0	0	0	0	0
9	THR2		0	0	0	0	0	0
9	THR2	3	0	0	0	0	0	0
9	THR2		0	0	0	0	0	0
9	THR2		0	0	0	0	0	0
9	THR2		0	0	0	0	0	0
9	THR2	4	0	0	0	0	0	0
9	THR2		0	0	0	0	1	0
9	THR2		0	0	0	0	2	2
9	THR2		0	0	0	0	2	2
9	THR2	5	0	0	0	0	1	1
9	THR2		0	0	0	0	1	1
9	THR2		0	0	0	0	1	1
9	THR2		0	0	0	0	1	1
9	THR3	1	0	0	0	0	0	0	0	0	0	0	2	0	2
9	THR3		0	0	0	0	1	0
9	THR3		0	0	0	0	1	0
9	THR3		0	0	0	0	1	0
9	THR3	2	0	0	0	0	0	0
9	THR3		0	0	0	0	0	0
9	THR3		0	0	0	0	0	0
9	THR3		0	0	0	0	0	0
9	THR3	3	0	0	0	0	0	0
9	THR3		0	0	0	0	0	0
9	THR3		0	0	0	0	1	0
9	THR3		0	0	0	0	1	0
9	THR3	4	0	0	0	0	0	0
9	THR3		0	0	0	0	0	0
9	THR3		0	0	0	0	1	0
9	THR3		0	0	0	0	1	0
9	THR3	5	0	0	0	0	0	0
9	THR3		0	0	0	0	0	0
9	THR3		0	0	0	0	1	0
9	THR3		0	0	0	0	0	0
9	HAPPY1	1	0	0	0	0	0	0	0	0.25	0	0.25	4.75	1.75	7
9	HAPPY1		0	0	0	0	1	0
9	HAPPY1		0	0	0	1	2	2
9	HAPPY1		0	0	0	0	2	1
9	HAPPY1	2	0	0	0	0	0	0
9	HAPPY1		0	0	0	0	0	0
9	HAPPY1		0	0	0	0	1	0
9	HAPPY1		0	0	0	0	0	0
9	HAPPY1	3	0	0	0	0	1	0
9	HAPPY1		0	0	0	0	1	0
9	HAPPY1		0	0	0	0	1	0
9	HAPPY1		0	0	0	0	1	0
9	HAPPY1	4	0	0	0	0	0	0
9	HAPPY1		0	0	0	0	1	0
9	HAPPY1		0	0	0	0	2	2
9	HAPPY1		0	0	0	0	2	2
9	HAPPY1	5	0	0	0	0	1	0
9	HAPPY1		0	1	0	0	1	0
9	HAPPY1		0	0	0	0	1	0
9	HAPPY1		0	0	0	0	1	0
9	HAPPY2	1	0	0	0	0	0	0	0	0	0	0	3.75	0	3.75
9	HAPPY2		0	0	0	0	1	0
9	HAPPY2		0	0	0	0	1	0
9	HAPPY2		0	0	0	0	1	0
9	HAPPY2	2	0	0	0	0	1	0
9	HAPPY2		0	0	0	0	1	0
9	HAPPY2		0	0	0	0	1	0
9	HAPPY2		0	0	0	0	1	0
9	HAPPY2	3	0	0	0	0	0	0
9	HAPPY2		0	0	0	0	1	0
9	HAPPY2		0	0	0	0	1	0
9	HAPPY2		0	0	0	0	1	0
9	HAPPY2	4	0	0	0	0	0	0
9	HAPPY2		0	0	0	0	0	0
9	HAPPY2		0	0	0	0	0	0
9	HAPPY2		0	0	0	0	0	0
9	HAPPY2	5	0	0	0	0	0	0
9	HAPPY2		0	0	0	0	1	0
9	HAPPY2		0	0	0	0	2	0
9	HAPPY2		0	0	0	0	2	0
9	HAPPY3	1	0	0	0	0	0	0	0	0	0	0	1.5	0	1.5
9	HAPPY3		0	0	0	0	0	0
9	HAPPY3		0	0	0	0	0	0
9	HAPPY3		0	0	0	0	0	0
9	HAPPY3	2	0	0	0	0	0	0
9	HAPPY3		0	0	0	0	0	0
9	HAPPY3		0	0	0	0	1	0
9	HAPPY3		0	0	0	0	1	0
9	HAPPY3	3	0	0	0	0	0	0
9	HAPPY3		0	0	0	0	0	0
9	HAPPY3		0	0	0	0	0	0
9	HAPPY3		0	0	0	0	0	0
9	HAPPY3	4	0	0	0	0	0	0
9	HAPPY3		0	0	0	0	0	0
9	HAPPY3		0	0	0	0	1	0
9	HAPPY3		0	0	0	0	0	0
9	HAPPY3	5	0	0	0	0	0	0
9	HAPPY3		0	0	0	0	1	0
9	HAPPY3		0	0	0	0	1	0
9	HAPPY3		0	0	0	0	1	0
10	THR1	1	0	0	0	0	0	0	0	0.5	0	0	0	0.5	1
10	THR1		0	0	0	0	0	0
10	THR1		0	1	0	0	0	0		score threat
10	THR1		0	0	0	0	0	0		8
10	THR1	2	0	0	0	0	0	0		score happy
10	THR1		0	0	0	0	0	0		12.75
10	THR1		0	1	0	0	0	1
10	THR1		0	0	0	0	0	1
10	THR1	3	0	0	0	0	0	0
10	THR1		0	0	0	0	0	0
10	THR1		0	0	0	0	0	0
10	THR1		0	0	0	0	0	0
10	THR1	4	0	0	0	0	0	0
10	THR1		0	0	0	0	0	0
10	THR1		0	0	0	0	0	0
10	THR1		0	0	0	0	0	0
10	THR1	5	0	0	0	0	0	0
10	THR1		0	0	0	0	0	0
10	THR1		0	0	0	0	0	0
10	THR1		0	0	0	0	0	0
10	THR2	1	0	0	0	0	0	0	1.25	1.5	0	0	0.25	0	3
10	THR2		0	0	0	0	0	0
10	THR2		1	1	0	0	1	0
10	THR2		0	0	0	0	0	0
10	THR2	2	0	0	0	0	0	0
10	THR2		0	0	0	0	0	0
10	THR2		0	0	0	0	0	0
10	THR2		0	0	0	0	0	0
10	THR2	3	0	0	0	0	0	0
10	THR2		0	0	0	0	0	0
10	THR2		0	1	0	0	0	0
10	THR2		0	0	0	0	0	0
10	THR2	4	0	0	0	0	0	0
10	THR2		0	0	0	0	0	0
10	THR2		1	1	0	0	0	0
10	THR2		1	1	0	0	0	0
10	THR2	5	0	0	0	0	0	0
10	THR2		0	1	0	0	0	0
10	THR2		1	1	0	0	0	0
10	THR2		1	0	0	0	0	0
10	THR3	1	1	0	0	0	0	0	1.75	2.25	0	0	0	0	4
10	THR3		0	0	0	0	0	0
10	THR3		1	1	0	0	0	0
10	THR3		0	0	0	0	0	0
10	THR3	2	0	0	0	0	0	0
10	THR3		1	1	0	0	0	0
10	THR3		1	1	0	0	0	0
10	THR3		0	0	0	0	0	0
10	THR3	3	0	0	0	0	0	0
10	THR3		0	0	0	0	0	0
10	THR3		1	1	0	0	0	0
10	THR3		0	1	0	0	0	0
10	THR3	4	0	0	0	0	0	0
10	THR3		0	1	0	0	0	0
10	THR3		0	1	0	0	0	0
10	THR3		0	0	0	0	0	0
10	THR3	5	0	0	0	0	0	0
10	THR3		1	1	0	0	0	0
10	THR3		1	1	0	0	0	0
10	THR3		0	0	0	0	0	0
10	HAPPY1	1	0	0	0	0	0	0	0.75	1.75	0	0	1.75	1.25	5.5
10	HAPPY1		0	0	0	0	0	0
10	HAPPY1		0	1	0	0	1	0
10	HAPPY1		1	0	0	0	0	1
10	HAPPY1	2	0	0	0	0	0	0
10	HAPPY1		0	0	0	0	0	0
10	HAPPY1		0	1	0	0	1	0
10	HAPPY1		0	1	0	0	1	0
10	HAPPY1	3	0	0	0	0	0	0
10	HAPPY1		0	0	0	0	0	0
10	HAPPY1		1	1	0	0	0	1
10	HAPPY1		0	0	0	0	0	1
10	HAPPY1	4	0	0	0	0	0	0
10	HAPPY1		0	0	0	0	0	0
10	HAPPY1		0	0	0	0	0	0
10	HAPPY1		0	0	0	0	1	0
10	HAPPY1	5	0	0	0	0	0	0
10	HAPPY1		0	1	0	0	0	0
10	HAPPY1		0	1	0	0	1	1
10	HAPPY1		1	1	0	0	2	1
10	HAPPY2	1	0	0	0	0	0	0	0.75	2.25	0	0	0.5	1	4.5
10	HAPPY2		0	0	0	0	0	0
10	HAPPY2		0	1	0	0	1	1
10	HAPPY2		0	0	0	0	0	1
10	HAPPY2	2	0	0	0	0	0	0
10	HAPPY2		0	1	0	0	0	0
10	HAPPY2		0	1	0	0	0	0
10	HAPPY2		0	1	0	0	0	0
10	HAPPY2	3	0	0	0	0	0	0
10	HAPPY2		0	0	0	0	0	0
10	HAPPY2		1	1	0	0	1	1
10	HAPPY2		0	0	0	0	0	1
10	HAPPY2	4	0	0	0	0	0	0
10	HAPPY2		0	1	0	0	0	0
10	HAPPY2		0	1	0	0	0	0
10	HAPPY2		0	0	0	0	0	0
10	HAPPY2	5	0	0	0	0	0	0
10	HAPPY2		1	1	0	0	0	0
10	HAPPY2		1	1	0	0	0	0
10	HAPPY2		0	0	0	0	0	0
10	HAPPY3	1	0	0	0	0	0	0	1	1.5	0	0	0.25	0	2.75
10	HAPPY3		0	0	0	0	0	0
10	HAPPY3		1	1	0	0	0	0
10	HAPPY3		0	0	0	0	0	0
10	HAPPY3	2	0	0	0	0	0	0
10	HAPPY3		0	1	0	0	0	0
10	HAPPY3		0	1	0	0	0	0
10	HAPPY3		0	0	0	0	0	0
10	HAPPY3	3	0	0	0	0	0	0
10	HAPPY3		0	0	0	0	0	0
10	HAPPY3		1	1	0	0	0	0
10	HAPPY3		0	0	0	0	0	0
10	HAPPY3	4	0	0	0	0	0	0
10	HAPPY3		0	0	0	0	0	0
10	HAPPY3		0	1	0	0	0	0
10	HAPPY3		0	0	0	0	1	0
10	HAPPY3	5	0	0	0	0	0	0
10	HAPPY3		0	0	0	0	0	0
10	HAPPY3		1	1	0	0	0	0
10	HAPPY3		1	0	0	0	0	0
11	THR1	1	0	0	0	0	0	0	0	1.25	0	0	0	0	1.25
11	THR1		0	0	0	0	0	0
11	THR1		0	0	0	0	0	0		score threat
11	THR1		0	0	0	0	0	0		3.5
11	THR1	2	0	0	0	0	0	0		score happy
11	THR1		0	0	0	0	0	0		2.25
11	THR1		0	0	0	0	0	0
11	THR1		0	0	0	0	0	0
11	THR1	3	0	0	0	0	0	0
11	THR1		0	1	0	0	0	0
11	THR1		0	1	0	0	0	0
11	THR1		0	0	0	0	0	0
11	THR1	4	0	0	0	0	0	0
11	THR1		0	1	0	0	0	0
11	THR1		0	1	0	0	0	0
11	THR1		0	0	0	0	0	0
11	THR1	5	0	0	0	0	0	0
11	THR1		0	1	0	0	0	0
11	THR1		0	0	0	0	0	0
11	THR1		0	0	0	0	0	0
11	THR2	1	0	0	0	0	0	0	0	0.75	0	0	0	0	0.75
11	THR2		0	0	0	0	0	0
11	THR2		0	0	0	0	0	0
11	THR2		0	0	0	0	0	0
11	THR2	2	0	0	0	0	0	0
11	THR2		0	1	0	0	0	0
11	THR2		0	0	0	0	0	0
11	THR2		0	0	0	0	0	0
11	THR2	3	0	0	0	0	0	0
11	THR2		0	1	0	0	0	0
11	THR2		0	0	0	0	0	0
11	THR2		0	0	0	0	0	0
11	THR2	4	0	0	0	0	0	0
11	THR2		0	1	0	0	0	0
11	THR2		0	0	0	0	0	0
11	THR2		0	0	0	0	0	0
11	THR2	5	0	0	0	0	0	0
11	THR2		0	0	0	0	0	0
11	THR2		0	0	0	0	0	0
11	THR2		0	0	0	0	0	0
11	THR3	1	0	0	0	0	0	0	0	1	0	0	0.5	0	1.5
11	THR3		0	1	0	0	0	0
11	THR3		0	1	0	0	0	0
11	THR3		0	0	0	0	0	0
11	THR3	2	0	0	0	0	0	0
11	THR3		0	0	0	0	1	0
11	THR3		0	0	0	0	1	0
11	THR3		0	0	0	0	0	0
11	THR3	3	0	0	0	0	0	0
11	THR3		0	0	0	0	0	0
11	THR3		0	0	0	0	0	0
11	THR3		0	0	0	0	0	0
11	THR3	4	0	0	0	0	0	0
11	THR3		0	1	0	0	0	0
11	THR3		0	0	0	0	0	0
11	THR3		0	0	0	0	0	0
11	THR3	5	0	0	0	0	0	0
11	THR3		0	1	0	0	0	0
11	THR3		0	0	0	0	0	0
11	THR3		0	0	0	0	0	0
11	HAPPY1	1	0	0	0	0	0	0	0	0.5	0	0	0	0	0.5
11	HAPPY1		0	0	0	0	0	0
11	HAPPY1		0	0	0	0	0	0
11	HAPPY1		0	0	0	0	0	0
11	HAPPY1	2	0	0	0	0	0	0
11	HAPPY1		0	0	0	0	0	0
11	HAPPY1		0	0	0	0	0	0
11	HAPPY1		0	0	0	0	0	0
11	HAPPY1	3	0	0	0	0	0	0
11	HAPPY1		0	1	0	0	0	0
11	HAPPY1		0	0	0	0	0	0
11	HAPPY1		0	0	0	0	0	0
11	HAPPY1	4	0	0	0	0	0	0
11	HAPPY1		0	1	0	0	0	0
11	HAPPY1		0	0	0	0	0	0
11	HAPPY1		0	0	0	0	0	0
11	HAPPY1	5	0	0	0	0	0	0
11	HAPPY1		0	0	0	0	0	0
11	HAPPY1		0	0	0	0	0	0
11	HAPPY1		0	0	0	0	0	0
11	HAPPY2	1	0	0	0	0	0	0	0	0.5	0	0	0	0	0.5
11	HAPPY2		0	1	0	0	0	0
11	HAPPY2		0	1	0	0	0	0
11	HAPPY2		0	0	0	0	0	0
11	HAPPY2	2	0	0	0	0	0	0
11	HAPPY2		0	0	0	0	0	0
11	HAPPY2		0	0	0	0	0	0
11	HAPPY2		0	0	0	0	0	0
11	HAPPY2	3	0	0	0	0	0	0
11	HAPPY2		0	0	0	0	0	0
11	HAPPY2		0	0	0	0	0	0
11	HAPPY2		0	0	0	0	0	0
11	HAPPY2	4	0	0	0	0	0	0
11	HAPPY2		0	0	0	0	0	0
11	HAPPY2		0	0	0	0	0	0
11	HAPPY2		0	0	0	0	0	0
11	HAPPY2	5	0	0	0	0	0	0
11	HAPPY2		0	0	0	0	0	0
11	HAPPY2		0	0	0	0	0	0
11	HAPPY2		0	0	0	0	0	0
11	HAPPY3	1	0	1	0	0	0	0	0	1.25	0	0	0	0	1.25
11	HAPPY3		0	1	0	0	0	0
11	HAPPY3		0	1	0	0	0	0
11	HAPPY3		0	0	0	0	0	0
11	HAPPY3	2	0	0	0	0	0	0
11	HAPPY3		0	1	0	0	0	0
11	HAPPY3		0	0	0	0	0	0
11	HAPPY3		0	0	0	0	0	0
11	HAPPY3	3	0	0	0	0	0	0
11	HAPPY3		0	0	0	0	0	0
11	HAPPY3		0	0	0	0	0	0
11	HAPPY3		0	0	0	0	0	0
11	HAPPY3	4	0	0	0	0	0	0
11	HAPPY3		0	1	0	0	0	0
11	HAPPY3		0	0	0	0	0	0
11	HAPPY3		0	0	0	0	0	0
11	HAPPY3	5	0	0	0	0	0	0
11	HAPPY3		0	0	0	0	0	0
11	HAPPY3		0	0	0	0	0	0
11	HAPPY3		0	0	0	0	0	0
12	THR1	1	0	0	0	0	0	0	0	0.25	0	0	0	0	0.25
12	THR1		0	0	0	0	0	0
12	THR1		0	0	0	0	0	0		score threat
12	THR1		0	0	0	0	0	0		2.5
12	THR1	2	0	0	0	0	0	0		score happy
12	THR1		0	0	0	0	0	0		14.75
12	THR1		0	0	0	0	0	0
12	THR1		0	0	0	0	0	0
12	THR1	3	0	0	0	0	0	0
12	THR1		0	0	0	0	0	0
12	THR1		0	0	0	0	0	0
12	THR1		0	0	0	0	0	0
12	THR1	4	0	0	0	0	0	0
12	THR1		0	0	0	0	0	0
12	THR1		0	1	0	0	0	0
12	THR1		0	0	0	0	0	0
12	THR1	5	0	0	0	0	0	0
12	THR1		0	0	0	0	0	0
12	THR1		0	0	0	0	0	0
12	THR1		0	0	0	0	0	0
12	THR2	1	0	0	0	0	0	0	1	0.5	0	0.5	0	0.25	2.25
12	THR2		0	0	0	0	0	0
12	THR2		0	1	0	0	0	0
12	THR2		0	0	0	0	0	0
12	THR2	2	0	0	0	0	0	0
12	THR2		0	0	0	0	0	0
12	THR2		1	1	0	1	0	0
12	THR2		0	0	0	0	0	0
12	THR2	3	0	0	0	0	0	0
12	THR2		1	0	0	0	0	0
12	THR2		1	0	0	1	0	0
12	THR2		0	0	0	0	0	0
12	THR2	4	0	0	0	0	0	0
12	THR2		0	0	0	0	0	0
12	THR2		0	0	0	0	0	0
12	THR2		0	0	0	0	0	0
12	THR2	5	0	0	0	0	0	0
12	THR2		1	1	0	0	0	1
12	THR2		0	0	0	0	0	0
12	THR2		0	0	0	0	0	0
12	THR3	1	0	0	0	0	0	0	0	0	0	0	0	0	0
12	THR3		0	0	0	0	0	0
12	THR3		0	0	0	0	0	0
12	THR3		0	0	0	0	0	0
12	THR3	2	0	0	0	0	0	0
12	THR3		0	0	0	0	0	0
12	THR3		0	0	0	0	0	0
12	THR3		0	0	0	0	0	0
12	THR3	3	0	0	0	0	0	0
12	THR3		0	0	0	0	0	0
12	THR3		0	0	0	0	0	0
12	THR3		0	0	0	0	0	0
12	THR3	4	0	0	0	0	0	0
12	THR3		0	0	0	0	0	0
12	THR3		0	0	0	0	0	0
12	THR3		0	0	0	0	0	0
12	THR3	5	0	0	0	0	0	0
12	THR3		0	0	0	0	0	0
12	THR3		0	0	0	0	0	0
12	THR3		0	0	0	0	0	0
12	HAPPY1	1	0	0	0	0	0	1	0.5	0.25	0	0.75	1.5	6.5	9.5
12	HAPPY1		0	0	0	0	0	1
12	HAPPY1		0	0	0	0	1	2
12	HAPPY1		0	0	0	0	1	2
12	HAPPY1	2	0	0	0	0	0	1
12	HAPPY1		0	0	0	0	0	1
12	HAPPY1		0	0	0	0	1	2
12	HAPPY1		1	1	0	1	1	2
12	HAPPY1	3	0	0	0	0	0	1
12	HAPPY1		0	0	0	0	0	1
12	HAPPY1		0	0	0	0	0	1
12	HAPPY1		0	0	0	1	1	1
12	HAPPY1	4	0	0	0	0	0	1
12	HAPPY1		0	0	0	0	0	1
12	HAPPY1		0	0	0	0	0	1
12	HAPPY1		0	0	0	0	0	1
12	HAPPY1	5	0	0	0	0	0	1
12	HAPPY1		0	0	0	0	0	1
12	HAPPY1		1	0	0	1	1	2
12	HAPPY1		0	0	0	0	0	2
12	HAPPY2	1	0	0	0	0	0	0	0.25	0	0	0.75	1	0.5	2.5
12	HAPPY2		0	0	0	0	0	0
12	HAPPY2		0	0	0	0	0	0
12	HAPPY2		0	0	0	0	0	0
12	HAPPY2	2	0	0	0	0	0	0
12	HAPPY2		0	0	0	0	0	0
12	HAPPY2		0	0	0	1	1	1
12	HAPPY2		0	0	0	1	1	1
12	HAPPY2	3	0	0	0	0	0	0
12	HAPPY2		0	0	0	0	0	0
12	HAPPY2		0	0	0	0	0	0
12	HAPPY2		0	0	0	0	1	0
12	HAPPY2	4	0	0	0	0	0	0
12	HAPPY2		0	0	0	0	0	0
12	HAPPY2		1	0	0	1	1	0
12	HAPPY2		0	0	0	0	0	0
12	HAPPY2	5	0	0	0	0	0	0
12	HAPPY2		0	0	0	0	0	0
12	HAPPY2		0	0	0	0	0	0
12	HAPPY2		0	0	0	0	0	0
12	HAPPY3	1	0	0	0	0	0	0	0.75	0	0	0.5	0.5	1	2.75
12	HAPPY3		0	0	0	0	0	0
12	HAPPY3		0	0	0	0	0	0
12	HAPPY3		0	0	0	0	0	0
12	HAPPY3	2	0	0	0	0	0	0
12	HAPPY3		0	0	0	0	0	0
12	HAPPY3		0	0	0	0	0	0
12	HAPPY3		0	0	0	0	0	0
12	HAPPY3	3	0	0	0	0	0	0
12	HAPPY3		0	0	0	0	0	0
12	HAPPY3		0	0	0	0	0	0
12	HAPPY3		0	0	0	0	0	0
12	HAPPY3	4	0	0	0	0	0	0
12	HAPPY3		0	0	0	0	0	0
12	HAPPY3		0	0	0	0	0	0
12	HAPPY3		0	0	0	0	0	0
12	HAPPY3	5	0	0	0	0	0	0
12	HAPPY3		1	0	0	1	1	1
12	HAPPY3		2	0	0	1	1	2
12	HAPPY3		0	0	0	0	0	1
13	THR1	1	0	0	0	0	0	0	0	1	0	0	0	0	1
13	THR1		0	0	0	0	0	0
13	THR1		0	1	0	0	0	0			score threat
13	THR1		0	0	0	0	0	0			3
13	THR1	2	0	0	0	0	0	0			score happy
13	THR1		0	0	0	0	0	0			4.5
13	THR1		0	0	0	0	0	0
13	THR1		0	0	0	0	0	0
13	THR1	3	0	0	0	0	0	0
13	THR1		0	0	0	0	0	0
13	THR1		0	1	0	0	0	0
13	THR1		0	1	0	0	0	0
13	THR1	4	0	0	0	0	0	0
13	THR1		0	0	0	0	0	0
13	THR1		0	0	0	0	0	0
13	THR1		0	1	0	0	0	0
13	THR1	5	0	0	0	0	0	0
13	THR1		0	0	0	0	0	0
13	THR1		0	0	0	0	0	0
13	THR1		0	0	0	0	0	0
13	THR2	1	0	0	0	0	0	0	0	0.75	0	0	0.25	0	1
13	THR2		0	0	0	0	0	0
13	THR2		0	0	0	0	0	0
13	THR2		0	0	0	0	1	0
13	THR2	2	0	0	0	0	0	0
13	THR2		0	0	0	0	0	0
13	THR2		0	0	0	0	0	0
13	THR2		0	0	0	0	0	0
13	THR2	3	0	0	0	0	0	0
13	THR2		0	0	0	0	0	0
13	THR2		0	0	0	0	0	0
13	THR2		0	0	0	0	0	0
13	THR2	4	0	1	0	0	0	0
13	THR2		0	1	0	0	0	0
13	THR2		0	0	0	0	0	0
13	THR2		0	1	0	0	0	0
13	THR2	5	0	0	0	0	0	0
13	THR2		0	0	0	0	0	0
13	THR2		0	0	0	0	0	0
13	THR2		0	0	0	0	0	0
13	THR3	1	0	0	0	0	0	0	0	1	0	0	0	0	1
13	THR3		0	0	0	0	0	0
13	THR3		0	0	0	0	0	0
13	THR3		0	0	0	0	0	0
13	THR3	2	0	0	0	0	0	0
13	THR3		0	0	0	0	0	0
13	THR3		0	1	0	0	0	0
13	THR3		0	1	0	0	0	0
13	THR3	3	0	0	0	0	0	0
13	THR3		0	0	0	0	0	0
13	THR3		0	0	0	0	0	0
13	THR3		0	1	0	0	0	0
13	THR3	4	0	0	0	0	0	0
13	THR3		0	0	0	0	0	0
13	THR3		0	0	0	0	0	0
13	THR3		0	0	0	0	0	0
13	THR3	5	0	0	0	0	0	0
13	THR3		0	0	0	0	0	0
13	THR3		0	0	0	0	0	0
13	THR3		0	1	0	0	0	0
13	HAPPY1	1	0	0	0	0	0	0	0	1.5	0	0	0	0	1.5
13	HAPPY1		0	0	0	0	0	0
13	HAPPY1		0	1	0	0	0	0
13	HAPPY1		0	1	0	0	0	0
13	HAPPY1	2	0	0	0	0	0	0
13	HAPPY1		0	0	0	0	0	0
13	HAPPY1		0	1	0	0	0	0
13	HAPPY1		0	0	0	0	0	0
13	HAPPY1	3	0	0	0	0	0	0
13	HAPPY1		0	0	0	0	0	0
13	HAPPY1		0	0	0	0	0	0
13	HAPPY1		0	0	0	0	0	0
13	HAPPY1	4	0	1	0	0	0	0
13	HAPPY1		0	0	0	0	0	0
13	HAPPY1		0	0	0	0	0	0
13	HAPPY1		0	0	0	0	0	0
13	HAPPY1	5	0	0	0	0	0	0
13	HAPPY1		0	1	0	0	0	0
13	HAPPY1		0	1	0	0	0	0
13	HAPPY1		0	0	0	0	0	0
13	HAPPY2	1	0	0	0	0	0	0	0	1.5	0	0	0.25	0	1.75
13	HAPPY2		0	1	0	0	0	0
13	HAPPY2		0	1	0	0	0	0
13	HAPPY2		0	1	0	0	1	0
13	HAPPY2	2	0	0	0	0	0	0
13	HAPPY2		0	0	0	0	0	0
13	HAPPY2		0	1	0	0	0	0
13	HAPPY2		0	1	0	0	0	0
13	HAPPY2	3	0	0	0	0	0	0
13	HAPPY2		0	0	0	0	0	0
13	HAPPY2		0	0	0	0	0	0
13	HAPPY2		0	0	0	0	0	0
13	HAPPY2	4	0	0	0	0	0	0
13	HAPPY2		0	0	0	0	0	0
13	HAPPY2		0	0	0	0	0	0
13	HAPPY2		0	0	0	0	0	0
13	HAPPY2	5	0	0	0	0	0	0
13	HAPPY2		0	0	0	0	0	0
13	HAPPY2		0	0	0	0	0	0
13	HAPPY2		0	1	0	0	0	0
13	HAPPY3	1	0	0	0	0	0	0	0	1	0	0	0.25	0	1.25
13	HAPPY3		0	1	0	0	0	0
13	HAPPY3		0	1	0	0	1	0
13	HAPPY3		0	1	0	0	0	0
13	HAPPY3	2	0	0	0	0	0	0
13	HAPPY3		0	0	0	0	0	0
13	HAPPY3		0	0	0	0	0	0
13	HAPPY3		0	0	0	0	0	0
13	HAPPY3	3	0	0	0	0	0	0
13	HAPPY3		0	0	0	0	0	0
13	HAPPY3		0	0	0	0	0	0
13	HAPPY3		0	0	0	0	0	0
13	HAPPY3	4	0	0	0	0	0	0
13	HAPPY3		0	0	0	0	0	0
13	HAPPY3		0	0	0	0	0	0
13	HAPPY3		0	0	0	0	0	0
13	HAPPY3	5	0	1	0	0	0	0
13	HAPPY3		0	0	0	0	0	0
13	HAPPY3		0	0	0	0	0	0
13	HAPPY3		0	0	0	0	0	0
14	THR1	1	0	0	0	0	0	0	0	0	0	0	0	0	0
14	THR1		0	0	0	0	0	0
14	THR1		0	0	0	0	0	0		score threat
14	THR1		0	0	0	0	0	0		0
14	THR1	2	0	0	0	0	0	0		score happy
14	THR1		0	0	0	0	0	0		0
14	THR1		0	0	0	0	0	0
14	THR1		0	0	0	0	0	0
14	THR1	3	0	0	0	0	0	0
14	THR1		0	0	0	0	0	0
14	THR1		0	0	0	0	0	0
14	THR1		0	0	0	0	0	0
14	THR1	4	0	0	0	0	0	0
14	THR1		0	0	0	0	0	0
14	THR1		0	0	0	0	0	0
14	THR1		0	0	0	0	0	0
14	THR1	5	0	0	0	0	0	0
14	THR1		0	0	0	0	0	0
14	THR1		0	0	0	0	0	0
14	THR1		0	0	0	0	0	0
14	THR2	1	0	0	0	0	0	0	0	0	0	0	0	0	0
14	THR2		0	0	0	0	0	0
14	THR2		0	0	0	0	0	0
14	THR2		0	0	0	0	0	0
14	THR2	2	0	0	0	0	0	0
14	THR2		0	0	0	0	0	0
14	THR2		0	0	0	0	0	0
14	THR2		0	0	0	0	0	0
14	THR2	3	0	0	0	0	0	0
14	THR2		0	0	0	0	0	0
14	THR2		0	0	0	0	0	0
14	THR2		0	0	0	0	0	0
14	THR2	4	0	0	0	0	0	0
14	THR2		0	0	0	0	0	0
14	THR2		0	0	0	0	0	0
14	THR2		0	0	0	0	0	0
14	THR2	5	0	0	0	0	0	0
14	THR2		0	0	0	0	0	0
14	THR2		0	0	0	0	0	0
14	THR2		0	0	0	0	0	0
14	THR3	1	0	0	0	0	0	0	0	0	0	0	0	0	0
14	THR3		0	0	0	0	0	0
14	THR3		0	0	0	0	0	0
14	THR3		0	0	0	0	0	0
14	THR3	2	0	0	0	0	0	0
14	THR3		0	0	0	0	0	0
14	THR3		0	0	0	0	0	0
14	THR3		0	0	0	0	0	0
14	THR3	3	0	0	0	0	0	0
14	THR3		0	0	0	0	0	0
14	THR3		0	0	0	0	0	0
14	THR3		0	0	0	0	0	0
14	THR3	4	0	0	0	0	0	0
14	THR3		0	0	0	0	0	0
14	THR3		0	0	0	0	0	0
14	THR3		0	0	0	0	0	0
14	THR3	5	0	0	0	0	0	0
14	THR3		0	0	0	0	0	0
14	THR3		0	0	0	0	0	0
14	THR3		0	0	0	0	0	0
14	HAPPY1	1	0	0	0	0	0	0	0	0	0	0	0	0	0
14	HAPPY1		0	0	0	0	0	0
14	HAPPY1		0	0	0	0	0	0
14	HAPPY1		0	0	0	0	0	0
14	HAPPY1	2	0	0	0	0	0	0
14	HAPPY1		0	0	0	0	0	0
14	HAPPY1		0	0	0	0	0	0
14	HAPPY1		0	0	0	0	0	0
14	HAPPY1	3	0	0	0	0	0	0
14	HAPPY1		0	0	0	0	0	0
14	HAPPY1		0	0	0	0	0	0
14	HAPPY1		0	0	0	0	0	0
14	HAPPY1	4	0	0	0	0	0	0
14	HAPPY1		0	0	0	0	0	0
14	HAPPY1		0	0	0	0	0	0
14	HAPPY1		0	0	0	0	0	0
14	HAPPY1	5	0	0	0	0	0	0
14	HAPPY1		0	0	0	0	0	0
14	HAPPY1		0	0	0	0	0	0
14	HAPPY1		0	0	0	0	0	0
14	HAPPY2	1	0	0	0	0	0	0	0	0	0	0	0	0	0
14	HAPPY2		0	0	0	0	0	0
14	HAPPY2		0	0	0	0	0	0
14	HAPPY2		0	0	0	0	0	0
14	HAPPY2	2	0	0	0	0	0	0
14	HAPPY2		0	0	0	0	0	0
14	HAPPY2		0	0	0	0	0	0
14	HAPPY2		0	0	0	0	0	0
14	HAPPY2	3	0	0	0	0	0	0
14	HAPPY2		0	0	0	0	0	0
14	HAPPY2		0	0	0	0	0	0
14	HAPPY2		0	0	0	0	0	0
14	HAPPY2	4	0	0	0	0	0	0
14	HAPPY2		0	0	0	0	0	0
14	HAPPY2		0	0	0	0	0	0
14	HAPPY2		0	0	0	0	0	0
14	HAPPY2	5	0	0	0	0	0	0
14	HAPPY2		0	0	0	0	0	0
14	HAPPY2		0	0	0	0	0	0
14	HAPPY2		0	0	0	0	0	0
14	HAPPY3	1	0	0	0	0	0	0	0	0	0	0	0	0	0
14	HAPPY3		0	0	0	0	0	0
14	HAPPY3		0	0	0	0	0	0
14	HAPPY3		0	0	0	0	0	0
14	HAPPY3	2	0	0	0	0	0	0
14	HAPPY3		0	0	0	0	0	0
14	HAPPY3		0	0	0	0	0	0
14	HAPPY3		0	0	0	0	0	0
14	HAPPY3	3	0	0	0	0	0	0
14	HAPPY3		0	0	0	0	0	0
14	HAPPY3		0	0	0	0	0	0
14	HAPPY3		0	0	0	0	0	0
14	HAPPY3	4	0	0	0	0	0	0
14	HAPPY3		0	0	0	0	0	0
14	HAPPY3		0	0	0	0	0	0
14	HAPPY3		0	0	0	0	0	0
14	HAPPY3	5	0	0	0	0	0	0
14	HAPPY3		0	0	0	0	0	0
14	HAPPY3		0	0	0	0	0	0
14	HAPPY3		0	0	0	0	0	0
15	THR1	1	0	0	0	0	0	0	0	0	0	0	0	0	0
15	THR1		0	0	0	0	0	0
15	THR1		0	0	0	0	0	0		score threat
15	THR1		0	0	0	0	0	0		0
15	THR1	2	0	0	0	0	0	0		score happy
15	THR1		0	0	0	0	0	0		0
15	THR1		0	0	0	0	0	0
15	THR1		0	0	0	0	0	0
15	THR1	3	0	0	0	0	0	0
15	THR1		0	0	0	0	0	0
15	THR1		0	0	0	0	0	0
15	THR1		0	0	0	0	0	0
15	THR1	4	0	0	0	0	0	0
15	THR1		0	0	0	0	0	0
15	THR1		0	0	0	0	0	0
15	THR1		0	0	0	0	0	0
15	THR1	5	0	0	0	0	0	0
15	THR1		0	0	0	0	0	0
15	THR1		0	0	0	0	0	0
15	THR1		0	0	0	0	0	0
15	THR2	1	0	0	0	0	0	0	0	0	0	0	0	0	0
15	THR2		0	0	0	0	0	0
15	THR2		0	0	0	0	0	0
15	THR2		0	0	0	0	0	0
15	THR2	2	0	0	0	0	0	0
15	THR2		0	0	0	0	0	0
15	THR2		0	0	0	0	0	0
15	THR2		0	0	0	0	0	0
15	THR2	3	0	0	0	0	0	0
15	THR2		0	0	0	0	0	0
15	THR2		0	0	0	0	0	0
15	THR2		0	0	0	0	0	0
15	THR2	4	0	0	0	0	0	0
15	THR2		0	0	0	0	0	0
15	THR2		0	0	0	0	0	0
15	THR2		0	0	0	0	0	0
15	THR2	5	0	0	0	0	0	0
15	THR2		0	0	0	0	0	0
15	THR2		0	0	0	0	0	0
15	THR2		0	0	0	0	0	0
15	THR3	1	0	0	0	0	0	0	0	0	0	0	0	0	0
15	THR3		0	0	0	0	0	0
15	THR3		0	0	0	0	0	0
15	THR3		0	0	0	0	0	0
15	THR3	2	0	0	0	0	0	0
15	THR3		0	0	0	0	0	0
15	THR3		0	0	0	0	0	0
15	THR3		0	0	0	0	0	0
15	THR3	3	0	0	0	0	0	0
15	THR3		0	0	0	0	0	0
15	THR3		0	0	0	0	0	0
15	THR3		0	0	0	0	0	0
15	THR3	4	0	0	0	0	0	0
15	THR3		0	0	0	0	0	0
15	THR3		0	0	0	0	0	0
15	THR3		0	0	0	0	0	0
15	THR3	5	0	0	0	0	0	0
15	THR3		0	0	0	0	0	0
15	THR3		0	0	0	0	0	0
15	THR3		0	0	0	0	0	0
15	HAPPY1	1	0	0	0	0	0	0	0	0	0	0	0	0	0
15	HAPPY1		0	0	0	0	0	0
15	HAPPY1		0	0	0	0	0	0
15	HAPPY1		0	0	0	0	0	0
15	HAPPY1	2	0	0	0	0	0	0
15	HAPPY1		0	0	0	0	0	0
15	HAPPY1		0	0	0	0	0	0
15	HAPPY1		0	0	0	0	0	0
15	HAPPY1	3	0	0	0	0	0	0
15	HAPPY1		0	0	0	0	0	0
15	HAPPY1		0	0	0	0	0	0
15	HAPPY1		0	0	0	0	0	0
15	HAPPY1	4	0	0	0	0	0	0
15	HAPPY1		0	0	0	0	0	0
15	HAPPY1		0	0	0	0	0	0
15	HAPPY1		0	0	0	0	0	0
15	HAPPY1	5	0	0	0	0	0	0
15	HAPPY1		0	0	0	0	0	0
15	HAPPY1		0	0	0	0	0	0
15	HAPPY1		0	0	0	0	0	0
15	HAPPY2	1	0	0	0	0	0	0	0	0	0	0	0	0	0
15	HAPPY2		0	0	0	0	0	0
15	HAPPY2		0	0	0	0	0	0
15	HAPPY2		0	0	0	0	0	0
15	HAPPY2	2	0	0	0	0	0	0
15	HAPPY2		0	0	0	0	0	0
15	HAPPY2		0	0	0	0	0	0
15	HAPPY2		0	0	0	0	0	0
15	HAPPY2	3	0	0	0	0	0	0
15	HAPPY2		0	0	0	0	0	0
15	HAPPY2		0	0	0	0	0	0
15	HAPPY2		0	0	0	0	0	0
15	HAPPY2	4	0	0	0	0	0	0
15	HAPPY2		0	0	0	0	0	0
15	HAPPY2		0	0	0	0	0	0
15	HAPPY2		0	0	0	0	0	0
15	HAPPY2	5	0	0	0	0	0	0
15	HAPPY2		0	0	0	0	0	0
15	HAPPY2		0	0	0	0	0	0
15	HAPPY2		0	0	0	0	0	0
15	HAPPY3	1	0	0	0	0	0	0	0	0	0	0	0	0	0
15	HAPPY3		0	0	0	0	0	0
15	HAPPY3		0	0	0	0	0	0
15	HAPPY3		0	0	0	0	0	0
15	HAPPY3	2	0	0	0	0	0	0
15	HAPPY3		0	0	0	0	0	0
15	HAPPY3		0	0	0	0	0	0
15	HAPPY3		0	0	0	0	0	0
15	HAPPY3	3	0	0	0	0	0	0
15	HAPPY3		0	0	0	0	0	0
15	HAPPY3		0	0	0	0	0	0
15	HAPPY3		0	0	0	0	0	0
15	HAPPY3	4	0	0	0	0	0	0
15	HAPPY3		0	0	0	0	0	0
15	HAPPY3		0	0	0	0	0	0
15	HAPPY3		0	0	0	0	0	0
15	HAPPY3	5	0	0	0	0	0	0
15	HAPPY3		0	0	0	0	0	0
15	HAPPY3		0	0	0	0	0	0
15	HAPPY3		0	0	0	0	0	0
16	THR1	1	0	0	0	0	0	0	0	0.5	0	0	0	0	0.5
16	THR1		0	0	0	0	0	0
16	THR1		0	0	0	0	0	0		score threat
16	THR1		0	0	0	0	0	0		2.25
16	THR1	2	0	0	0	0	0	0		score happy
16	THR1		0	0	0	0	0	0		2
16	THR1		0	0	0	0	0	0
16	THR1		0	0	0	0	0	0
16	THR1	3	0	0	0	0	0	0
16	THR1		0	1	0	0	0	0
16	THR1		0	1	0	0	0	0
16	THR1		0	0	0	0	0	0
16	THR1	4	0	0	0	0	0	0
16	THR1		0	0	0	0	0	0
16	THR1		0	0	0	0	0	0
16	THR1		0	0	0	0	0	0
16	THR1	5	0	0	0	0	0	0
16	THR1		0	0	0	0	0	0
16	THR1		0	0	0	0	0	0
16	THR1		0	0	0	0	0	0
16	THR2	1	0	0	0	0	0	0	0	1	0	0	0.25	0	1.25
16	THR2		0	1	0	0	0	0
16	THR2		0	1	0	0	0	0
16	THR2		0	0	0	0	0	0
16	THR2	2	0	0	0	0	0	0
16	THR2		0	0	0	0	0	0
16	THR2		0	0	0	0	1	0
16	THR2		0	0	0	0	0	0
16	THR2	3	0	0	0	0	0	0
16	THR2		0	0	0	0	0	0
16	THR2		0	0	0	0	0	0
16	THR2		0	0	0	0	0	0
16	THR2	4	0	0	0	0	0	0
16	THR2		0	1	0	0	0	0
16	THR2		0	1	0	0	0	0
16	THR2		0	0	0	0	0	0
16	THR2	5	0	0	0	0	0	0
16	THR2		0	0	0	0	0	0
16	THR2		0	0	0	0	0	0
16	THR2		0	0	0	0	0	0
16	THR3	1	0	0	0	0	0	0	0	0.25	0	0	0.25	0	0.5
16	THR3		0	0	0	0	0	0
16	THR3		0	0	0	0	0	0
16	THR3		0	0	0	0	1	0
16	THR3	2	0	0	0	0	0	0
16	THR3		0	0	0	0	0	0
16	THR3		0	0	0	0	0	0
16	THR3		0	0	0	0	0	0
16	THR3	3	0	0	0	0	0	0
16	THR3		0	1	0	0	0	0
16	THR3		0	0	0	0	0	0
16	THR3		0	0	0	0	0	0
16	THR3	4	0	0	0	0	0	0
16	THR3		0	0	0	0	0	0
16	THR3		0	0	0	0	0	0
16	THR3		0	0	0	0	0	0
16	THR3	5	0	0	0	0	0	0
16	THR3		0	0	0	0	0	0
16	THR3		0	0	0	0	0	0
16	THR3		0	0	0	0	0	0
16	HAPPY1	1	0	0	0	0	0	0	0	0	0	0	0	0	0
16	HAPPY1		0	0	0	0	0	0
16	HAPPY1		0	0	0	0	0	0
16	HAPPY1		0	0	0	0	0	0
16	HAPPY1	2	0	0	0	0	0	0
16	HAPPY1		0	0	0	0	0	0
16	HAPPY1		0	0	0	0	0	0
16	HAPPY1		0	0	0	0	0	0
16	HAPPY1	3	0	0	0	0	0	0
16	HAPPY1		0	0	0	0	0	0
16	HAPPY1		0	0	0	0	0	0
16	HAPPY1		0	0	0	0	0	0
16	HAPPY1	4	0	0	0	0	0	0
16	HAPPY1		0	0	0	0	0	0
16	HAPPY1		0	0	0	0	0	0
16	HAPPY1		0	0	0	0	0	0
16	HAPPY1	5	0	0	0	0	0	0
16	HAPPY1		0	0	0	0	0	0
16	HAPPY1		0	0	0	0	0	0
16	HAPPY1		0	0	0	0	0	0
16	HAPPY2	1	0	0	0	0	0	0	0	1	0	0	0.25	0	1.25
16	HAPPY2		0	1	0	0	0	0
16	HAPPY2		0	0	0	0	0	0
16	HAPPY2		0	0	0	0	1	0
16	HAPPY2	2	0	0	0	0	0	0
16	HAPPY2		0	1	0	0	0	0
16	HAPPY2		0	1	0	0	0	0
16	HAPPY2		0	0	0	0	0	0
16	HAPPY2	3	0	0	0	0	0	0
16	HAPPY2		0	1	0	0	0	0
16	HAPPY2		0	0	0	0	0	0
16	HAPPY2		0	0	0	0	0	0
16	HAPPY2	4	0	0	0	0	0	0
16	HAPPY2		0	0	0	0	0	0
16	HAPPY2		0	0	0	0	0	0
16	HAPPY2		0	0	0	0	0	0
16	HAPPY2	5	0	0	0	0	0	0
16	HAPPY2		0	0	0	0	0	0
16	HAPPY2		0	0	0	0	0	0
16	HAPPY2		0	0	0	0	0	0
16	HAPPY3	1	0	0	0	0	0	0	0	0.5	0	0	0.25	0	0.75
16	HAPPY3		0	0	0	0	0	0
16	HAPPY3		0	0	0	0	0	0
16	HAPPY3		0	0	0	0	0	0
16	HAPPY3	2	0	0	0	0	0	0
16	HAPPY3		0	1	0	0	0	0
16	HAPPY3		0	0	0	0	0	0
16	HAPPY3		0	0	0	0	1	0
16	HAPPY3	3	0	0	0	0	0	0
16	HAPPY3		0	1	0	0	0	0
16	HAPPY3		0	0	0	0	0	0
16	HAPPY3		0	0	0	0	0	0
16	HAPPY3	4	0	0	0	0	0	0
16	HAPPY3		0	0	0	0	0	0
16	HAPPY3		0	0	0	0	0	0
16	HAPPY3		0	0	0	0	0	0
16	HAPPY3	5	0	0	0	0	0	0
16	HAPPY3		0	0	0	0	0	0
16	HAPPY3		0	0	0	0	0	0
16	HAPPY3		0	0	0	0	0	0
17	THR1	1	0	0	0	0	0	0	0	0.75	0	0	0	0	0.75
17	THR1		0	0	0	0	0	0
17	THR1		0	0	0	0	0	0		score threat
17	THR1		0	0	0	0	0	0		5
17	THR1	2	0	0	0	0	0	0		score happy
17	THR1		0	1	0	0	0	0		7.25
17	THR1		0	1	0	0	0	0
17	THR1		0	0	0	0	0	0
17	THR1	3	0	0	0	0	0	0
17	THR1		0	0	0	0	0	0
17	THR1		0	0	0	0	0	0
17	THR1		0	0	0	0	0	0
17	THR1	4	0	0	0	0	0	0
17	THR1		0	0	0	0	0	0
17	THR1		0	0	0	0	0	0
17	THR1		0	0	0	0	0	0
17	THR1	5	0	0	0	0	0	0
17	THR1		0	1	0	0	0	0
17	THR1		0	0	0	0	0	0
17	THR1		0	0	0	0	0	0
17	THR2	1	0	0	0	0	0	0	0.25	1.5	0	0.75	1.25	0.5	4.25
17	THR2		0	0	0	0	0	0
17	THR2		0	0	0	0	0	0
17	THR2		0	0	0	0	0	0
17	THR2	2	0	0	0	0	0	0
17	THR2		0	1	0	0	0	0
17	THR2		0	1	0	0	1	0
17	THR2		0	0	0	0	0	0
17	THR2	3	0	0	0	0	0	0
17	THR2		0	0	0	0	0	0
17	THR2		0	0	0	0	1	0
17	THR2		1	2	0	1	1	2
17	THR2	4	0	0	0	0	0	0
17	THR2		0	0	0	0	0	0
17	THR2		0	1	0	1	1	0
17	THR2		0	0	0	0	0	0
17	THR2	5	0	0	0	0	0	0
17	THR2		0	0	0	0	0	0
17	THR2		0	1	0	1	1	0
17	THR2		0	0	0	0	0	0
17	THR3	1	0	0	0	0	0	0	0	0	0	0	0	0	0
17	THR3		0	0	0	0	0	0
17	THR3		0	0	0	0	0	0
17	THR3		0	0	0	0	0	0
17	THR3	2	0	0	0	0	0	0
17	THR3		0	0	0	0	0	0
17	THR3		0	0	0	0	0	0
17	THR3		0	0	0	0	0	0
17	THR3	3	0	0	0	0	0	0
17	THR3		0	0	0	0	0	0
17	THR3		0	0	0	0	0	0
17	THR3		0	0	0	0	0	0
17	THR3	4	0	0	0	0	0	0
17	THR3		0	0	0	0	0	0
17	THR3		0	0	0	0	0	0
17	THR3		0	0	0	0	0	0
17	THR3	5	0	0	0	0	0	0
17	THR3		0	0	0	0	0	0
17	THR3		0	0	0	0	0	0
17	THR3		0	0	0	0	0	0
17	HAPPY1	1	0	0	0	0	0	0	0	0.5	0	0.25	0.5	0	1.25
17	HAPPY1		0	0	0	0	0	0
17	HAPPY1		0	0	0	0	0	0
17	HAPPY1		0	0	0	0	0	0
17	HAPPY1	2	0	0	0	0	0	0
17	HAPPY1		0	0	0	0	0	0
17	HAPPY1		0	0	0	0	0	0
17	HAPPY1		0	0	0	0	0	0
17	HAPPY1	3	0	0	0	0	0	0
17	HAPPY1		0	1	0	0	0	0
17	HAPPY1		0	1	0	0	1	0
17	HAPPY1		0	0	0	0	0	0
17	HAPPY1	4	0	0	0	0	0	0
17	HAPPY1		0	0	0	0	0	0
17	HAPPY1		0	0	0	0	0	0
17	HAPPY1		0	0	0	0	0	0
17	HAPPY1	5	0	0	0	0	0	0
17	HAPPY1		0	0	0	0	0	0
17	HAPPY1		0	0	0	0	0	0
[truncated: 2,681 more rows]

## Sheet: Generalization
PPN	BLOCK	Stimulus	BRLOi	SQTi	ESQUi	NWRi	CHRi	ULRi	BRLOi	SQTi	ESQUi	NWRi	CHRi	ULRi	Somscore			PPN	Block1	Block2	Block3	Block4	Block5	Gen1	Gen2	Gen3	Gen4	Gen5
1	BLOCK1	1							0	0	0	0	0	0	999			1	999	999	999	999	999	999	999	999	999	999	Morph 1	Morph 4	Morph 5	Morph 2
1	BLOCK1																	2	0	0	0.75	0.25	0.5	0.25	0	0.75	0.5	0	Morph 5	Morph 2	Morph 3	Morph 1	Morph 4
1	BLOCK1																	3	1.75	1.25	0.75	1.25	1.25	1.25	1.25	1.75	0.75	1.25	Morph 3	Morph 2	Morph 4	Morph 1	Morph 5
1	BLOCK1																	4	1.5	1	19	13.75	11.5	11.5	1.5	19	13.75	1	Morph 2	Morph 5	Morph 3	Morph 4	Morph 1
1	BLOCK1	2																5	0.75	0	2	0	0	0	0	0.75	2	0	Morph 3	Morph 2	Morph 4	Morph 1	Morph 5
1	BLOCK1																	6	1	0.5	0	0	0	0	0	0.5	1	0	Morph 4	Morph 3	Morph 5	Morph 2	Morph 1
1	BLOCK1																	7	5.25	10.25	10.5	3.25	3.5	5.25	3.5	10.25	3.25	10.5	Morph 1	Morph 3	Morph 5	Morph 4	Morph 2
1	BLOCK1																	8	0	0	0.25	0	0.25	0.25	0	0	0	0.25	Morph 2	Morph 4	Morph 1	Morph 3	Morph 5
1	BLOCK1	3																9	999	999	999	999	999	999	999	999	999	999	Morph 1
1	BLOCK1																	10	0.25	0	2	1.25	1.5	1.25	0.25	2	0	1.5	Morph 2	Morph 4	Morph 3	Morph 1	Morph 5
1	BLOCK1																	11	0.5	0.5	0.5	0	0.25	0.5	0	0.5	0.5	0.25	Morph 1	Morph 4	Morph 3	Morph 2	Morph 5
1	BLOCK1																	12	0.25	1.25	0	0	0	1.25	0.25	0	0	0	Morph 2	Morph 1	Morph 4	Morph 5	Morph 3
1	BLOCK1	4																13	0.75	1.25	0.75	0.5	1.25	0.5	0.75	1.25	1.25	0.75	Morph 2	Morph 4	Morph 5	Morph 1	Morph 3
1	BLOCK1																	14	0	0	0.25	0	0.25	0	0.25	0.25	0	0	Morph 5	Morph 1	Morph 3	Morph 4	Morph 2
1	BLOCK1																	15	0	0	0	0	0	0	0	0	0	0	Morph 3	Morph 2	Morph 1	Morph 5	Morph 4
1	BLOCK1																	16	0	1	0.5	0.25	0	0.25	0	0.5	1	0	Morph 2	Morph 4	Morph 3	Morph 1	Morph 5
1	BLOCK1	5																17	3.75	3	0.75	0.75	0	0	0.75	3	3.75	0.75	Morph 4	Morph 3	Morph 2	Morph 5	Morph 1
1	BLOCK1																	18	1.5	2	0.75	1.25	3.75	3.75	1.5	0.75	2	1.25	Morph 2	Morph 4	Morph 3	Morph 5	Morph 1
1	BLOCK1																	19	1.75	2.5	1.25	2.5	0.25	1.75	1.25	2.5	2.5	0.25	Morph 1	Morph 4	Morph 2	Morph 3	Morph 5
1	BLOCK1																	20	0	0	0	0	0	0	0	0	0	0	Morph 4	Morph 2	Morph 3	Morph 1	Morph 5
1	BLOCK2	1							0	0	0	0	0	0	999			21	0	0.25	1.75	0.75	0.25	0.75	1.75	0.25	0	0.25	Morph 4	Morph 3	Morph 2	Morph 1	Morph 5
1	BLOCK2																	22	6.5	10.25	4.75	5.5	10.25	10.25	6.5	5.5	4.75	10.25	Morph 2	Morph 1	Morph 4	Morph 3	Morph 5
1	BLOCK2																	23	0.75	0	0	0.25	0.25	0	0.25	0	0.75	0.25	Morph 4	Morph 1	Morph 3	Morph 5	Morph 2
1	BLOCK2																	24	999	999	999	999	999	999	999	999	999	999	Morph 4	Morph 2
1	BLOCK2	2																25	1.75	0.25	0.25	0.25	0	0	1.75	0.25	0.25	0.25	Morph 2	Morph 4	Morph 3	Morph 5	Morph 1
1	BLOCK2																	26	999	999	999	999	999	999	999	999	999	999
1	BLOCK2																	27	999	999	999	999	999	999	999	999	999	999
1	BLOCK2																	28	0	0	0	0	0	0	0	0	0	0	Morph 1	Morph 4	Morph 3	Morph 2	Morph 5
1	BLOCK2	3																29	999	999	999	999	999	999	999	999	999	999
1	BLOCK2																	30	0	0	0	0	0	0	0	0	0	0	Morph 3	Morph 4	Morph 1	Morph 5	Morph 2
1	BLOCK2																	31	3	2.25	2.75	3.25	2.5	2.5	2.75	2.25	3.25	3	Morph 5	Morph 3	Morph 2	Morph 4	Morph 1
1	BLOCK2																	32	0.25	0	0	1.25	0	1.25	0	0	0.25	0	Morph 4	Morph 2	Morph 3	Morph 1	Morph 5
1	BLOCK2	4																33	0	0	0	0.5	0	0	0.5	0	0	0	Morph 4	Morph 1	Morph 3	Morph 2	Morph 5
1	BLOCK2																	34	3.75	5.75	6	5.75	5	5	5.75	3.75	6	5.75	Morph 3	Morph 2	Morph 4	Morph 5	Morph 1
1	BLOCK2																	35	0	0	0	0	0.75	0.75	0	0	0	0	Morph 4	Morph 5	Morph 2	Morph 3	Morph 1
1	BLOCK2																	36	999	999	999	999	999	999	999	999	999	999
1	BLOCK2	5																37	4.5	1.5	0	2	1.5	1.5	4.5	1.5	0	2	Morph 2	Morph 3	Morph 4	Morph 5	Morph 1
1	BLOCK2																	38	0.25	0	0	0	0.25	0.25	0	0	0	0.25	Morph 1	Morph 2	Morph 4	Morph 3	Morph 5
1	BLOCK2																	39	1.75	8	3	6.25	4	6.25	8	3	1.75	4	Morph 4	Morph 2	Morph 3	Morph 1	Morph 5
1	BLOCK2
1	BLOCK3	1							0	0	0	0	0	0	999
1	BLOCK3
1	BLOCK3
1	BLOCK3
1	BLOCK3	2
1	BLOCK3
1	BLOCK3
1	BLOCK3
1	BLOCK3	3
1	BLOCK3
1	BLOCK3
1	BLOCK3
1	BLOCK3	4
1	BLOCK3
1	BLOCK3
1	BLOCK3
1	BLOCK3	5
1	BLOCK3
1	BLOCK3
1	BLOCK3
1	BLOCK4	1							0	0	0	0	0	0	999
1	BLOCK4
1	BLOCK4
1	BLOCK4
1	BLOCK4	2
1	BLOCK4
1	BLOCK4
1	BLOCK4
1	BLOCK4	3
1	BLOCK4
1	BLOCK4
1	BLOCK4
1	BLOCK4	4
1	BLOCK4
1	BLOCK4
1	BLOCK4
1	BLOCK4	5
1	BLOCK4
1	BLOCK4
1	BLOCK4
1	BLOCK5	1							0	0	0	0	0	0	999
1	BLOCK5
1	BLOCK5
1	BLOCK5
1	BLOCK5	2
1	BLOCK5
1	BLOCK5
1	BLOCK5
1	BLOCK5	3
1	BLOCK5
1	BLOCK5
1	BLOCK5
1	BLOCK5	4
1	BLOCK5
1	BLOCK5
1	BLOCK5
1	BLOCK5	5
1	BLOCK5
1	BLOCK5
1	BLOCK5
2	BLOCK1	1	0	0	0	0	0	0	0	0	0	0	0	0	0
2	BLOCK1		0	0	0	0	0	0
2	BLOCK1		0	0	0	0	0	0
2	BLOCK1		0	0	0	0	0	0
2	BLOCK1	2	0	0	0	0	0	0
2	BLOCK1		0	0	0	0	0	0
2	BLOCK1		0	0	0	0	0	0
2	BLOCK1		0	0	0	0	0	0
2	BLOCK1	3	0	0	0	0	0	0
2	BLOCK1		0	0	0	0	0	0
2	BLOCK1		0	0	0	0	0	0
2	BLOCK1		0	0	0	0	0	0
2	BLOCK1	4	0	0	0	0	0	0
2	BLOCK1		0	0	0	0	0	0
2	BLOCK1		0	0	0	0	0	0
2	BLOCK1		0	0	0	0	0	0
2	BLOCK1	5	0	0	0	0	0	0
2	BLOCK1		0	0	0	0	0	0
2	BLOCK1		0	0	0	0	0	0
2	BLOCK1		0	0	0	0	0	0
2	BLOCK2	1	0	0	0	0	0	0	0	0	0	0	0	0	0
2	BLOCK2		0	0	0	0	0	0
2	BLOCK2		0	0	0	0	0	0
2	BLOCK2		0	0	0	0	0	0
2	BLOCK2	2	0	0	0	0	0	0
2	BLOCK2		0	0	0	0	0	0
2	BLOCK2		0	0	0	0	0	0
2	BLOCK2		0	0	0	0	0	0
2	BLOCK2	3	0	0	0	0	0	0
2	BLOCK2		0	0	0	0	0	0
2	BLOCK2		0	0	0	0	0	0
2	BLOCK2		0	0	0	0	0	0
2	BLOCK2	4	0	0	0	0	0	0
2	BLOCK2		0	0	0	0	0	0
2	BLOCK2		0	0	0	0	0	0
2	BLOCK2		0	0	0	0	0	0
2	BLOCK2	5	0	0	0	0	0	0
2	BLOCK2		0	0	0	0	0	0
2	BLOCK2		0	0	0	0	0	0
2	BLOCK2		0	0	0	0	0	0
2	BLOCK3	1	0	0	0	0	0	0	0	0.25	0.5	0	0	0	0.75
2	BLOCK3		0	0	0	0	0	0
2	BLOCK3		0	0	0	0	0	0
2	BLOCK3		0	0	0	0	0	0
2	BLOCK3	2	0	0	0	0	0	0
2	BLOCK3		0	0	0	0	0	0
2	BLOCK3		0	0	0	0	0	0
2	BLOCK3		0	0	0	0	0	0
2	BLOCK3	3	0	0	0	0	0	0
2	BLOCK3		0	0	0	0	0	0
2	BLOCK3		0	0	0	0	0	0
2	BLOCK3		0	0	0	0	0	0
2	BLOCK3	4	0	0	0	0	0	0
2	BLOCK3		0	0	1	0	0	0
2	BLOCK3		0	0	1	0	0	0
2	BLOCK3		0	0	0	0	0	0
2	BLOCK3	5	0	0	0	0	0	0
2	BLOCK3		0	0	0	0	0	0
2	BLOCK3		0	1	0	0	0	0
2	BLOCK3		0	0	0	0	0	0
2	BLOCK4	1	0	0	0	0	0	0	0	0.25	0	0	0	0	0.25
2	BLOCK4		0	0	0	0	0	0
2	BLOCK4		0	0	0	0	0	0
2	BLOCK4		0	0	0	0	0	0
2	BLOCK4	2	0	0	0	0	0	0
2	BLOCK4		0	0	0	0	0	0
2	BLOCK4		0	0	0	0	0	0
2	BLOCK4		0	0	0	0	0	0
2	BLOCK4	3	0	0	0	0	0	0
2	BLOCK4		0	0	0	0	0	0
2	BLOCK4		0	0	0	0	0	0
2	BLOCK4		0	0	0	0	0	0
2	BLOCK4	4	0	0	0	0	0	0
2	BLOCK4		0	1	0	0	0	0
2	BLOCK4		0	0	0	0	0	0
2	BLOCK4		0	0	0	0	0	0
2	BLOCK4	5	0	0	0	0	0	0
2	BLOCK4		0	0	0	0	0	0
2	BLOCK4		0	0	0	0	0	0
2	BLOCK4		0	0	0	0	0	0
2	BLOCK5	1	0	0	0	0	0	0	0	0	0.5	0	0	0	0.5
2	BLOCK5		0	0	0	0	0	0
2	BLOCK5		0	0	0	0	0	0
2	BLOCK5		0	0	0	0	0	0
2	BLOCK5	2	0	0	0	0	0	0
2	BLOCK5		0	0	0	0	0	0
2	BLOCK5		0	0	0	0	0	0
2	BLOCK5		0	0	0	0	0	0
2	BLOCK5	3	0	0	0	0	0	0
2	BLOCK5		0	0	1	0	0	0
2	BLOCK5		0	0	1	0	0	0
2	BLOCK5		0	0	0	0	0	0
2	BLOCK5	4	0	0	0	0	0	0
2	BLOCK5		0	0	0	0	0	0
2	BLOCK5		0	0	0	0	0	0
2	BLOCK5		0	0	0	0	0	0
2	BLOCK5	5	0	0	0	0	0	0
2	BLOCK5		0	0	0	0	0	0
2	BLOCK5		0	0	0	0	0	0
2	BLOCK5		0	0	0	0	0	0
3	BLOCK1	1	0	0	0	0	0	0	0	1.75	0	0	0	0	1.75
3	BLOCK1		0	0	0	0	0	0
3	BLOCK1		0	1	0	0	0	0
3	BLOCK1		0	1	0	0	0	0
3	BLOCK1	2	0	0	0	0	0	0
3	BLOCK1		0	0	0	0	0	0
3	BLOCK1		0	0	0	0	0	0
3	BLOCK1		0	1	0	0	0	0
3	BLOCK1	3	0	0	0	0	0	0
3	BLOCK1		0	0	0	0	0	0
3	BLOCK1		0	1	0	0	0	0
3	BLOCK1		0	1	0	0	0	0
3	BLOCK1	4	0	0	0	0	0	0
3	BLOCK1		0	0	0	0	0	0
3	BLOCK1		0	1	0	0	0	0
3	BLOCK1		0	1	0	0	0	0
3	BLOCK1	5	0	0	0	0	0	0
3	BLOCK1		0	0	0	0	0	0
3	BLOCK1		0	0	0	0	0	0
3	BLOCK1		0	0	0	0	0	0
3	BLOCK2	1	0	0	0	0	0	0	0	1	0	0.25	0	0	1.25
3	BLOCK2		0	0	0	0	0	0
3	BLOCK2		0	0	0	1	0	0
3	BLOCK2		0	2	0	0	0	0
3	BLOCK2	2	0	1	0	0	0	0
3	BLOCK2		0	1	0	0	0	0
3	BLOCK2		0	0	0	0	0	0
3	BLOCK2		0	0	0	0	0	0
3	BLOCK2	3	0	0	0	0	0	0
3	BLOCK2		0	0	0	0	0	0
3	BLOCK2		0	0	0	0	0	0
3	BLOCK2		0	0	0	0	0	0
3	BLOCK2	4	0	0	0	0	0	0
3	BLOCK2		0	0	0	0	0	0
3	BLOCK2		0	0	0	0	0	0
3	BLOCK2		0	0	0	0	0	0
3	BLOCK2	5	0	0	0	0	0	0
3	BLOCK2		0	0	0	0	0	0
3	BLOCK2		0	0	0	0	0	0
3	BLOCK2		0	0	0	0	0	0
3	BLOCK3	1	0	0	0	0	0	0	0	0.75	0	0	0	0	0.75
3	BLOCK3		0	0	0	0	0	0
3	BLOCK3		0	0	0	0	0	0
3	BLOCK3		0	0	0	0	0	0
3	BLOCK3	2	0	1	0	0	0	0
3	BLOCK3		0	1	0	0	0	0
3	BLOCK3		0	0	0	0	0	0
3	BLOCK3		0	0	0	0	0	0
3	BLOCK3	3	0	0	0	0	0	0
3	BLOCK3		0	0	0	0	0	0
3	BLOCK3		0	0	0	0	0	0
3	BLOCK3		0	1	0	0	0	0
3	BLOCK3	4	0	0	0	0	0	0
3	BLOCK3		0	0	0	0	0	0
3	BLOCK3		0	0	0	0	0	0
3	BLOCK3		0	0	0	0	0	0
3	BLOCK3	5	0	0	0	0	0	0
3	BLOCK3		0	0	0	0	0	0
3	BLOCK3		0	0	0	0	0	0
3	BLOCK3		0	0	0	0	0	0
3	BLOCK4	1	0	0	0	0	0	0	0	0.25	0	0.5	0.5	0	1.25
3	BLOCK4		0	0	0	1	0	0
3	BLOCK4		0	0	0	1	0	0
3	BLOCK4		0	0	0	0	0	0
3	BLOCK4	2	0	0	0	0	0	0
3	BLOCK4		0	0	0	0	0	0
3	BLOCK4		0	0	0	0	1	0
3	BLOCK4		0	0	0	0	1	0
3	BLOCK4	3	0	0	0	0	0	0
3	BLOCK4		0	0	0	0	0	0
3	BLOCK4		0	0	0	0	0	0
3	BLOCK4		0	0	0	0	0	0
3	BLOCK4	4	0	0	0	0	0	0
3	BLOCK4		0	0	0	0	0	0
3	BLOCK4		0	0	0	0	0	0
3	BLOCK4		0	0	0	0	0	0
3	BLOCK4	5	0	0	0	0	0	0
3	BLOCK4		0	0	0	0	0	0
3	BLOCK4		0	0	0	0	0	0
3	BLOCK4		0	1	0	0	0	0
3	BLOCK5	1	0	1	0	0	0	0	0	1.25	0	0	0	0	1.25
3	BLOCK5		0	1	0	0	0	0
3	BLOCK5		0	0	0	0	0	0
3	BLOCK5		0	0	0	0	0	0
3	BLOCK5	2	0	0	0	0	0	0
3	BLOCK5		0	0	0	0	0	0
3	BLOCK5		0	0	0	0	0	0
3	BLOCK5		0	0	0	0	0	0
3	BLOCK5	3	0	0	0	0	0	0
3	BLOCK5		0	1	0	0	0	0
3	BLOCK5		0	0	0	0	0	0
3	BLOCK5		0	0	0	0	0	0
3	BLOCK5	4	0	1	0	0	0	0
3	BLOCK5		0	1	0	0	0	0
3	BLOCK5		0	0	0	0	0	0
3	BLOCK5		0	0	0	0	0	0
3	BLOCK5	5	0	0	0	0	0	0
3	BLOCK5		0	0	0	0	0	0
3	BLOCK5		0	0	0	0	0	0
3	BLOCK5		0	0	0	0	0	0
4	BLOCK1	1	1	1	0	0	0	0	1	0.25	0	0	0.25	0	1.5
4	BLOCK1		1	0	0	0	0	0
4	BLOCK1		1	0	0	0	0	0
4	BLOCK1		1	0	0	0	0	0
4	BLOCK1	2	0	0	0	0	0	0
4	BLOCK1		0	0	0	0	0	0
4	BLOCK1		0	0	0	0	0	0
4	BLOCK1		0	0	0	0	0	0
4	BLOCK1	3	0	0	0	0	0	0
4	BLOCK1		0	0	0	0	0	0
4	BLOCK1		0	0	0	0	0	0
4	BLOCK1		0	0	0	0	0	0
4	BLOCK1	4	0	0	0	0	0	0
4	BLOCK1		0	0	0	0	0	0
4	BLOCK1		0	0	0	0	0	0
4	BLOCK1		0	0	0	0	0	0
4	BLOCK1	5	0	0	0	0	0	0
4	BLOCK1		0	0	0	0	0	0
4	BLOCK1		0	0	0	0	0	0
4	BLOCK1		0	0	0	0	1	0
4	BLOCK2	1	0	0	0	0	0	0	0.5	0.5	0	0	0	0	1
4	BLOCK2		1	1	0	0	0	0
4	BLOCK2		1	1	0	0	0	0
4	BLOCK2		0	0	0	0	0	0
4	BLOCK2	2	0	0	0	0	0	0
4	BLOCK2		0	0	0	0	0	0
4	BLOCK2		0	0	0	0	0	0
4	BLOCK2		0	0	0	0	0	0
4	BLOCK2	3	0	0	0	0	0	0
4	BLOCK2		0	0	0	0	0	0
4	BLOCK2		0	0	0	0	0	0
4	BLOCK2		0	0	0	0	0	0
4	BLOCK2	4	0	0	0	0	0	0
4	BLOCK2		0	0	0	0	0	0
4	BLOCK2		0	0	0	0	0	0
4	BLOCK2		0	0	0	0	0	0
4	BLOCK2	5	0	0	0	0	0	0
4	BLOCK2		0	0	0	0	0	0
4	BLOCK2		0	0	0	0	0	0
4	BLOCK2		0	0	0	0	0	0
4	BLOCK3	1	2	2	0	1	1	0	7	5.25	1	1.75	4	0	19
4	BLOCK3		2	2	0	0	0	0
4	BLOCK3		1	1	0	0	0	0
4	BLOCK3		1	0	0	0	0	0
4	BLOCK3	2	0	0	0	0	0	0
4	BLOCK3		2	0	2	1	2	0
4	BLOCK3		2	0	2	1	2	0
4	BLOCK3		1	0	0	0	0	0
4	BLOCK3	3	0	0	0	0	0	0
4	BLOCK3		2	2	0	0	1	0
4	BLOCK3		2	2	0	0	1	0
4	BLOCK3		2	2	0	0	1	0
4	BLOCK3	4	2	2	0	1	2	0
4	BLOCK3		2	2	0	1	2	0
4	BLOCK3		1	1	0	0	0	0
4	BLOCK3		1	1	0	0	0	0
4	BLOCK3	5	0	0	0	0	0	0
4	BLOCK3		2	2	0	1	2	0
4	BLOCK3		2	2	0	1	2	0
4	BLOCK3		1	0	0	0	0	0
4	BLOCK4	1	0	0	0	0	0	0	6	4	0	1	2.75	0	13.75
4	BLOCK4		0	0	0	0	0	0
4	BLOCK4		1	1	0	0	1	0
4	BLOCK4		1	1	0	0	1	0
4	BLOCK4	2	1	0	0	0	0	0
4	BLOCK4		1	0	0	0	0	0
4	BLOCK4		1	0	0	0	0	0
4	BLOCK4		1	0	0	0	0	0
4	BLOCK4	3	1	0	0	0	0	0
4	BLOCK4		1	1	0	0	0	0
4	BLOCK4		2	2	0	1	1	0
4	BLOCK4		2	2	0	0	1	0
4	BLOCK4	4	2	1	0	0	1	0
4	BLOCK4		1	1	0	0	1	0
4	BLOCK4		1	1	0	0	0	0
4	BLOCK4		1	0	0	0	0	0
4	BLOCK4	5	2	1	0	1	1	0
4	BLOCK4		2	2	0	1	1	0
4	BLOCK4		2	2	0	1	2	0
4	BLOCK4		1	1	0	0	1	0
4	BLOCK5	1	2	2	0	1	2	0	5.75	3.25	0	0.75	1.5	0.25	11.5
4	BLOCK5		2	2	0	1	1	0
4	BLOCK5		2	2	0	0	1	0
4	BLOCK5		1	0	0	0	0	0
4	BLOCK5	2	1	0	0	0	0	0
4	BLOCK5		1	1	0	0	0	0
4	BLOCK5		1	0	0	0	0	0
4	BLOCK5		1	0	0	0	0	0
4	BLOCK5	3	1	0	0	0	0	0
4	BLOCK5		1	0	0	0	0	0
4	BLOCK5		1	0	0	0	0	0
4	BLOCK5		1	0	0	0	0	0
4	BLOCK5	4	1	1	0	0	0	0
4	BLOCK5		1	2	0	0	0	0
4	BLOCK5		1	1	0	0	0	0
4	BLOCK5		1	0	0	0	0	0
4	BLOCK5	5	0	0	0	0	0	0
4	BLOCK5		0	0	0	0	0	0
4	BLOCK5		2	1	0	1	1	1
4	BLOCK5		2	1	0	0	1	0
5	BLOCK1	1	0	0	0	0	0	0	0	0.25	0	0	0.5	0	0.75
5	BLOCK1		0	1	0	0	1	0
5	BLOCK1		0	0	0	0	1	0
5	BLOCK1		0	0	0	0	0	0
5	BLOCK1	2	0	0	0	0	0	0
5	BLOCK1		0	0	0	0	0	0
5	BLOCK1		0	0	0	0	0	0
5	BLOCK1		0	0	0	0	0	0
5	BLOCK1	3	0	0	0	0	0	0
5	BLOCK1		0	0	0	0	0	0
5	BLOCK1		0	0	0	0	0	0
5	BLOCK1		0	0	0	0	0	0
5	BLOCK1	4	0	0	0	0	0	0
5	BLOCK1		0	0	0	0	0	0
5	BLOCK1		0	0	0	0	0	0
5	BLOCK1		0	0	0	0	0	0
5	BLOCK1	5	0	0	0	0	0	0
5	BLOCK1		0	0	0	0	0	0
5	BLOCK1		0	0	0	0	0	0
5	BLOCK1		0	0	0	0	0	0
5	BLOCK2	1	0	0	0	0	0	0	0	0	0	0	0	0	0
5	BLOCK2		0	0	0	0	0	0
5	BLOCK2		0	0	0	0	0	0
5	BLOCK2		0	0	0	0	0	0
5	BLOCK2	2	0	0	0	0	0	0
5	BLOCK2		0	0	0	0	0	0
5	BLOCK2		0	0	0	0	0	0
5	BLOCK2		0	0	0	0	0	0
5	BLOCK2	3	0	0	0	0	0	0
5	BLOCK2		0	0	0	0	0	0
5	BLOCK2		0	0	0	0	0	0
5	BLOCK2		0	0	0	0	0	0
5	BLOCK2	4	0	0	0	0	0	0
5	BLOCK2		0	0	0	0	0	0
5	BLOCK2		0	0	0	0	0	0
5	BLOCK2		0	0	0	0	0	0
5	BLOCK2	5	0	0	0	0	0	0
5	BLOCK2		0	0	0	0	0	0
5	BLOCK2		0	0	0	0	0	0
5	BLOCK2		0	0	0	0	0	0
5	BLOCK3	1	0	0	0	0	0	0	0.5	0	0	0.75	0.75	0	2
5	BLOCK3		0	0	0	0	0	0
5	BLOCK3		0	0	0	0	0	0
5	BLOCK3		0	0	0	0	0	0
5	BLOCK3	2	0	0	0	0	0	0
5	BLOCK3		0	0	0	0	0	0
5	BLOCK3		1	0	0	1	1	0
5	BLOCK3		0	0	0	0	0	0
5	BLOCK3	3	0	0	0	0	0	0
5	BLOCK3		0	0	0	0	0	0
5	BLOCK3		1	0	0	1	1	0
5	BLOCK3		0	0	0	0	0	0
5	BLOCK3	4	0	0	0	0	0	0
5	BLOCK3		0	0	0	0	0	0
5	BLOCK3		0	0	0	1	1	0
5	BLOCK3		0	0	0	0	0	0
5	BLOCK3	5	0	0	0	0	0	0
5	BLOCK3		0	0	0	0	0	0
5	BLOCK3		0	0	0	0	0	0
5	BLOCK3		0	0	0	0	0	0
5	BLOCK4	1	0	0	0	0	0	0	0	0	0	0	0	0	0
5	BLOCK4		0	0	0	0	0	0
5	BLOCK4		0	0	0	0	0	0
5	BLOCK4		0	0	0	0	0	0
5	BLOCK4	2	0	0	0	0	0	0
5	BLOCK4		0	0	0	0	0	0
5	BLOCK4		0	0	0	0	0	0
5	BLOCK4		0	0	0	0	0	0
5	BLOCK4	3	0	0	0	0	0	0
5	BLOCK4		0	0	0	0	0	0
5	BLOCK4		0	0	0	0	0	0
5	BLOCK4		0	0	0	0	0	0
5	BLOCK4	4	0	0	0	0	0	0
5	BLOCK4		0	0	0	0	0	0
5	BLOCK4		0	0	0	0	0	0
5	BLOCK4		0	0	0	0	0	0
5	BLOCK4	5	0	0	0	0	0	0
5	BLOCK4		0	0	0	0	0	0
5	BLOCK4		0	0	0	0	0	0
5	BLOCK4		0	0	0	0	0	0
5	BLOCK5	1	0	0	0	0	0	0	0	0	0	0	0	0	0
5	BLOCK5		0	0	0	0	0	0
5	BLOCK5		0	0	0	0	0	0
5	BLOCK5		0	0	0	0	0	0
5	BLOCK5	2	0	0	0	0	0	0
5	BLOCK5		0	0	0	0	0	0
5	BLOCK5		0	0	0	0	0	0
5	BLOCK5		0	0	0	0	0	0
5	BLOCK5	3	0	0	0	0	0	0
5	BLOCK5		0	0	0	0	0	0
5	BLOCK5		0	0	0	0	0	0
5	BLOCK5		0	0	0	0	0	0
5	BLOCK5	4	0	0	0	0	0	0
5	BLOCK5		0	0	0	0	0	0
5	BLOCK5		0	0	0	0	0	0
5	BLOCK5		0	0	0	0	0	0
5	BLOCK5	5	0	0	0	0	0	0
5	BLOCK5		0	0	0	0	0	0
5	BLOCK5		0	0	0	0	0	0
5	BLOCK5		0	0	0	0	0	0
6	BLOCK1	1	0	0	0	0	0	0	0	1	0	0	0	0	1
6	BLOCK1		0	0	0	0	0	0
6	BLOCK1		0	0	0	0	0	0
6	BLOCK1		0	0	0	0	0	0
6	BLOCK1	2	0	0	0	0	0	0
6	BLOCK1		0	1	0	0	0	0
6	BLOCK1		0	1	0	0	0	0
6	BLOCK1		0	0	0	0	0	0
6	BLOCK1	3	0	0	0	0	0	0
6	BLOCK1		0	0	0	0	0	0
6	BLOCK1		0	0	0	0	0	0
6	BLOCK1		0	0	0	0	0	0
6	BLOCK1	4	0	1	0	0	0	0
6	BLOCK1		0	1	0	0	0	0
6	BLOCK1		0	0	0	0	0	0
6	BLOCK1		0	0	0	0	0	0
6	BLOCK1	5	0	0	0	0	0	0
6	BLOCK1		0	0	0	0	0	0
6	BLOCK1		0	0	0	0	0	0
6	BLOCK1		0	0	0	0	0	0
6	BLOCK2	1	0	0	0	0	0	0	0	0.5	0	0	0	0	0.5
6	BLOCK2		0	0	0	0	0	0
6	BLOCK2		0	0	0	0	0	0
6	BLOCK2		0	0	0	0	0	0
6	BLOCK2	2	0	0	0	0	0	0
6	BLOCK2		0	0	0	0	0	0
6	BLOCK2		0	0	0	0	0	0
6	BLOCK2		0	0	0	0	0	0
6	BLOCK2	3	0	0	0	0	0	0
6	BLOCK2		0	0	0	0	0	0
6	BLOCK2		0	0	0	0	0	0
6	BLOCK2		0	0	0	0	0	0
6	BLOCK2	4	0	0	0	0	0	0
6	BLOCK2		0	0	0	0	0	0
6	BLOCK2		0	0	0	0	0	0
6	BLOCK2		0	0	0	0	0	0
6	BLOCK2	5	0	0	0	0	0	0
6	BLOCK2		0	1	0	0	0	0
6	BLOCK2		0	1	0	0	0	0
6	BLOCK2		0	0	0	0	0	0
6	BLOCK3	1	0	0	0	0	0	0	0	0	0	0	0	0	0
6	BLOCK3		0	0	0	0	0	0
6	BLOCK3		0	0	0	0	0	0
6	BLOCK3		0	0	0	0	0	0
6	BLOCK3	2	0	0	0	0	0	0
6	BLOCK3		0	0	0	0	0	0
6	BLOCK3		0	0	0	0	0	0
6	BLOCK3		0	0	0	0	0	0
6	BLOCK3	3	0	0	0	0	0	0
6	BLOCK3		0	0	0	0	0	0
6	BLOCK3		0	0	0	0	0	0
6	BLOCK3		0	0	0	0	0	0
6	BLOCK3	4	0	0	0	0	0	0
6	BLOCK3		0	0	0	0	0	0
6	BLOCK3		0	0	0	0	0	0
6	BLOCK3		0	0	0	0	0	0
6	BLOCK3	5	0	0	0	0	0	0
6	BLOCK3		0	0	0	0	0	0
6	BLOCK3		0	0	0	0	0	0
6	BLOCK3		0	0	0	0	0	0
6	BLOCK4	1	0	0	0	0	0	0	0	0	0	0	0	0	0
6	BLOCK4		0	0	0	0	0	0
6	BLOCK4		0	0	0	0	0	0
6	BLOCK4		0	0	0	0	0	0
6	BLOCK4	2	0	0	0	0	0	0
6	BLOCK4		0	0	0	0	0	0
6	BLOCK4		0	0	0	0	0	0
6	BLOCK4		0	0	0	0	0	0
6	BLOCK4	3	0	0	0	0	0	0
6	BLOCK4		0	0	0	0	0	0
6	BLOCK4		0	0	0	0	0	0
6	BLOCK4		0	0	0	0	0	0
6	BLOCK4	4	0	0	0	0	0	0
6	BLOCK4		0	0	0	0	0	0
6	BLOCK4		0	0	0	0	0	0
6	BLOCK4		0	0	0	0	0	0
6	BLOCK4	5	0	0	0	0	0	0
6	BLOCK4		0	0	0	0	0	0
6	BLOCK4		0	0	0	0	0	0
6	BLOCK4		0	0	0	0	0	0
6	BLOCK5	1	0	0	0	0	0	0	0	0	0	0	0	0	0
6	BLOCK5		0	0	0	0	0	0
6	BLOCK5		0	0	0	0	0	0
6	BLOCK5		0	0	0	0	0	0
6	BLOCK5	2	0	0	0	0	0	0
6	BLOCK5		0	0	0	0	0	0
6	BLOCK5		0	0	0	0	0	0
6	BLOCK5		0	0	0	0	0	0
6	BLOCK5	3	0	0	0	0	0	0
6	BLOCK5		0	0	0	0	0	0
6	BLOCK5		0	0	0	0	0	0
6	BLOCK5		0	0	0	0	0	0
6	BLOCK5	4	0	0	0	0	0	0
6	BLOCK5		0	0	0	0	0	0
6	BLOCK5		0	0	0	0	0	0
6	BLOCK5		0	0	0	0	0	0
6	BLOCK5	5	0	0	0	0	0	0
6	BLOCK5		0	0	0	0	0	0
6	BLOCK5		0	0	0	0	0	0
6	BLOCK5		0	0	0	0	0	0
7	BLOCK1	1	0	0	0	0	0	0	1.75	1	0	0	0.5	2	5.25
7	BLOCK1		0	1	0	0	0	0
7	BLOCK1		1	1	0	0	0	0
7	BLOCK1		0	0	0	0	0	0
7	BLOCK1	2	0	0	0	0	0	0
7	BLOCK1		0	0	0	0	0	0
7	BLOCK1		1	1	0	0	0	0
7	BLOCK1		0	0	0	0	0	0
7	BLOCK1	3	0	0	0	0	0	0
7	BLOCK1		0	0	0	0	0	1
7	BLOCK1		1	0	0	0	1	1
7	BLOCK1		0	0	0	0	1	2
7	BLOCK1	4	0	0	0	0	0	1
7	BLOCK1		1	0	0	0	0	1
7	BLOCK1		1	0	0	0	0	1
7	BLOCK1		0	0	0	0	0	1
7	BLOCK1	5	0	0	0	0	0	0
7	BLOCK1		1	1	0	0	0	0
7	BLOCK1		1	0	0	0	0	0
7	BLOCK1		0	0	0	0	0	0
7	BLOCK2	1	0	0	0	0	0	1	1.75	0	0	0	3.5	5	10.25
7	BLOCK2		0	0	0	0	0	1
7	BLOCK2		1	0	0	0	0	1
7	BLOCK2		0	0	0	0	0	1
7	BLOCK2	2	0	0	0	0	1	1
7	BLOCK2		0	0	0	0	1	1
7	BLOCK2		1	0	0	0	0	1
7	BLOCK2		0	0	0	0	0	1
7	BLOCK2	3	0	0	0	0	1	1
7	BLOCK2		0	0	0	0	1	1
7	BLOCK2		1	0	0	0	1	1
7	BLOCK2		0	0	0	0	1	1
7	BLOCK2	4	0	0	0	0	2	2
7	BLOCK2		0	0	0	0	2	2
7	BLOCK2		0	0	0	0	2	2
7	BLOCK2		0	0	0	0	2	2
7	BLOCK2	5	0	0	0	0	0	0
7	BLOCK2		2	0	0	0	0	0
7	BLOCK2		2	0	0	0	0	0
7	BLOCK2		0	0	0	0	0	0
7	BLOCK3	1	0	0	0	0	0	0	2.5	0.25	0	0.75	2.5	4.5	10.5
7	BLOCK3		1	0	0	1	0	1
7	BLOCK3		1	0	0	1	1	1
7	BLOCK3		0	0	0	0	1	2
7	BLOCK3	2	0	0	0	0	0	0
7	BLOCK3		1	0	0	0	0	0
7	BLOCK3		1	0	0	0	1	2
7	BLOCK3		0	0	0	0	1	2
7	BLOCK3	3	0	0	0	0	1	1
7	BLOCK3		1	0	0	1	0	1
7	BLOCK3		1	0	0	0	0	1
7	BLOCK3		0	0	0	0	0	1
7	BLOCK3	4	0	0	0	0	0	1
7	BLOCK3		1	0	0	0	1	1
7	BLOCK3		1	0	0	0	2	2
7	BLOCK3		0	0	0	0	2	2
7	BLOCK3	5	0	0	0	0	0	0
7	BLOCK3		1	1	0	0	0	0
7	BLOCK3		1	0	0	0	0	0
7	BLOCK3		0	0	0	0	0	0
7	BLOCK4	1	0	0	0	0	0	0	2.25	0	0	0	0	1	3.25
7	BLOCK4		1	0	0	0	0	0
7	BLOCK4		1	0	0	0	0	0
7	BLOCK4		0	0	0	0	0	0
7	BLOCK4	2	0	0	0	0	0	0
7	BLOCK4		1	0	0	0	0	0
7	BLOCK4		1	0	0	0	0	0
7	BLOCK4		0	0	0	0	0	0
7	BLOCK4	3	0	0	0	0	0	0
7	BLOCK4		1	0	0	0	0	1
7	BLOCK4		1	0	0	0	0	1
7	BLOCK4		0	0	0	0	0	0
7	BLOCK4	4	0	0	0	0	0	0
7	BLOCK4		0	0	0	0	0	0
7	BLOCK4		1	0	0	0	0	1
7	BLOCK4		0	0	0	0	0	1
7	BLOCK4	5	0	0	0	0	0	0
7	BLOCK4		1	0	0	0	0	0
7	BLOCK4		1	0	0	0	0	0
7	BLOCK4		0	0	0	0	0	0
7	BLOCK5	1	0	0	0	0	0	0	1.5	0	0	0	1.25	0.75	3.5
7	BLOCK5		0	0	0	0	0	0
7	BLOCK5		1	0	0	0	0	0
7	BLOCK5		0	0	0	0	0	0
7	BLOCK5	2	0	0	0	0	2	2
7	BLOCK5		0	0	0	0	2	1
7	BLOCK5		0	0	0	0	1	0
7	BLOCK5		0	0	0	0	0	0
7	BLOCK5	3	0	0	0	0	0	0
7	BLOCK5		0	0	0	0	0	0
7	BLOCK5		1	0	0	0	0	0
7	BLOCK5		0	0	0	0	0	0
7	BLOCK5	4	0	0	0	0	0	0
7	BLOCK5		1	0	0	0	0	0
7	BLOCK5		1	0	0	0	0	0
7	BLOCK5		0	0	0	0	0	0
7	BLOCK5	5	0	0	0	0	0	0
7	BLOCK5		1	0	0	0	0	0
7	BLOCK5		1	0	0	0	0	0
7	BLOCK5		0	0	0	0	0	0
8	BLOCK1	1	0	0	0	0	0	0	0	0	0	0	0	0	0
8	BLOCK1		0	0	0	0	0	0
8	BLOCK1		0	0	0	0	0	0
8	BLOCK1		0	0	0	0	0	0
8	BLOCK1	2	0	0	0	0	0	0
8	BLOCK1		0	0	0	0	0	0
8	BLOCK1		0	0	0	0	0	0
8	BLOCK1		0	0	0	0	0	0
8	BLOCK1	3	0	0	0	0	0	0
8	BLOCK1		0	0	0	0	0	0
8	BLOCK1		0	0	0	0	0	0
8	BLOCK1		0	0	0	0	0	0
8	BLOCK1	4	0	0	0	0	0	0
8	BLOCK1		0	0	0	0	0	0
8	BLOCK1		0	0	0	0	0	0
8	BLOCK1		0	0	0	0	0	0
8	BLOCK1	5	0	0	0	0	0	0
8	BLOCK1		0	0	0	0	0	0
8	BLOCK1		0	0	0	0	0	0
8	BLOCK1		0	0	0	0	0	0
8	BLOCK2	1	0	0	0	0	0	0	0	0	0	0	0	0	0
8	BLOCK2		0	0	0	0	0	0
8	BLOCK2		0	0	0	0	0	0
8	BLOCK2		0	0	0	0	0	0
8	BLOCK2	2	0	0	0	0	0	0
8	BLOCK2		0	0	0	0	0	0
8	BLOCK2		0	0	0	0	0	0
8	BLOCK2		0	0	0	0	0	0
8	BLOCK2	3	0	0	0	0	0	0
8	BLOCK2		0	0	0	0	0	0
8	BLOCK2		0	0	0	0	0	0
8	BLOCK2		0	0	0	0	0	0
8	BLOCK2	4	0	0	0	0	0	0
8	BLOCK2		0	0	0	0	0	0
8	BLOCK2		0	0	0	0	0	0
8	BLOCK2		0	0	0	0	0	0
8	BLOCK2	5	0	0	0	0	0	0
8	BLOCK2		0	0	0	0	0	0
8	BLOCK2		0	0	0	0	0	0
8	BLOCK2		0	0	0	0	0	0
8	BLOCK3	1	0	0	0	0	0	0	0	0.25	0	0	0	0	0.25
8	BLOCK3		0	1	0	0	0	0
8	BLOCK3		0	0	0	0	0	0
8	BLOCK3		0	0	0	0	0	0
8	BLOCK3	2	0	0	0	0	0	0
8	BLOCK3		0	0	0	0	0	0
8	BLOCK3		0	0	0	0	0	0
8	BLOCK3		0	0	0	0	0	0
8	BLOCK3	3	0	0	0	0	0	0
8	BLOCK3		0	0	0	0	0	0
8	BLOCK3		0	0	0	0	0	0
8	BLOCK3		0	0	0	0	0	0
8	BLOCK3	4	0	0	0	0	0	0
8	BLOCK3		0	0	0	0	0	0
8	BLOCK3		0	0	0	0	0	0
8	BLOCK3		0	0	0	0	0	0
8	BLOCK3	5	0	0	0	0	0	0
8	BLOCK3		0	0	0	0	0	0
8	BLOCK3		0	0	0	0	0	0
8	BLOCK3		0	0	0	0	0	0
8	BLOCK4	1	0	0	0	0	0	0	0	0	0	0	0	0	0
8	BLOCK4		0	0	0	0	0	0
8	BLOCK4		0	0	0	0	0	0
8	BLOCK4		0	0	0	0	0	0
8	BLOCK4	2	0	0	0	0	0	0
8	BLOCK4		0	0	0	0	0	0
8	BLOCK4		0	0	0	0	0	0
8	BLOCK4		0	0	0	0	0	0
8	BLOCK4	3	0	0	0	0	0	0
8	BLOCK4		0	0	0	0	0	0
8	BLOCK4		0	0	0	0	0	0
8	BLOCK4		0	0	0	0	0	0
8	BLOCK4	4	0	0	0	0	0	0
8	BLOCK4		0	0	0	0	0	0
8	BLOCK4		0	0	0	0	0	0
8	BLOCK4		0	0	0	0	0	0
8	BLOCK4	5	0	0	0	0	0	0
8	BLOCK4		0	0	0	0	0	0
8	BLOCK4		0	0	0	0	0	0
8	BLOCK4		0	0	0	0	0	0
8	BLOCK5	1	0	0	0	0	0	0	0	0.25	0	0	0	0	0.25
8	BLOCK5		0	0	0	0	0	0
8	BLOCK5		0	0	0	0	0	0
8	BLOCK5		0	0	0	0	0	0
8	BLOCK5	2	0	0	0	0	0	0
8	BLOCK5		0	0	0	0	0	0
8	BLOCK5		0	0	0	0	0	0
8	BLOCK5		0	0	0	0	0	0
8	BLOCK5	3	0	0	0	0	0	0
8	BLOCK5		0	1	0	0	0	0
8	BLOCK5		0	0	0	0	0	0
8	BLOCK5		0	0	0	0	0	0
8	BLOCK5	4	0	0	0	0	0	0
8	BLOCK5		0	0	0	0	0	0
8	BLOCK5		0	0	0	0	0	0
8	BLOCK5		0	0	0	0	0	0
8	BLOCK5	5	0	0	0	0	0	0
8	BLOCK5		0	0	0	0	0	0
8	BLOCK5		0	0	0	0	0	0
8	BLOCK5		0	0	0	0	0	0
9	BLOCK1	1							0	0	0	0	0	0	999
9	BLOCK1
9	BLOCK1
9	BLOCK1
9	BLOCK1	2
9	BLOCK1
9	BLOCK1
9	BLOCK1
9	BLOCK1	3
9	BLOCK1
9	BLOCK1
9	BLOCK1
9	BLOCK1	4
9	BLOCK1
9	BLOCK1
9	BLOCK1
9	BLOCK1	5
9	BLOCK1
9	BLOCK1
9	BLOCK1
9	BLOCK2	1							0	0	0	0	0	0	999
9	BLOCK2
9	BLOCK2
9	BLOCK2
9	BLOCK2	2
9	BLOCK2
9	BLOCK2
9	BLOCK2
9	BLOCK2	3
9	BLOCK2
9	BLOCK2
9	BLOCK2
9	BLOCK2	4
9	BLOCK2
9	BLOCK2
9	BLOCK2
9	BLOCK2	5
9	BLOCK2
9	BLOCK2
9	BLOCK2
9	BLOCK3	1							0	0	0	0	0	0	999
9	BLOCK3
9	BLOCK3
9	BLOCK3
9	BLOCK3	2
9	BLOCK3
9	BLOCK3
9	BLOCK3
9	BLOCK3	3
9	BLOCK3
9	BLOCK3
9	BLOCK3
9	BLOCK3	4
9	BLOCK3
9	BLOCK3
9	BLOCK3
9	BLOCK3	5
9	BLOCK3
9	BLOCK3
9	BLOCK3
9	BLOCK4	1							0	0	0	0	0	0	999
9	BLOCK4
9	BLOCK4
9	BLOCK4
9	BLOCK4	2
9	BLOCK4
9	BLOCK4
9	BLOCK4
9	BLOCK4	3
9	BLOCK4
9	BLOCK4
9	BLOCK4
9	BLOCK4	4
9	BLOCK4
9	BLOCK4
9	BLOCK4
9	BLOCK4	5
9	BLOCK4
9	BLOCK4
9	BLOCK4
9	BLOCK5	1							0	0	0	0	0	0	999
9	BLOCK5
9	BLOCK5
9	BLOCK5
9	BLOCK5	2
9	BLOCK5
9	BLOCK5
9	BLOCK5
9	BLOCK5	3
9	BLOCK5
9	BLOCK5
9	BLOCK5
9	BLOCK5	4
9	BLOCK5
9	BLOCK5
9	BLOCK5
9	BLOCK5	5
9	BLOCK5
9	BLOCK5
9	BLOCK5
10	BLOCK1	1	0	0	0	0	0	0	0	0.25	0	0	0	0	0.25
10	BLOCK1		0	0	0	0	0	0
10	BLOCK1		0	0	0	0	0	0
10	BLOCK1		0	0	0	0	0	0
10	BLOCK1	2	0	0	0	0	0	0
10	BLOCK1		0	0	0	0	0	0
10	BLOCK1		0	0	0	0	0	0
10	BLOCK1		0	0	0	0	0	0
10	BLOCK1	3	0	0	0	0	0	0
10	BLOCK1		0	0	0	0	0	0
10	BLOCK1		0	0	0	0	0	0
10	BLOCK1		0	0	0	0	0	0
10	BLOCK1	4	0	0	0	0	0	0
10	BLOCK1		0	0	0	0	0	0
10	BLOCK1		0	1	0	0	0	0
10	BLOCK1		0	0	0	0	0	0
10	BLOCK1	5	0	0	0	0	0	0
10	BLOCK1		0	0	0	0	0	0
10	BLOCK1		0	0	0	0	0	0
10	BLOCK1		0	0	0	0	0	0
10	BLOCK2	1	0	0	0	0	0	0	0	0	0	0	0	0	0
10	BLOCK2		0	0	0	0	0	0
10	BLOCK2		0	0	0	0	0	0
10	BLOCK2		0	0	0	0	0	0
10	BLOCK2	2	0	0	0	0	0	0
10	BLOCK2		0	0	0	0	0	0
10	BLOCK2		0	0	0	0	0	0
10	BLOCK2		0	0	0	0	0	0
10	BLOCK2	3	0	0	0	0	0	0
10	BLOCK2		0	0	0	0	0	0
10	BLOCK2		0	0	0	0	0	0
10	BLOCK2		0	0	0	0	0	0
10	BLOCK2	4	0	0	0	0	0	0
10	BLOCK2		0	0	0	0	0	0
10	BLOCK2		0	0	0	0	0	0
10	BLOCK2		0	0	0	0	0	0
10	BLOCK2	5	0	0	0	0	0	0
10	BLOCK2		0	0	0	0	0	0
10	BLOCK2		0	0	0	0	0	0
10	BLOCK2		0	0	0	0	0	0
10	BLOCK3	1	0	0	0	0	0	0	0	1.5	0	0	0.5	0	2
10	BLOCK3		0	0	0	0	0	0
10	BLOCK3		0	0	0	0	0	0
10	BLOCK3		0	0	0	0	0	0
10	BLOCK3	2	0	0	0	0	0	0
10	BLOCK3		0	0	0	0	0	0
10	BLOCK3		0	0	0	0	0	0
10	BLOCK3		0	0	0	0	0	0
10	BLOCK3	3	0	0	0	0	0	0
10	BLOCK3		0	1	0	0	0	0
10	BLOCK3		0	1	0	0	0	0
10	BLOCK3		0	0	0	0	0	0
10	BLOCK3	4	0	0	0	0	0	0
10	BLOCK3		0	1	0	0	0	0
10	BLOCK3		0	1	0	0	0	0
10	BLOCK3		0	0	0	0	0	0
10	BLOCK3	5	0	0	0	0	0	0
10	BLOCK3		0	1	0	0	1	0
10	BLOCK3		0	1	0	0	1	0
10	BLOCK3		0	0	0	0	0	0
10	BLOCK4	1	0	0	0	0	0	0	0.5	0.5	0	0	0.25	0	1.25
10	BLOCK4		0	0	0	0	0	0
10	BLOCK4		0	0	0	0	0	0
10	BLOCK4		0	0	0	0	0	0
10	BLOCK4	2	0	0	0	0	0	0
10	BLOCK4		0	0	0	0	0	0
10	BLOCK4		1	0	0	0	0	0
10	BLOCK4		0	0	0	0	0	0
10	BLOCK4	3	0	0	0	0	0	0
10	BLOCK4		0	0	0	0	0	0
10	BLOCK4		1	0	0	0	1	0
10	BLOCK4		0	0	0	0	0	0
10	BLOCK4	4	0	0	0	0	0	0
10	BLOCK4		0	0	0	0	0	0
10	BLOCK4		0	1	0	0	0	0
10	BLOCK4		0	0	0	0	0	0
10	BLOCK4	5	0	0	0	0	0	0
10	BLOCK4		0	0	0	0	0	0
10	BLOCK4		0	1	0	0	0	0
10	BLOCK4		0	0	0	0	0	0
10	BLOCK5	1	0	0	0	0	0	0	0	1.5	0	0	0	0	1.5
10	BLOCK5		0	0	0	0	0	0
10	BLOCK5		0	0	0	0	0	0
10	BLOCK5		0	0	0	0	0	0
10	BLOCK5	2	0	0	0	0	0	0
10	BLOCK5		0	0	0	0	0	0
10	BLOCK5		0	1	0	0	0	0
10	BLOCK5		0	0	0	0	0	0
10	BLOCK5	3	0	0	0	0	0	0
10	BLOCK5		0	2	0	0	0	0
10	BLOCK5		0	2	0	0	0	0
10	BLOCK5		0	0	0	0	0	0
10	BLOCK5	4	0	0	0	0	0	0
10	BLOCK5		0	0	0	0	0	0
10	BLOCK5		0	1	0	0	0	0
10	BLOCK5		0	0	0	0	0	0
10	BLOCK5	5	0	0	0	0	0	0
10	BLOCK5		0	0	0	0	0	0
10	BLOCK5		0	0	0	0	0	0
10	BLOCK5		0	0	0	0	0	0
11	BLOCK1	1	0	0	0	0	0	0	0	0.5	0	0	0	0	0.5
11	BLOCK1		0	0	0	0	0	0
11	BLOCK1		0	0	0	0	0	0
11	BLOCK1		0	0	0	0	0	0
11	BLOCK1	2	0	0	0	0	0	0
11	BLOCK1		0	0	0	0	0	0
11	BLOCK1		0	0	0	0	0	0
11	BLOCK1		0	0	0	0	0	0
11	BLOCK1	3	0	0	0	0	0	0
11	BLOCK1		0	1	0	0	0	0
11	BLOCK1		0	0	0	0	0	0
11	BLOCK1		0	0	0	0	0	0
11	BLOCK1	4	0	0	0	0	0	0
11	BLOCK1		0	1	0	0	0	0
11	BLOCK1		0	0	0	0	0	0
11	BLOCK1		0	0	0	0	0	0
11	BLOCK1	5	0	0	0	0	0	0
11	BLOCK1		0	0	0	0	0	0
11	BLOCK1		0	0	0	0	0	0
11	BLOCK1		0	0	0	0	0	0
11	BLOCK2	1	0	0	0	0	0	0	0	0.5	0	0	0	0	0.5
11	BLOCK2		0	0	0	0	0	0
11	BLOCK2		0	0	0	0	0	0
11	BLOCK2		0	0	0	0	0	0
11	BLOCK2	2	0	0	0	0	0	0
11	BLOCK2		0	0	0	0	0	0
11	BLOCK2		0	0	0	0	0	0
11	BLOCK2		0	0	0	0	0	0
11	BLOCK2	3	0	0	0	0	0	0
11	BLOCK2		0	0	0	0	0	0
11	BLOCK2		0	0	0	0	0	0
11	BLOCK2		0	0	0	0	0	0
11	BLOCK2	4	0	0	0	0	0	0
11	BLOCK2		0	1	0	0	0	0
11	BLOCK2		0	1	0	0	0	0
11	BLOCK2		0	0	0	0	0	0
11	BLOCK2	5	0	0	0	0	0	0
11	BLOCK2		0	0	0	0	0	0
11	BLOCK2		0	0	0	0	0	0
11	BLOCK2		0	0	0	0	0	0
11	BLOCK3	1	0	0	0	0	0	0	0	0.5	0	0	0	0	0.5
11	BLOCK3		0	0	0	0	0	0
11	BLOCK3		0	0	0	0	0	0
11	BLOCK3		0	0	0	0	0	0
11	BLOCK3	2	0	0	0	0	0	0
11	BLOCK3		0	0	0	0	0	0
11	BLOCK3		0	0	0	0	0	0
11	BLOCK3		0	0	0	0	0	0
11	BLOCK3	3	0	0	0	0	0	0
11	BLOCK3		0	0	0	0	0	0
11	BLOCK3		0	0	0	0	0	0
11	BLOCK3		0	0	0	0	0	0
11	BLOCK3	4	0	0	0	0	0	0
11	BLOCK3		0	1	0	0	0	0
11	BLOCK3		0	0	0	0	0	0
11	BLOCK3		0	0	0	0	0	0
11	BLOCK3	5	0	0	0	0	0	0
11	BLOCK3		0	1	0	0	0	0
11	BLOCK3		0	0	0	0	0	0
11	BLOCK3		0	0	0	0	0	0
11	BLOCK4	1	0	0	0	0	0	0	0	0	0	0	0	0	0
11	BLOCK4		0	0	0	0	0	0
11	BLOCK4		0	0	0	0	0	0
11	BLOCK4		0	0	0	0	0	0
11	BLOCK4	2	0	0	0	0	0	0
11	BLOCK4		0	0	0	0	0	0
11	BLOCK4		0	0	0	0	0	0
11	BLOCK4		0	0	0	0	0	0
11	BLOCK4	3	0	0	0	0	0	0
11	BLOCK4		0	0	0	0	0	0
11	BLOCK4		0	0	0	0	0	0
11	BLOCK4		0	0	0	0	0	0
11	BLOCK4	4	0	0	0	0	0	0
11	BLOCK4		0	0	0	0	0	0
11	BLOCK4		0	0	0	0	0	0
11	BLOCK4		0	0	0	0	0	0
11	BLOCK4	5	0	0	0	0	0	0
11	BLOCK4		0	0	0	0	0	0
11	BLOCK4		0	0	0	0	0	0
11	BLOCK4		0	0	0	0	0	0
11	BLOCK5	1	0	0	0	0	0	0	0	0.25	0	0	0	0	0.25
11	BLOCK5		0	1	0	0	0	0
11	BLOCK5		0	0	0	0	0	0
11	BLOCK5		0	0	0	0	0	0
11	BLOCK5	2	0	0	0	0	0	0
11	BLOCK5		0	0	0	0	0	0
11	BLOCK5		0	0	0	0	0	0
11	BLOCK5		0	0	0	0	0	0
11	BLOCK5	3	0	0	0	0	0	0
11	BLOCK5		0	0	0	0	0	0
11	BLOCK5		0	0	0	0	0	0
11	BLOCK5		0	0	0	0	0	0
11	BLOCK5	4	0	0	0	0	0	0
11	BLOCK5		0	0	0	0	0	0
11	BLOCK5		0	0	0	0	0	0
11	BLOCK5		0	0	0	0	0	0
11	BLOCK5	5	0	0	0	0	0	0
11	BLOCK5		0	0	0	0	0	0
11	BLOCK5		0	0	0	0	0	0
11	BLOCK5		0	0	0	0	0	0
12	BLOCK1	1	0	0	0	0	0	0	0	0	0	0.25	0	0	0.25
12	BLOCK1		0	0	0	0	0	0
12	BLOCK1		0	0	0	0	0	0
12	BLOCK1		0	0	0	0	0	0
12	BLOCK1	2	0	0	0	0	0	0
12	BLOCK1		0	0	0	0	0	0
12	BLOCK1		0	0	0	1	0	0
12	BLOCK1		0	0	0	0	0	0
12	BLOCK1	3	0	0	0	0	0	0
12	BLOCK1		0	0	0	0	0	0
12	BLOCK1		0	0	0	0	0	0
12	BLOCK1		0	0	0	0	0	0
12	BLOCK1	4	0	0	0	0	0	0
12	BLOCK1		0	0	0	0	0	0
12	BLOCK1		0	0	0	0	0	0
12	BLOCK1		0	0	0	0	0	0
12	BLOCK1	5	0	0	0	0	0	0
12	BLOCK1		0	0	0	0	0	0
12	BLOCK1		0	0	0	0	0	0
12	BLOCK1		0	0	0	0	0	0
12	BLOCK2	1	0	0	0	0	0	0	0	0.5	0	0.75	0	0	1.25
12	BLOCK2		0	1	0	1	0	0
12	BLOCK2		0	1	0	1	0	0
12	BLOCK2		0	0	0	0	0	0
12	BLOCK2	2	0	0	0	0	0	0
12	BLOCK2		0	0	0	0	0	0
12	BLOCK2		0	0	0	1	0	0
12	BLOCK2		0	0	0	0	0	0
12	BLOCK2	3	0	0	0	0	0	0
12	BLOCK2		0	0	0	0	0	0
12	BLOCK2		0	0	0	0	0	0
12	BLOCK2		0	0	0	0	0	0
12	BLOCK2	4	0	0	0	0	0	0
12	BLOCK2		0	0	0	0	0	0
12	BLOCK2		0	0	0	0	0	0
12	BLOCK2		0	0	0	0	0	0
12	BLOCK2	5	0	0	0	0	0	0
12	BLOCK2		0	0	0	0	0	0
12	BLOCK2		0	0	0	0	0	0
12	BLOCK2		0	0	0	0	0	0
12	BLOCK3	1	0	0	0	0	0	0	0	0	0	0	0	0	0
12	BLOCK3		0	0	0	0	0	0
12	BLOCK3		0	0	0	0	0	0
12	BLOCK3		0	0	0	0	0	0
12	BLOCK3	2	0	0	0	0	0	0
12	BLOCK3		0	0	0	0	0	0
12	BLOCK3		0	0	0	0	0	0
12	BLOCK3		0	0	0	0	0	0
12	BLOCK3	3	0	0	0	0	0	0
12	BLOCK3		0	0	0	0	0	0
12	BLOCK3		0	0	0	0	0	0
12	BLOCK3		0	0	0	0	0	0
12	BLOCK3	4	0	0	0	0	0	0
12	BLOCK3		0	0	0	0	0	0
12	BLOCK3		0	0	0	0	0	0
12	BLOCK3		0	0	0	0	0	0
12	BLOCK3	5	0	0	0	0	0	0
12	BLOCK3		0	0	0	0	0	0
12	BLOCK3		0	0	0	0	0	0
12	BLOCK3		0	0	0	0	0	0
12	BLOCK4	1	0	0	0	0	0	0	0	0	0	0	0	0	0
12	BLOCK4		0	0	0	0	0	0
12	BLOCK4		0	0	0	0	0	0
12	BLOCK4		0	0	0	0	0	0
12	BLOCK4	2	0	0	0	0	0	0
12	BLOCK4		0	0	0	0	0	0
12	BLOCK4		0	0	0	0	0	0
12	BLOCK4		0	0	0	0	0	0
12	BLOCK4	3	0	0	0	0	0	0
12	BLOCK4		0	0	0	0	0	0
12	BLOCK4		0	0	0	0	0	0
12	BLOCK4		0	0	0	0	0	0
12	BLOCK4	4	0	0	0	0	0	0
12	BLOCK4		0	0	0	0	0	0
12	BLOCK4		0	0	0	0	0	0
12	BLOCK4		0	0	0	0	0	0
12	BLOCK4	5	0	0	0	0	0	0
12	BLOCK4		0	0	0	0	0	0
12	BLOCK4		0	0	0	0	0	0
12	BLOCK4		0	0	0	0	0	0
12	BLOCK5	1	0	0	0	0	0	0	0	0	0	0	0	0	0
12	BLOCK5		0	0	0	0	0	0
12	BLOCK5		0	0	0	0	0	0
12	BLOCK5		0	0	0	0	0	0
12	BLOCK5	2	0	0	0	0	0	0
12	BLOCK5		0	0	0	0	0	0
12	BLOCK5		0	0	0	0	0	0
12	BLOCK5		0	0	0	0	0	0
12	BLOCK5	3	0	0	0	0	0	0
12	BLOCK5		0	0	0	0	0	0
12	BLOCK5		0	0	0	0	0	0
12	BLOCK5		0	0	0	0	0	0
12	BLOCK5	4	0	0	0	0	0	0
12	BLOCK5		0	0	0	0	0	0
12	BLOCK5		0	0	0	0	0	0
12	BLOCK5		0	0	0	0	0	0
12	BLOCK5	5	0	0	0	0	0	0
12	BLOCK5		0	0	0	0	0	0
12	BLOCK5		0	0	0	0	0	0
12	BLOCK5		0	0	0	0	0	0
13	BLOCK1	1	0	1	0	0	0	0	0	0.75	0	0	0	0	0.75
13	BLOCK1		0	1	0	0	0	0
13	BLOCK1		0	0	0	0	0	0
13	BLOCK1		0	0	0	0	0	0
13	BLOCK1	2	0	0	0	0	0	0
13	BLOCK1		0	0	0	0	0	0
13	BLOCK1		0	1	0	0	0	0
13	BLOCK1		0	0	0	0	0	0
13	BLOCK1	3	0	0	0	0	0	0
13	BLOCK1		0	0	0	0	0	0
13	BLOCK1		0	0	0	0	0	0
13	BLOCK1		0	0	0	0	0	0
13	BLOCK1	4	0	0	0	0	0	0
13	BLOCK1		0	0	0	0	0	0
13	BLOCK1		0	0	0	0	0	0
13	BLOCK1		0	0	0	0	0	0
13	BLOCK1	5	0	0	0	0	0	0
13	BLOCK1		0	0	0	0	0	0
13	BLOCK1		0	0	0	0	0	0
13	BLOCK1		0	0	0	0	0	0
13	BLOCK2	1	0	0	0	0	0	0	0	1.25	0	0	0	0	1.25
13	BLOCK2		0	0	0	0	0	0
13	BLOCK2		0	1	0	0	0	0
13	BLOCK2		0	0	0	0	0	0
13	BLOCK2	2	0	0	0	0	0	0
13	BLOCK2		0	0	0	0	0	0
13	BLOCK2		0	0	0	0	0	0
13	BLOCK2		0	0	0	0	0	0
13	BLOCK2	3	0	1	0	0	0	0
13	BLOCK2		0	1	0	0	0	0
13	BLOCK2		0	1	0	0	0	0
13	BLOCK2		0	1	0	0	0	0
13	BLOCK2	4	0	0	0	0	0	0
13	BLOCK2		0	0	0	0	0	0
13	BLOCK2		0	0	0	0	0	0
13	BLOCK2		0	0	0	0	0	0
13	BLOCK2	5	0	0	0	0	0	0
13	BLOCK2		0	0	0	0	0	0
13	BLOCK2		0	0	0	0	0	0
13	BLOCK2		0	0	0	0	0	0
13	BLOCK3	1	0	0	0	0	0	0	0	0.75	0	0	0	0	0.75
13	BLOCK3		0	0	0	0	0	0
13	BLOCK3		0	0	0	0	0	0
13	BLOCK3		0	1	0	0	0	0
13	BLOCK3	2	0	0	0	0	0	0
13	BLOCK3		0	0	0	0	0	0
13	BLOCK3		0	1	0	0	0	0
13	BLOCK3		0	1	0	0	0	0
13	BLOCK3	3	0	0	0	0	0	0
13	BLOCK3		0	0	0	0	0	0
13	BLOCK3		0	0	0	0	0	0
13	BLOCK3		0	0	0	0	0	0
13	BLOCK3	4	0	0	0	0	0	0
13	BLOCK3		0	0	0	0	0	0
13	BLOCK3		0	0	0	0	0	0
13	BLOCK3		0	0	0	0	0	0
13	BLOCK3	5	0	0	0	0	0	0
13	BLOCK3		0	0	0	0	0	0
13	BLOCK3		0	0	0	0	0	0
13	BLOCK3		0	0	0	0	0	0
13	BLOCK4	1	0	0	0	0	0	0	0	0.5	0	0	0	0	0.5
13	BLOCK4		0	0	0	0	0	0
13	BLOCK4		0	0	0	0	0	0
13	BLOCK4		0	0	0	0	0	0
13	BLOCK4	2	0	0	0	0	0	0
13	BLOCK4		0	0	0	0	0	0
13	BLOCK4		0	1	0	0	0	0
13	BLOCK4		0	1	0	0	0	0
13	BLOCK4	3	0	0	0	0	0	0
13	BLOCK4		0	0	0	0	0	0
13	BLOCK4		0	0	0	0	0	0
13	BLOCK4		0	0	0	0	0	0
13	BLOCK4	4	0	0	0	0	0	0
13	BLOCK4		0	0	0	0	0	0
13	BLOCK4		0	0	0	0	0	0
13	BLOCK4		0	0	0	0	0	0
13	BLOCK4	5	0	0	0	0	0	0
13	BLOCK4		0	0	0	0	0	0
13	BLOCK4		0	0	0	0	0	0
13	BLOCK4		0	0	0	0	0	0
13	BLOCK5	1	0	0	0	0	0	0	0.5	0.75	0	0	0	0	1.25
13	BLOCK5		0	0	0	0	0	0
13	BLOCK5		0	0	0	0	0	0
13	BLOCK5		0	0	0	0	0	0
13	BLOCK5	2	0	0	0	0	0	0
13	BLOCK5		0	0	0	0	0	0
13	BLOCK5		0	0	0	0	0	0
13	BLOCK5		0	0	0	0	0	0
13	BLOCK5	3	0	1	0	0	0	0
13	BLOCK5		0	0	0	0	0	0
13	BLOCK5		1	0	0	0	0	0
13	BLOCK5		1	0	0	0	0	0
13	BLOCK5	4	0	0	0	0	0	0
13	BLOCK5		0	0	0	0	0	0
13	BLOCK5		0	0	0	0	0	0
13	BLOCK5		0	0	0	0	0	0
13	BLOCK5	5	0	0	0	0	0	0
13	BLOCK5		0	0	0	0	0	0
13	BLOCK5		0	1	0	0	0	0
13	BLOCK5		0	1	0	0	0	0
14	BLOCK1	1	0	0	0	0	0	0	0	0	0	0	0	0	0
14	BLOCK1		0	0	0	0	0	0
14	BLOCK1		0	0	0	0	0	0
14	BLOCK1		0	0	0	0	0	0
14	BLOCK1	2	0	0	0	0	0	0
14	BLOCK1		0	0	0	0	0	0
14	BLOCK1		0	0	0	0	0	0
14	BLOCK1		0	0	0	0	0	0
14	BLOCK1	3	0	0	0	0	0	0
14	BLOCK1		0	0	0	0	0	0
14	BLOCK1		0	0	0	0	0	0
14	BLOCK1		0	0	0	0	0	0
14	BLOCK1	4	0	0	0	0	0	0
14	BLOCK1		0	0	0	0	0	0
14	BLOCK1		0	0	0	0	0	0
14	BLOCK1		0	0	0	0	0	0
14	BLOCK1	5	0	0	0	0	0	0
14	BLOCK1		0	0	0	0	0	0
14	BLOCK1		0	0	0	0	0	0
14	BLOCK1		0	0	0	0	0	0
14	BLOCK2	1	0	0	0	0	0	0	0	0	0	0	0	0	0
14	BLOCK2		0	0	0	0	0	0
14	BLOCK2		0	0	0	0	0	0
14	BLOCK2		0	0	0	0	0	0
14	BLOCK2	2	0	0	0	0	0	0
14	BLOCK2		0	0	0	0	0	0
14	BLOCK2		0	0	0	0	0	0
14	BLOCK2		0	0	0	0	0	0
14	BLOCK2	3	0	0	0	0	0	0
14	BLOCK2		0	0	0	0	0	0
14	BLOCK2		0	0	0	0	0	0
14	BLOCK2		0	0	0	0	0	0
14	BLOCK2	4	0	0	0	0	0	0
14	BLOCK2		0	0	0	0	0	0
14	BLOCK2		0	0	0	0	0	0
14	BLOCK2		0	0	0	0	0	0
14	BLOCK2	5	0	0	0	0	0	0
14	BLOCK2		0	0	0	0	0	0
14	BLOCK2		0	0	0	0	0	0
14	BLOCK2		0	0	0	0	0	0
14	BLOCK3	1	0	0	0	0	0	0	0.25	0	0	0	0	0	0.25
14	BLOCK3		0	0	0	0	0	0
14	BLOCK3		0	0	0	0	0	0
14	BLOCK3		0	0	0	0	0	0
14	BLOCK3	2	0	0	0	0	0	0
14	BLOCK3		0	0	0	0	0	0
14	BLOCK3		0	0	0	0	0	0
14	BLOCK3		0	0	0	0	0	0
14	BLOCK3	3	0	0	0	0	0	0
14	BLOCK3		0	0	0	0	0	0
14	BLOCK3		1	0	0	0	0	0
14	BLOCK3		0	0	0	0	0	0
14	BLOCK3	4	0	0	0	0	0	0
14	BLOCK3		0	0	0	0	0	0
14	BLOCK3		0	0	0	0	0	0
14	BLOCK3		0	0	0	0	0	0
14	BLOCK3	5	0	0	0	0	0	0
14	BLOCK3		0	0	0	0	0	0
14	BLOCK3		0	0	0	0	0	0
14	BLOCK3		0	0	0	0	0	0
14	BLOCK4	1	0	0	0	0	0	0	0	0	0	0	0	0	0
14	BLOCK4		0	0	0	0	0	0
14	BLOCK4		0	0	0	0	0	0
14	BLOCK4		0	0	0	0	0	0
14	BLOCK4	2	0	0	0	0	0	0
14	BLOCK4		0	0	0	0	0	0
14	BLOCK4		0	0	0	0	0	0
14	BLOCK4		0	0	0	0	0	0
14	BLOCK4	3	0	0	0	0	0	0
14	BLOCK4		0	0	0	0	0	0
14	BLOCK4		0	0	0	0	0	0
14	BLOCK4		0	0	0	0	0	0
14	BLOCK4	4	0	0	0	0	0	0
14	BLOCK4		0	0	0	0	0	0
14	BLOCK4		0	0	0	0	0	0
14	BLOCK4		0	0	0	0	0	0
14	BLOCK4	5	0	0	0	0	0	0
14	BLOCK4		0	0	0	0	0	0
14	BLOCK4		0	0	0	0	0	0
14	BLOCK4		0	0	0	0	0	0
14	BLOCK5	1	0	0	0	0	0	0	0.25	0	0	0	0	0	0.25
14	BLOCK5		0	0	0	0	0	0
14	BLOCK5		0	0	0	0	0	0
14	BLOCK5		0	0	0	0	0	0
14	BLOCK5	2	0	0	0	0	0	0
14	BLOCK5		0	0	0	0	0	0
14	BLOCK5		0	0	0	0	0	0
14	BLOCK5		0	0	0	0	0	0
14	BLOCK5	3	0	0	0	0	0	0
14	BLOCK5		0	0	0	0	0	0
14	BLOCK5		0	0	0	0	0	0
14	BLOCK5		0	0	0	0	0	0
14	BLOCK5	4	0	0	0	0	0	0
14	BLOCK5		0	0	0	0	0	0
14	BLOCK5		0	0	0	0	0	0
14	BLOCK5		0	0	0	0	0	0
14	BLOCK5	5	0	0	0	0	0	0
14	BLOCK5		1	0	0	0	0	0
14	BLOCK5		0	0	0	0	0	0
14	BLOCK5		0	0	0	0	0	0
15	BLOCK1	1	0	0	0	0	0	0	0	0	0	0	0	0	0
15	BLOCK1		0	0	0	0	0	0
15	BLOCK1		0	0	0	0	0	0
15	BLOCK1		0	0	0	0	0	0
15	BLOCK1	2	0	0	0	0	0	0
15	BLOCK1		0	0	0	0	0	0
15	BLOCK1		0	0	0	0	0	0
15	BLOCK1		0	0	0	0	0	0
15	BLOCK1	3	0	0	0	0	0	0
15	BLOCK1		0	0	0	0	0	0
15	BLOCK1		0	0	0	0	0	0
15	BLOCK1		0	0	0	0	0	0
15	BLOCK1	4	0	0	0	0	0	0
15	BLOCK1		0	0	0	0	0	0
15	BLOCK1		0	0	0	0	0	0
15	BLOCK1		0	0	0	0	0	0
15	BLOCK1	5	0	0	0	0	0	0
15	BLOCK1		0	0	0	0	0	0
15	BLOCK1		0	0	0	0	0	0
15	BLOCK1		0	0	0	0	0	0
15	BLOCK2	1	0	0	0	0	0	0	0	0	0	0	0	0	0
15	BLOCK2		0	0	0	0	0	0
15	BLOCK2		0	0	0	0	0	0
15	BLOCK2		0	0	0	0	0	0
15	BLOCK2	2	0	0	0	0	0	0
15	BLOCK2		0	0	0	0	0	0
15	BLOCK2		0	0	0	0	0	0
15	BLOCK2		0	0	0	0	0	0
15	BLOCK2	3	0	0	0	0	0	0
15	BLOCK2		0	0	0	0	0	0
15	BLOCK2		0	0	0	0	0	0
15	BLOCK2		0	0	0	0	0	0
15	BLOCK2	4	0	0	0	0	0	0
15	BLOCK2		0	0	0	0	0	0
15	BLOCK2		0	0	0	0	0	0
15	BLOCK2		0	0	0	0	0	0
15	BLOCK2	5	0	0	0	0	0	0
15	BLOCK2		0	0	0	0	0	0
15	BLOCK2		0	0	0	0	0	0
15	BLOCK2		0	0	0	0	0	0
15	BLOCK3	1	0	0	0	0	0	0	0	0	0	0	0	0	0
15	BLOCK3		0	0	0	0	0	0
15	BLOCK3		0	0	0	0	0	0
15	BLOCK3		0	0	0	0	0	0
15	BLOCK3	2	0	0	0	0	0	0
15	BLOCK3		0	0	0	0	0	0
15	BLOCK3		0	0	0	0	0	0
15	BLOCK3		0	0	0	0	0	0
15	BLOCK3	3	0	0	0	0	0	0
15	BLOCK3		0	0	0	0	0	0
15	BLOCK3		0	0	0	0	0	0
15	BLOCK3		0	0	0	0	0	0
15	BLOCK3	4	0	0	0	0	0	0
15	BLOCK3		0	0	0	0	0	0
15	BLOCK3		0	0	0	0	0	0
15	BLOCK3		0	0	0	0	0	0
15	BLOCK3	5	0	0	0	0	0	0
15	BLOCK3		0	0	0	0	0	0
15	BLOCK3		0	0	0	0	0	0
15	BLOCK3		0	0	0	0	0	0
15	BLOCK4	1	0	0	0	0	0	0	0	0	0	0	0	0	0
15	BLOCK4		0	0	0	0	0	0
15	BLOCK4		0	0	0	0	0	0
15	BLOCK4		0	0	0	0	0	0
15	BLOCK4	2	0	0	0	0	0	0
15	BLOCK4		0	0	0	0	0	0
15	BLOCK4		0	0	0	0	0	0
15	BLOCK4		0	0	0	0	0	0
15	BLOCK4	3	0	0	0	0	0	0
15	BLOCK4		0	0	0	0	0	0
15	BLOCK4		0	0	0	0	0	0
15	BLOCK4		0	0	0	0	0	0
15	BLOCK4	4	0	0	0	0	0	0
15	BLOCK4		0	0	0	0	0	0
15	BLOCK4		0	0	0	0	0	0
15	BLOCK4		0	0	0	0	0	0
15	BLOCK4	5	0	0	0	0	0	0
15	BLOCK4		0	0	0	0	0	0
15	BLOCK4		0	0	0	0	0	0
15	BLOCK4		0	0	0	0	0	0
15	BLOCK5	1	0	0	0	0	0	0	0	0	0	0	0	0	0
15	BLOCK5		0	0	0	0	0	0
15	BLOCK5		0	0	0	0	0	0
15	BLOCK5		0	0	0	0	0	0
15	BLOCK5	2	0	0	0	0	0	0
15	BLOCK5		0	0	0	0	0	0
15	BLOCK5		0	0	0	0	0	0
15	BLOCK5		0	0	0	0	0	0
15	BLOCK5	3	0	0	0	0	0	0
15	BLOCK5		0	0	0	0	0	0
15	BLOCK5		0	0	0	0	0	0
15	BLOCK5		0	0	0	0	0	0
15	BLOCK5	4	0	0	0	0	0	0
15	BLOCK5		0	0	0	0	0	0
15	BLOCK5		0	0	0	0	0	0
15	BLOCK5		0	0	0	0	0	0
15	BLOCK5	5	0	0	0	0	0	0
15	BLOCK5		0	0	0	0	0	0
15	BLOCK5		0	0	0	0	0	0
15	BLOCK5		0	0	0	0	0	0
16	BLOCK1	1	0	0	0	0	0	0	0	0	0	0	0	0	0
16	BLOCK1		0	0	0	0	0	0
16	BLOCK1		0	0	0	0	0	0
16	BLOCK1		0	0	0	0	0	0
16	BLOCK1	2	0	0	0	0	0	0
16	BLOCK1		0	0	0	0	0	0
16	BLOCK1		0	0	0	0	0	0
16	BLOCK1		0	0	0	0	0	0
16	BLOCK1	3	0	0	0	0	0	0
16	BLOCK1		0	0	0	0	0	0
16	BLOCK1		0	0	0	0	0	0
16	BLOCK1		0	0	0	0	0	0
16	BLOCK1	4	0	0	0	0	0	0
16	BLOCK1		0	0	0	0	0	0
16	BLOCK1		0	0	0	0	0	0
16	BLOCK1		0	0	0	0	0	0
16	BLOCK1	5	0	0	0	0	0	0
16	BLOCK1		0	0	0	0	0	0
16	BLOCK1		0	0	0	0	0	0
16	BLOCK1		0	0	0	0	0	0
16	BLOCK2	1	0	0	0	0	0	0	0	0.5	0	0	0.5	0	1
16	BLOCK2		0	1	0	0	0	0
16	BLOCK2		0	1	0	0	0	0
16	BLOCK2		0	0	0	0	0	0
16	BLOCK2	2	0	0	0	0	0	0
16	BLOCK2		0	0	0	0	0	0
16	BLOCK2		0	0	0	0	0	0
16	BLOCK2		0	0	0	0	1	0
16	BLOCK2	3	0	0	0	0	0	0
16	BLOCK2		0	0	0	0	0	0
16	BLOCK2		0	0	0	0	0	0
16	BLOCK2		0	0	0	0	1	0
16	BLOCK2	4	0	0	0	0	0	0
16	BLOCK2		0	0	0	0	0	0
16	BLOCK2		0	0	0	0	0	0
16	BLOCK2		0	0	0	0	0	0
16	BLOCK2	5	0	0	0	0	0	0
16	BLOCK2		0	0	0	0	0	0
16	BLOCK2		0	0	0	0	0	0
16	BLOCK2		0	0	0	0	0	0
16	BLOCK3	1	0	0	0	0	0	0	0	0.5	0	0	0	0	0.5
16	BLOCK3		0	2	0	0	0	0
16	BLOCK3		0	0	0	0	0	0
16	BLOCK3		0	0	0	0	0	0
16	BLOCK3	2	0	0	0	0	0	0
16	BLOCK3		0	0	0	0	0	0
16	BLOCK3		0	0	0	0	0	0
16	BLOCK3		0	0	0	0	0	0
16	BLOCK3	3	0	0	0	0	0	0
16	BLOCK3		0	0	0	0	0	0
16	BLOCK3		0	0	0	0	0	0
16	BLOCK3		0	0	0	0	0	0
16	BLOCK3	4	0	0	0	0	0	0
16	BLOCK3		0	0	0	0	0	0
16	BLOCK3		0	0	0	0	0	0
16	BLOCK3		0	0	0	0	0	0
16	BLOCK3	5	0	0	0	0	0	0
16	BLOCK3		0	0	0	0	0	0
16	BLOCK3		0	0	0	0	0	0
16	BLOCK3		0	0	0	0	0	0
16	BLOCK4	1	0	0	0	0	0	0	0	0	0	0	0.25	0	0.25
16	BLOCK4		0	0	0	0	0	0
16	BLOCK4		0	0	0	0	0	0
16	BLOCK4		0	0	0	0	0	0
16	BLOCK4	2	0	0	0	0	0	0
16	BLOCK4		0	0	0	0	0	0
16	BLOCK4		0	0	0	0	0	0
16	BLOCK4		0	0	0	0	1	0
16	BLOCK4	3	0	0	0	0	0	0
16	BLOCK4		0	0	0	0	0	0
16	BLOCK4		0	0	0	0	0	0
16	BLOCK4		0	0	0	0	0	0
16	BLOCK4	4	0	0	0	0	0	0
16	BLOCK4		0	0	0	0	0	0
16	BLOCK4		0	0	0	0	0	0
16	BLOCK4		0	0	0	0	0	0
16	BLOCK4	5	0	0	0	0	0	0
16	BLOCK4		0	0	0	0	0	0
16	BLOCK4		0	0	0	0	0	0
16	BLOCK4		0	0	0	0	0	0
16	BLOCK5	1	0	0	0	0	0	0	0	0	0	0	0	0	0
16	BLOCK5		0	0	0	0	0	0
16	BLOCK5		0	0	0	0	0	0
16	BLOCK5		0	0	0	0	0	0
16	BLOCK5	2	0	0	0	0	0	0
16	BLOCK5		0	0	0	0	0	0
16	BLOCK5		0	0	0	0	0	0
16	BLOCK5		0	0	0	0	0	0
16	BLOCK5	3	0	0	0	0	0	0
16	BLOCK5		0	0	0	0	0	0
16	BLOCK5		0	0	0	0	0	0
16	BLOCK5		0	0	0	0	0	0
16	BLOCK5	4	0	0	0	0	0	0
16	BLOCK5		0	0	0	0	0	0
16	BLOCK5		0	0	0	0	0	0
16	BLOCK5		0	0	0	0	0	0
16	BLOCK5	5	0	0	0	0	0	0
16	BLOCK5		0	0	0	0	0	0
16	BLOCK5		0	0	0	0	0	0
16	BLOCK5		0	0	0	0	0	0
17	BLOCK1	1	0	0	0	0	0	0	0.5	1	0	1.25	1	0	3.75
17	BLOCK1		0	0	0	0	0	0
17	BLOCK1		0	0	0	0	0	0
17	BLOCK1		0	0	0	0	0	0
17	BLOCK1	2	0	0	0	0	0	0
17	BLOCK1		0	0	0	0	0	0
17	BLOCK1		0	0	0	1	0	0
17	BLOCK1		0	0	0	0	0	0
17	BLOCK1	3	0	0	0	0	0	0
17	BLOCK1		0	0	0	0	0	0
17	BLOCK1		0	0	0	0	0	0
17	BLOCK1		0	0	0	0	0	0
17	BLOCK1	4	0	0	0	0	0	0
17	BLOCK1		1	2	0	2	2	0
17	BLOCK1		1	2	0	2	2	0
17	BLOCK1		0	0	0	0	0	0
17	BLOCK1	5	0	0	0	0	0	0
17	BLOCK1		0	0	0	0	0	0
17	BLOCK1		0	0	0	0	0	0
17	BLOCK1		0	0	0	0	0	0
17	BLOCK2	1	0	0	0	0	0	0	1	0.5	0	1	0.5	0	3
17	BLOCK2		0	0	0	0	0	0
17	BLOCK2		0	0	0	0	0	0
17	BLOCK2		0	0	0	0	0	0
17	BLOCK2	2	0	0	0	0	0	0
17	BLOCK2		2	1	0	2	1	0
17	BLOCK2		2	1	0	2	1	0
17	BLOCK2		0	0	0	0	0	0
17	BLOCK2	3	0	0	0	0	0	0
17	BLOCK2		0	0	0	0	0	0
17	BLOCK2		0	0	0	0	0	0
17	BLOCK2		0	0	0	0	0	0
17	BLOCK2	4	0	0	0	0	0	0
17	BLOCK2		0	0	0	0	0	0
17	BLOCK2		0	0	0	0	0	0
17	BLOCK2		0	0	0	0	0	0
17	BLOCK2	5	0	0	0	0	0	0
17	BLOCK2		0	0	0	0	0	0
17	BLOCK2		0	0	0	0	0	0
17	BLOCK2		0	0	0	0	0	0
17	BLOCK3	1	0	0	0	0	0	0	0	0	0	0	0.75	0	0.75
17	BLOCK3		0	0	0	0	0	0
17	BLOCK3		0	0	0	0	0	0
17	BLOCK3		0	0	0	0	0	0
17	BLOCK3	2	0	0	0	0	0	0
17	BLOCK3		0	0	0	0	1	0
17	BLOCK3		0	0	0	0	1	0
17	BLOCK3		0	0	0	0	0	0
17	BLOCK3	3	0	0	0	0	0	0
17	BLOCK3		0	0	0	0	0	0
17	BLOCK3		0	0	0	0	0	0
17	BLOCK3		0	0	0	0	0	0
17	BLOCK3	4	0	0	0	0	0	0
17	BLOCK3		0	0	0	0	0	0
17	BLOCK3		0	0	0	0	0	0
17	BLOCK3		0	0	0	0	1	0
17	BLOCK3	5	0	0	0	0	0	0
17	BLOCK3		0	0	0	0	0	0
17	BLOCK3		0	0	0	0	0	0
17	BLOCK3		0	0	0	0	0	0
17	BLOCK4	1	0	0	0	0	0	0	0.25	0	0	0	0.5	0	0.75
17	BLOCK4		0	0	0	0	0	0
17	BLOCK4		0	0	0	0	0	0
17	BLOCK4		0	0	0	0	0	0
17	BLOCK4	2	0	0	0	0	0	0
17	BLOCK4		0	0	0	0	0	0
17	BLOCK4		1	0	0	0	0	0
17	BLOCK4		0	0	0	0	0	0
17	BLOCK4	3	0	0	0	0	0	0
17	BLOCK4		0	0	0	0	0	0
17	BLOCK4		0	0	0	0	1	0
17	BLOCK4		0	0	0	0	1	0
17	BLOCK4	4	0	0	0	0	0	0
17	BLOCK4		0	0	0	0	0	0
17	BLOCK4		0	0	0	0	0	0
17	BLOCK4		0	0	0	0	0	0
17	BLOCK4	5	0	0	0	0	0	0
17	BLOCK4		0	0	0	0	0	0
17	BLOCK4		0	0	0	0	0	0
17	BLOCK4		0	0	0	0	0	0
17	BLOCK5	1	0	0	0	0	0	0	0	0	0	0	0	0	0
17	BLOCK5		0	0	0	0	0	0
17	BLOCK5		0	0	0	0	0	0
17	BLOCK5		0	0	0	0	0	0
17	BLOCK5	2	0	0	0	0	0	0
17	BLOCK5		0	0	0	0	0	0
17	BLOCK5		0	0	0	0	0	0
17	BLOCK5		0	0	0	0	0	0
17	BLOCK5	3	0	0	0	0	0	0
17	BLOCK5		0	0	0	0	0	0
17	BLOCK5		0	0	0	0	0	0
17	BLOCK5		0	0	0	0	0	0
17	BLOCK5	4	0	0	0	0	0	0
17	BLOCK5		0	0	0	0	0	0
17	BLOCK5		0	0	0	0	0	0
17	BLOCK5		0	0	0	0	0	0
17	BLOCK5	5	0	0	0	0	0	0
17	BLOCK5		0	0	0	0	0	0
17	BLOCK5		0	0	0	0	0	0
17	BLOCK5		0	0	0	0	0	0
18	BLOCK1	1	0	0	0	0	0	0	1.5	0	0	0	0	0	1.5
18	BLOCK1		0	0	0	0	0	0
18	BLOCK1		0	0	0	0	0	0
18	BLOCK1		0	0	0	0	0	0
18	BLOCK1	2	0	0	0	0	0	0
18	BLOCK1		0	0	0	0	0	0
18	BLOCK1		0	0	0	0	0	0
18	BLOCK1		0	0	0	0	0	0
18	BLOCK1	3	0	0	0	0	0	0
18	BLOCK1		0	0	0	0	0	0
18	BLOCK1		0	0	0	0	0	0
18	BLOCK1		0	0	0	0	0	0
18	BLOCK1	4	0	0	0	0	0	0
18	BLOCK1		0	0	0	0	0	0
18	BLOCK1		1	0	0	0	0	0
18	BLOCK1		1	0	0	0	0	0
18	BLOCK1	5	1	0	0	0	0	0
18	BLOCK1		1	0	0	0	0	0
18	BLOCK1		1	0	0	0	0	0
18	BLOCK1		1	0	0	0	0	0
18	BLOCK2	1	0	0	0	0	0	0	0.5	0.75	0	0.5	0.25	0	2
18	BLOCK2		0	0	0	0	0	0
18	BLOCK2		1	1	0	1	0	0
18	BLOCK2		1	1	0	0	0	0
18	BLOCK2	2	0	0	0	0	0	0
18	BLOCK2		0	0	0	0	0	0
18	BLOCK2		0	0	0	0	0	0
18	BLOCK2		0	0	0	0	0	0
18	BLOCK2	3	0	0	0	0	0	0
18	BLOCK2		0	0	0	0	0	0
18	BLOCK2		0	0	0	0	0	0
18	BLOCK2		0	0	0	0	0	0
18	BLOCK2	4	0	0	0	0	0	0
18	BLOCK2		0	0	0	0	0	0
18	BLOCK2		0	0	0	0	0	0
18	BLOCK2		0	0	0	0	0	0
18	BLOCK2	5	0	0	0	0	0	0
18	BLOCK2		0	0	0	0	0	0
18	BLOCK2		0	0	0	0	0	0
18	BLOCK2		0	1	0	1	1	0
18	BLOCK3	1	0	0	0	0	1	0	0.25	0	0	0	0.5	0	0.75
18	BLOCK3		0	0	0	0	1	0
18	BLOCK3		0	0	0	0	0	0
18	BLOCK3		0	0	0	0	0	0
18	BLOCK3	2	0	0	0	0	0	0
18	BLOCK3		0	0	0	0	0	0
18	BLOCK3		0	0	0	0	0	0
18	BLOCK3		0	0	0	0	0	0
18	BLOCK3	3	0	0	0	0	0	0
18	BLOCK3		0	0	0	0	0	0
18	BLOCK3		0	0	0	0	0	0
18	BLOCK3		1	0	0	0	0	0
18	BLOCK3	4	0	0	0	0	0	0
18	BLOCK3		0	0	0	0	0	0
18	BLOCK3		0	0	0	0	0	0
18	BLOCK3		0	0	0	0	0	0
18	BLOCK3	5	0	0	0	0	0	0
18	BLOCK3		0	0	0	0	0	0
18	BLOCK3		0	0	0	0	0	0
18	BLOCK3		0	0	0	0	0	0
18	BLOCK4	1	0	0	0	0	0	0	0	0.75	0	0	0.5	0	1.25
18	BLOCK4		0	0	0	0	0	0
18	BLOCK4		0	1	0	0	1	0
18	BLOCK4		0	0	0	0	1	0
18	BLOCK4	2	0	0	0	0	0	0
18	BLOCK4		0	0	0	0	0	0
18	BLOCK4		0	0	0	0	0	0
18	BLOCK4		0	0	0	0	0	0
18	BLOCK4	3	0	0	0	0	0	0
18	BLOCK4		0	0	0	0	0	0
18	BLOCK4		0	0	0	0	0	0
18	BLOCK4		0	0	0	0	0	0
18	BLOCK4	4	0	0	0	0	0	0
18	BLOCK4		0	0	0	0	0	0
18	BLOCK4		0	0	0	0	0	0
18	BLOCK4		0	0	0	0	0	0
18	BLOCK4	5	0	0	0	0	0	0
18	BLOCK4		0	0	0	0	0	0
18	BLOCK4		0	1	0	0	0	0
18	BLOCK4		0	1	0	0	0	0
18	BLOCK5	1	1	0	0	0	0	0	2	0.75	0	1	0	0	3.75
18	BLOCK5		1	0	0	0	0	0
18	BLOCK5		1	0	0	0	0	0
18	BLOCK5		1	0	0	0	0	0
18	BLOCK5	2	0	0	0	0	0	0
18	BLOCK5		0	0	0	0	0	0
18	BLOCK5		0	0	0	0	0	0
18	BLOCK5		0	0	0	0	0	0
18	BLOCK5	3	0	0	0	0	0	0
18	BLOCK5		0	0	0	0	0	0
18	BLOCK5		1	1	0	0	0	0
18	BLOCK5		1	0	0	0	0	0
18	BLOCK5	4	0	0	0	0	0	0
18	BLOCK5		0	0	0	0	0	0
18	BLOCK5		1	1	0	2	0	0
18	BLOCK5		1	1	0	2	0	0
18	BLOCK5	5	0	0	0	0	0	0
18	BLOCK5		0	0	0	0	0	0
18	BLOCK5		0	0	0	0	0	0
18	BLOCK5		0	0	0	0	0	0
19	BLOCK1	1	0	0	0	0	0	0	1	0	0	0.5	0.25	0	1.75
19	BLOCK1		0	0	0	0	0	0
19	BLOCK1		0	0	0	1	1	0
19	BLOCK1		0	0	0	0	0	0
19	BLOCK1	2	0	0	0	0	0	0
19	BLOCK1		0	0	0	0	0	0
19	BLOCK1		0	0	0	0	0	0
19	BLOCK1		0	0	0	0	0	0
19	BLOCK1	3	0	0	0	0	0	0
19	BLOCK1		0	0	0	0	0	0
19	BLOCK1		1	0	0	0	0	0
19	BLOCK1		0	0	0	0	0	0
19	BLOCK1	4	0	0	0	0	0	0
19	BLOCK1		0	0	0	0	0	0
19	BLOCK1		1	0	0	1	0	0
19	BLOCK1		0	0	0	0	0	0
19	BLOCK1	5	0	0	0	0	0	0
19	BLOCK1		1	0	0	0	0	0
19	BLOCK1		1	0	0	0	0	0
19	BLOCK1		0	0	0	0	0	0
19	BLOCK2	1	0	0	0	0	0	0	0.5	0.5	0	0.75	0.75	0	2.5
19	BLOCK2		1	1	0	1	0	0
19	BLOCK2		1	1	0	1	0	0
19	BLOCK2		0	0	0	0	1	0
19	BLOCK2	2	0	0	0	0	1	0
19	BLOCK2		0	0	0	0	1	0
19	BLOCK2		0	0	0	0	0	0
19	BLOCK2		0	0	0	0	0	0
19	BLOCK2	3	0	0	0	0	0	0
19	BLOCK2		0	0	0	0	0	0
19	BLOCK2		0	0	0	0	0	0
19	BLOCK2		0	0	0	0	0	0
19	BLOCK2	4	0	0	0	0	0	0
19	BLOCK2		0	0	0	0	0	0
19	BLOCK2		0	0	0	1	0	0
19	BLOCK2		0	0	0	0	0	0
19	BLOCK2	5	0	0	0	0	0	0
19	BLOCK2		0	0	0	0	0	0
19	BLOCK2		0	0	0	0	0	0
19	BLOCK2		0	0	0	0	0	0
19	BLOCK3	1	0	0	0	0	0	0	0.75	0	0	0.5	0	0	1.25
19	BLOCK3		0	0	0	0	0	0
19	BLOCK3		1	0	0	1	0	0
19	BLOCK3		1	0	0	1	0	0
19	BLOCK3	2	0	0	0	0	0	0
19	BLOCK3		0	0	0	0	0	0
19	BLOCK3		0	0	0	0	0	0
19	BLOCK3		0	0	0	0	0	0
19	BLOCK3	3	0	0	0	0	0	0
19	BLOCK3		0	0	0	0	0	0
19	BLOCK3		1	0	0	0	0	0
19	BLOCK3		0	0	0	0	0	0
19	BLOCK3	4	0	0	0	0	0	0
19	BLOCK3		0	0	0	0	0	0
19	BLOCK3		0	0	0	0	0	0
19	BLOCK3		0	0	0	0	0	0
19	BLOCK3	5	0	0	0	0	0	0
19	BLOCK3		0	0	0	0	0	0
19	BLOCK3		0	0	0	0	0	0
19	BLOCK3		0	0	0	0	0	0
19	BLOCK4	1	1	0	0	0	0	0	1.5	0.5	0	0.5	0	0	2.5
19	BLOCK4		1	1	0	1	0	0
19	BLOCK4		1	1	0	1	0	0
19	BLOCK4		0	0	0	0	0	0
19	BLOCK4	2	0	0	0	0	0	0
19	BLOCK4		1	0	0	0	0	0
19	BLOCK4		1	0	0	0	0	0
19	BLOCK4		0	0	0	0	0	0
19	BLOCK4	3	0	0	0	0	0	0
19	BLOCK4		0	0	0	0	0	0
19	BLOCK4		1	0	0	0	0	0
19	BLOCK4		0	0	0	0	0	0
19	BLOCK4	4	0	0	0	0	0	0
19	BLOCK4		0	0	0	0	0	0
19	BLOCK4		0	0	0	0	0	0
19	BLOCK4		0	0	0	0	0	0
19	BLOCK4	5	0	0	0	0	0	0
19	BLOCK4		0	0	0	0	0	0
19	BLOCK4		0	0	0	0	0	0
19	BLOCK4		0	0	0	0	0	0
19	BLOCK5	1	0	0	0	0	0	0	0.25	0	0	0	0	0	0.25
19	BLOCK5		0	0	0	0	0	0
19	BLOCK5		0	0	0	0	0	0
19	BLOCK5		0	0	0	0	0	0
19	BLOCK5	2	0	0	0	0	0	0
19	BLOCK5		0	0	0	0	0	0
19	BLOCK5		0	0	0	0	0	0
19	BLOCK5		0	0	0	0	0	0
19	BLOCK5	3	0	0	0	0	0	0
19	BLOCK5		0	0	0	0	0	0
19	BLOCK5		0	0	0	0	0	0
19	BLOCK5		0	0	0	0	0	0
19	BLOCK5	4	0	0	0	0	0	0
19	BLOCK5		0	0	0	0	0	0
19	BLOCK5		0	0	0	0	0	0
19	BLOCK5		0	0	0	0	0	0
19	BLOCK5	5	0	0	0	0	0	0
19	BLOCK5		0	0	0	0	0	0
19	BLOCK5		1	0	0	0	0	0
19	BLOCK5		0	0	0	0	0	0
20	BLOCK1	1	0	0	0	0	0	0	0	0	0	0	0	0	0
20	BLOCK1		0	0	0	0	0	0
20	BLOCK1		0	0	0	0	0	0
20	BLOCK1		0	0	0	0	0	0
20	BLOCK1	2	0	0	0	0	0	0
20	BLOCK1		0	0	0	0	0	0
20	BLOCK1		0	0	0	0	0	0
20	BLOCK1		0	0	0	0	0	0
20	BLOCK1	3	0	0	0	0	0	0
20	BLOCK1		0	0	0	0	0	0
20	BLOCK1		0	0	0	0	0	0
20	BLOCK1		0	0	0	0	0	0
20	BLOCK1	4	0	0	0	0	0	0
20	BLOCK1		0	0	0	0	0	0
20	BLOCK1		0	0	0	0	0	0
20	BLOCK1		0	0	0	0	0	0
20	BLOCK1	5	0	0	0	0	0	0
20	BLOCK1		0	0	0	0	0	0
20	BLOCK1		0	0	0	0	0	0
20	BLOCK1		0	0	0	0	0	0
20	BLOCK2	1	0	0	0	0	0	0	0	0	0	0	0	0	0
20	BLOCK2		0	0	0	0	0	0
20	BLOCK2		0	0	0	0	0	0
20	BLOCK2		0	0	0	0	0	0
20	BLOCK2	2	0	0	0	0	0	0
20	BLOCK2		0	0	0	0	0	0
20	BLOCK2		0	0	0	0	0	0
20	BLOCK2		0	0	0	0	0	0
20	BLOCK2	3	0	0	0	0	0	0
20	BLOCK2		0	0	0	0	0	0
20	BLOCK2		0	0	0	0	0	0
20	BLOCK2		0	0	0	0	0	0
20	BLOCK2	4	0	0	0	0	0	0
20	BLOCK2		0	0	0	0	0	0
20	BLOCK2		0	0	0	0	0	0
20	BLOCK2		0	0	0	0	0	0
20	BLOCK2	5	0	0	0	0	0	0
20	BLOCK2		0	0	0	0	0	0
20	BLOCK2		0	0	0	0	0	0
20	BLOCK2		0	0	0	0	0	0
20	BLOCK3	1	0	0	0	0	0	0	0	0	0	0	0	0	0
20	BLOCK3		0	0	0	0	0	0
20	BLOCK3		0	0	0	0	0	0
20	BLOCK3		0	0	0	0	0	0
20	BLOCK3	2	0	0	0	0	0	0
20	BLOCK3		0	0	0	0	0	0
20	BLOCK3		0	0	0	0	0	0
20	BLOCK3		0	0	0	0	0	0
20	BLOCK3	3	0	0	0	0	0	0
20	BLOCK3		0	0	0	0	0	0
20	BLOCK3		0	0	0	0	0	0
20	BLOCK3		0	0	0	0	0	0
20	BLOCK3	4	0	0	0	0	0	0
20	BLOCK3		0	0	0	0	0	0
20	BLOCK3		0	0	0	0	0	0
20	BLOCK3		0	0	0	0	0	0
20	BLOCK3	5	0	0	0	0	0	0
20	BLOCK3		0	0	0	0	0	0
20	BLOCK3		0	0	0	0	0	0
20	BLOCK3		0	0	0	0	0	0
20	BLOCK4	1	0	0	0	0	0	0	0	0	0	0	0	0	0
20	BLOCK4		0	0	0	0	0	0
20	BLOCK4		0	0	0	0	0	0
20	BLOCK4		0	0	0	0	0	0
20	BLOCK4	2	0	0	0	0	0	0
20	BLOCK4		0	0	0	0	0	0
20	BLOCK4		0	0	0	0	0	0
20	BLOCK4		0	0	0	0	0	0
20	BLOCK4	3	0	0	0	0	0	0
20	BLOCK4		0	0	0	0	0	0
20	BLOCK4		0	0	0	0	0	0
20	BLOCK4		0	0	0	0	0	0
20	BLOCK4	4	0	0	0	0	0	0
20	BLOCK4		0	0	0	0	0	0
20	BLOCK4		0	0	0	0	0	0
20	BLOCK4		0	0	0	0	0	0
20	BLOCK4	5	0	0	0	0	0	0
20	BLOCK4		0	0	0	0	0	0
20	BLOCK4		0	0	0	0	0	0
20	BLOCK4		0	0	0	0	0	0
20	BLOCK5	1	0	0	0	0	0	0	0	0	0	0	0	0	0
20	BLOCK5		0	0	0	0	0	0
20	BLOCK5		0	0	0	0	0	0
20	BLOCK5		0	0	0	0	0	0
20	BLOCK5	2	0	0	0	0	0	0
20	BLOCK5		0	0	0	0	0	0
20	BLOCK5		0	0	0	0	0	0
20	BLOCK5		0	0	0	0	0	0
20	BLOCK5	3	0	0	0	0	0	0
20	BLOCK5		0	0	0	0	0	0
20	BLOCK5		0	0	0	0	0	0
20	BLOCK5		0	0	0	0	0	0
20	BLOCK5	4	0	0	0	0	0	0
20	BLOCK5		0	0	0	0	0	0
20	BLOCK5		0	0	0	0	0	0
20	BLOCK5		0	0	0	0	0	0
20	BLOCK5	5	0	0	0	0	0	0
20	BLOCK5		0	0	0	0	0	0
20	BLOCK5		0	0	0	0	0	0
[truncated: 1,901 more rows]
